# Supplementary material for: Combined lineage tracing and scRNA‐seq reveal the activation of Sox9+ cells in renal regeneration with PGE2 treatment
Source: Cell Prolif. 2024 May 27;57(11):e13679. doi: 10.1111/cpr.13679 (PMC11533080; doi:10.1111/cpr.13679)
Supplement: Supplementary file 1 — Data S1. Tables. [file CPR-57-e13679-s001.xlsx]

## Sheet: Suppl_table_1
p_val	avg_logFC	pct.1	pct.2	p_val_adj	cluster	gene
0	1.69812	0.989	0.712	0	0	Ass1
0	1.59728	0.978	0.64	0	0	Akr1c21
0	1.43603	0.994	0.802	0	0	Miox
4.45e-305	1.17667	0.99	0.858	8.91e-302	0	Akr1a1
6.04e-225	1.1784	0.919	0.568	1.21e-221	0	Fbp1
4.15e-220	1.15234	0.929	0.576	8.31e-217	0	Ttc36
1.52e-210	1.21692	0.844	0.464	3.04e-207	0	Cela1
2.82e-200	0.85454	1	0.972	5.64e-197	0	Gpx3
2.27e-182	1.04039	0.86	0.502	4.54e-179	0	AI314278
4.14e-152	1.1649	0.747	0.41	8.27e-149	0	Nat8f1
1.13e-150	1.03568	0.916	0.661	2.25e-147	0	Gatm
1.02e-139	0.756937	0.944	0.768	2.05e-136	0	Tmem27
3.1e-137	0.900363	0.903	0.606	6.21e-134	0	Gsta2
1.45e-134	0.956088	0.793	0.491	2.89e-131	0	Pah
3.07e-133	0.983532	0.791	0.508	6.13e-130	0	Acy3
5.39e-130	0.795306	0.905	0.723	1.08e-126	0	Tcn2
1.06e-121	0.789685	0.814	0.532	2.12e-118	0	Cat
9.32e-120	0.841509	0.83	0.563	1.86e-116	0	Guca2b
1.93e-110	0.906293	0.767	0.503	3.86e-107	0	Slc22a8
5.24e-106	0.823929	0.772	0.507	1.05e-102	0	Acaa1b
1.35e-100	0.77793	0.734	0.458	2.7e-97	0	Gsta3
5.27e-85	0.877591	0.659	0.44	1.05e-81	0	Ces1d
4.09e-73	0.879452	0.77	0.603	8.18e-70	0	Cbr1
2.68e-70	0.692565	0.559	0.333	5.37e-67	0	Tstd1
1.24e-67	0.782625	0.676	0.492	2.49e-64	0	Slc22a6
1.59e-62	0.773907	0.612	0.429	3.18e-59	0	Rdh16f2
2.09e-61	0.946941	0.669	0.505	4.18e-58	0	Spp2
2.92e-08	2.07267	0.201	0.323	5.83e-05	0	Hbb-bs
0.000191449	1.09759	0.173	0.272	0.382897	0	Hba-a2
0.00992019	1.31724	0.18	0.274	1	0	Hba-a1
3.4e-155	1.40366	0.93	0.526	6.8e-152	1	S100a11
4.1e-147	1.54905	0.743	0.167	8.2e-144	1	Tmsb10
1.83e-139	1.27188	0.936	0.62	3.66e-136	1	Cstb
4.65e-131	1.30595	0.996	0.962	9.29e-128	1	Spp1
8.61e-129	0.900121	0.986	0.877	1.72e-125	1	Tmem176b
3.16e-125	1.08471	0.947	0.676	6.31e-122	1	S100a10
7.62e-109	1.32479	0.719	0.225	1.52e-105	1	Cryab
8.57e-101	1.20678	0.811	0.426	1.71e-97	1	Lgals1
1.13e-90	1.32817	0.585	0.14	2.26e-87	1	Havcr1
1.22e-86	0.854397	0.774	0.347	2.44e-83	1	Anxa5
3.08e-81	0.928427	0.78	0.391	6.16e-78	1	Tagln2
4.29e-75	0.740556	0.984	0.886	8.58e-72	1	Ldhb
7.08e-71	0.744525	0.579	0.132	1.42e-67	1	Cp
1.39e-62	0.681139	0.815	0.489	2.78e-59	1	Myl12a
7.67e-61	0.727786	0.838	0.541	1.53e-57	1	H2-K1
9.36e-60	0.733718	0.733	0.362	1.87e-56	1	Ifi27
3.2e-59	0.646283	0.91	0.675	6.39e-56	1	B2m
4.88e-57	0.704311	0.686	0.319	9.76e-54	1	Tnfrsf12a
2.19e-54	0.660964	0.774	0.454	4.37e-51	1	1700016C15Rik
1.12e-53	0.78715	0.6	0.24	2.23e-50	1	2200002D01Rik
2.43e-48	1.01497	0.667	0.331	4.87e-45	1	C3
1.09e-47	0.639096	0.441	0.075	2.17e-44	1	Anxa2
6.46e-46	0.648265	0.55	0.216	1.29e-42	1	Tinagl1
5.3e-44	0.68133	0.552	0.222	1.06e-40	1	Col18a1
3.75e-42	0.791905	0.487	0.126	7.49e-39	1	Tubb2b
7.4e-40	0.676082	0.571	0.279	1.48e-36	1	Tubb5
2.35e-30	0.62172	0.589	0.313	4.71e-27	1	Gpc3
9.19e-28	0.985773	0.411	0.112	1.84e-24	1	Ptgds
1.39e-19	0.699902	0.353	0.064	2.78e-16	1	Scin
6.53e-19	0.644501	0.357	0.063	1.31e-15	1	Anxa3
4.69e-160	2.29114	0.915	0.177	9.39e-157	2	Fosb
9.5e-159	2.04441	0.996	0.297	1.9e-155	2	Neat1
9.09e-158	2.2126	0.923	0.288	1.82e-154	2	Pdk4
1.26e-150	1.62136	0.934	0.229	2.53e-147	2	Mlxipl
1.62e-150	2.29278	0.996	0.462	3.24e-147	2	Jun
1.76e-147	1.84775	0.978	0.343	3.53e-144	2	Klf6
9.41e-145	1.934	0.875	0.2	1.88e-141	2	Klf4
2.08e-140	2.02855	0.941	0.305	4.17e-137	2	Chka
3.93e-139	1.92365	0.911	0.244	7.86e-136	2	Btg2
4.16e-138	1.89393	0.834	0.141	8.31e-135	2	Atf3
4.82e-136	1.83682	0.974	0.364	9.64e-133	2	Dusp1
5.16e-136	1.75764	0.982	0.323	1.03e-132	2	Fos
7.4e-135	1.9417	0.856	0.227	1.48e-131	2	Slc20a1
1.3e-131	1.7348	0.882	0.222	2.61e-128	2	Gm26917
3.46e-129	1.63344	0.886	0.257	6.92e-126	2	Gm47283
6.31e-129	1.78884	0.886	0.268	1.26e-125	2	Plk3
2.12e-128	1.76552	0.948	0.403	4.25e-125	2	Tob1
2.53e-127	1.58662	0.941	0.349	5.07e-124	2	Rhob
1.32e-126	2.046	1	0.822	2.65e-123	2	Malat1
7.47e-122	1.60851	0.764	0.166	1.49e-118	2	Gm42047
3.76e-121	1.70324	0.989	0.863	7.52e-118	2	H3f3b
5.91e-117	1.80336	0.904	0.35	1.18e-113	2	Slc25a30
2.64e-111	2.04133	0.915	0.362	5.28e-108	2	Cyr61
3.86e-110	1.59793	0.886	0.358	7.73e-107	2	Angptl4
1.54e-107	2.09316	0.937	0.482	3.07e-104	2	Gdf15
3.37e-105	1.59378	0.878	0.305	6.73e-102	2	Txnip
3.46e-102	1.64311	0.845	0.28	6.92e-99	2	2810474O19Rik
5.94e-101	1.5717	0.908	0.444	1.19e-97	2	Ddx3x
2.44e-85	1.87754	0.956	0.68	4.87e-82	2	Pck1
6.1e-54	1.92278	0.675	0.25	1.22e-50	2	Adamts1
2.86e-121	1.9625	0.987	0.311	5.72e-118	3	Neat1
1.89e-118	1.82926	0.664	0.125	3.79e-115	3	Snhg11
1.28e-110	2.2249	1	0.825	2.57e-107	3	Malat1
1.46e-95	1.67241	0.825	0.239	2.92e-92	3	Gm26917
8.97e-90	1.33841	0.641	0.127	1.79e-86	3	Kcnq1ot1
2.31e-79	1.8412	0.776	0.299	4.61e-76	3	Slc5a12
2.31e-79	1.39318	0.789	0.289	4.62e-76	3	AC149090.1
1.47e-72	1.32089	0.704	0.23	2.94e-69	3	Snx29
3.45e-72	1.41304	0.83	0.327	6.9e-69	3	Chka
4.94e-72	1.24391	0.928	0.478	9.88e-69	3	Jun
1.35e-71	1.28504	0.744	0.243	2.71e-68	3	Nktr
1.94e-71	1.39425	0.987	0.933	3.88e-68	3	Gm42418
7.98e-66	1.36041	0.91	0.665	1.6e-62	3	Errfi1
3.85e-64	1.28511	0.897	0.616	7.7e-61	3	Tns1
2.89e-62	1.23788	0.762	0.294	5.78e-59	3	Ccnl2
3.41e-61	1.26984	0.735	0.282	6.82e-58	3	Gm47283
5.72e-60	1.22285	0.673	0.237	1.14e-56	3	BC005561
8.37e-60	1.30322	0.794	0.363	1.67e-56	3	Snrnp70
3.24e-58	1.36345	0.771	0.385	6.48e-55	3	Rsrp1
5.03e-55	1.32926	0.686	0.276	1.01e-51	3	Ogt
3.95e-54	1.22865	0.677	0.27	7.89e-51	3	Srek1
1.15e-52	1.28558	0.816	0.45	2.29e-49	3	Pcyt2
1.53e-52	1.24226	0.821	0.501	3.06e-49	3	Srsf2
3.14e-48	1.44123	0.767	0.415	6.29e-45	3	Slc5a2
4.38e-48	1.23	0.717	0.307	8.75e-45	3	Kif12
6.49e-45	1.20302	0.717	0.348	1.3e-41	3	Golga4
1.42e-41	1.20455	0.659	0.265	2.84e-38	3	Mlxipl
8.88e-41	1.20926	0.659	0.301	1.78e-37	3	Chd9
1.37e-39	1.28432	0.803	0.555	2.74e-36	3	Gadd45g
0.000122788	1.51012	0.359	0.285	0.245576	3	Cyp2d12
4.39e-169	1.77983	0.671	0.039	8.79e-166	4	Kcnj1
3.51e-160	1.78821	0.614	0.038	7.01e-157	4	Pgam2
9.76e-144	2.33661	0.848	0.143	1.95e-140	4	Mal
1.05e-134	2.24987	0.854	0.162	2.09e-131	4	Ppp1r1a
2.61e-130	1.83127	0.715	0.091	5.22e-127	4	Slc16a7
8.74e-113	2.17393	0.772	0.112	1.75e-109	4	Tmem213
1.22e-111	2.69241	0.835	0.16	2.44e-108	4	Defb1
5.3e-111	2.02266	0.69	0.071	1.06e-107	4	Sostdc1
6.23e-107	2.15157	0.785	0.175	1.25e-103	4	Tmem52b
1.4e-104	2.8088	0.81	0.194	2.81e-101	4	Wfdc15b
2.24e-102	2.01146	0.557	0.069	4.48e-99	4	Egf
7.69e-101	1.83574	0.677	0.109	1.54e-97	4	Clcnkb
1.37e-97	2.01442	0.816	0.14	2.73e-94	4	Pkm
6.27e-95	2.18563	0.804	0.195	1.25e-91	4	Ckb
4.1e-92	2.39501	0.949	0.311	8.19e-89	4	Ly6a
7.34e-91	2.31984	0.842	0.236	1.47e-87	4	Kng2
2.07e-90	4.07763	0.842	0.257	4.14e-87	4	Umod
3.8e-88	3.11905	0.766	0.199	7.6e-85	4	Klk1
4.23e-86	2.56379	0.911	0.329	8.45e-83	4	Wfdc2
2.91e-74	2.4694	0.88	0.394	5.83e-71	4	Mt1
3.82e-73	1.72081	0.747	0.203	7.64e-70	4	Hoxd8
3.26e-68	1.75649	0.956	0.868	6.53e-65	4	Atp1a1
4.43e-67	2.21544	0.753	0.208	8.87e-64	4	Ier3
7.09e-65	1.67677	0.949	0.844	1.42e-61	4	Atp1b1
5.98e-61	1.81553	0.633	0.114	1.2e-57	4	Cd24a
1.64e-57	3.31787	0.677	0.233	3.27e-54	4	Slc12a3
4.42e-51	1.74733	0.785	0.368	8.84e-48	4	Nudt4
5.99e-47	2.76919	0.646	0.225	1.2e-43	4	Clu
1.45e-36	1.78093	0.677	0.342	2.9e-33	4	Wnk1
1.28e-06	2.02945	0.291	0.154	0.00256939	4	Slc12a1
1.2e-290	1.90732	0.478	0	2.4e-287	5	Ccl12
5.46e-232	1.78865	0.463	0	1.09e-228	5	Clec4a2
3.03e-185	1.98197	0.627	0.002	6.07e-182	5	Coro1a
9.41e-164	2.69231	0.537	0.001	1.88e-160	5	Tyrobp
9.41e-81	2.54272	0.582	0.048	1.88e-77	5	Ifi27l2a
1.59e-79	2.97551	0.642	0.025	3.17e-76	5	Cd52
5.47e-69	2.0409	0.418	0	1.09e-65	5	Aif1
9.75e-56	2.92122	0.672	0.057	1.95e-52	5	Fcer1g
2.22e-55	3.13782	0.493	0.004	4.44e-52	5	C1qa
1.74e-52	2.70104	0.537	0.016	3.49e-49	5	Ctss
6.4e-37	2.25595	0.642	0.096	1.28e-33	5	Ifitm3
2.25e-29	4.4058	0.761	0.139	4.5e-26	5	Tmsb4x
1.83e-28	2.20486	0.507	0.025	3.67e-25	5	Wfdc17
1.65e-27	2.75613	0.433	0.054	3.31e-24	5	S100a9
2.42e-27	2.94816	0.507	0.026	4.85e-24	5	C1qb
1.32e-26	2.45965	0.478	0.036	2.64e-23	5	C1qc
1.02e-25	4.09778	0.642	0.068	2.04e-22	5	Lyz2
4.2e-22	3.14939	0.493	0.099	8.41e-19	5	S100a8
3.76e-17	2.02867	0.612	0.19	7.51e-14	5	Ctsc
1.26e-16	1.87825	0.806	0.409	2.52e-13	5	Sh3bgrl3
4.58e-15	2.08569	0.866	0.654	9.15e-12	5	Cst3
3.37e-14	3.30114	0.731	0.363	6.74e-11	5	Cd74
1.21e-13	1.79729	0.642	0.235	2.42e-10	5	Ucp2
6.37e-11	3.55024	0.582	0.186	1.27e-07	5	H2-Eb1
2.61e-10	2.28136	0.418	0.103	5.23e-07	5	Ccl5
2.74e-09	3.43545	0.552	0.167	5.48e-06	5	H2-Aa
1.17e-08	2.35283	0.597	0.283	2.33e-05	5	H2-Ab1
1.92e-08	1.75248	0.403	0.011	3.84e-05	5	Srgn
3.13e-08	2.15004	0.806	0.745	6.26e-05	5	Apoe
7.57e-08	1.88189	0.507	0.186	0.000151392	5	Cd14
8.57e-299	2.89793	0.758	0.001	1.71e-295	6	Tm4sf1
2.14e-252	2.35718	0.818	0.01	4.28e-249	6	Fam167b
1.26e-185	2.32296	0.818	0.008	2.52e-182	6	Eng
1.49e-169	2.7501	0.758	0.012	2.99e-166	6	Flt1
2.7e-153	2.40513	0.818	0.003	5.4e-150	6	Ptprb
2.41e-143	3.2814	0.848	0.022	4.83e-140	6	Emcn
4e-143	3.75427	0.939	0.036	8e-140	6	Plvap
1.33e-118	2.41179	0.697	0.022	2.66e-115	6	Adgrl4
2.87e-112	2.39126	0.788	0.032	5.73e-109	6	Cd200
1.1e-79	3.04284	0.848	0.052	2.2e-76	6	Ly6c1
2.62e-78	4.02069	0.909	0.072	5.25e-75	6	Fabp4
3.01e-68	2.35104	0.758	0.055	6.02e-65	6	Pecam1
1.78e-61	3.08983	0.879	0.056	3.56e-58	6	Plpp1
5.04e-42	3.06909	0.667	0.025	1.01e-38	6	Rgcc
6.39e-37	3.03568	0.848	0.1	1.28e-33	6	Ifitm3
1.28e-33	2.42875	0.848	0.127	2.56e-30	6	Meis2
8.69e-29	2.96796	0.879	0.111	1.74e-25	6	Egfl7
3.87e-28	3.20356	0.515	0.038	7.73e-25	6	Igfbp3
2.77e-22	2.57734	0.636	0.097	5.53e-19	6	Plat
5.73e-21	3.07488	0.818	0.179	1.15e-17	6	Klf2
8.06e-21	2.43327	0.818	0.179	1.61e-17	6	Slc9a3r2
4.08e-20	2.53512	0.848	0.259	8.15e-17	6	Pbx1
5.56e-18	2.40731	0.818	0.24	1.11e-14	6	Plpp3
1.4e-17	2.69594	0.818	0.198	2.8e-14	6	Tcim
1.57e-17	3.37764	0.818	0.158	3.14e-14	6	Hspb1
2.77e-14	2.36781	0.848	0.341	5.55e-11	6	Ly6a
1.13e-10	2.48761	0.606	0.113	2.25e-07	6	Socs3
1.3e-08	2.87845	0.636	0.284	2.6e-05	6	Igfbp5
1.62e-07	3.13506	0.545	0.169	0.000323143	6	Hspa1b
0.00123898	2.46901	0.455	0.194	1	6	Hspa1a
4.47e-121	1.51264	0.667	0.001	8.94e-118	7	Bcat1
7.83e-58	2.18273	0.917	0.047	1.57e-54	7	Serpina1f
2.93e-57	1.28716	0.75	0.048	5.86e-54	7	Methig1
1.52e-41	1.21723	0.542	0.028	3.05e-38	7	Cyp7b1
2.57e-30	1.67621	0.75	0.081	5.13e-27	7	Slc22a13
4.13e-26	2.6373	0.958	0.156	8.26e-23	7	Slc7a12
2.36e-20	1.46814	0.833	0.158	4.72e-17	7	Slc22a19
1.01e-19	1.94008	0.833	0.116	2.02e-16	7	Kcnk1
1.04e-18	1.49738	0.75	0.164	2.07e-15	7	Mettl7a2
6.38e-18	3.31193	1	0.581	1.28e-14	7	Napsa
2.27e-15	2.17505	1	0.479	4.54e-12	7	Aqp1
3.35e-15	2.18249	0.875	0.307	6.69e-12	7	Aadat
3.04e-14	1.56532	0.625	0.143	6.08e-11	7	Mep1b
6.42e-14	1.75301	0.875	0.347	1.28e-10	7	Slc5a10
6.48e-14	1.78768	0.917	0.398	1.3e-10	7	Cyp2a4
9.95e-13	1.19953	0.75	0.193	1.99e-09	7	Ppic
1.07e-12	1.70746	0.875	0.305	2.15e-09	7	Cryab
2.17e-12	1.75512	0.958	0.607	4.33e-09	7	Hao2
2.19e-12	1.63999	0.875	0.43	4.38e-09	7	Mpv17l
7.12e-12	3.50782	0.958	0.566	1.42e-08	7	Kap
1.97e-11	1.55816	0.875	0.547	3.95e-08	7	Ghr
5.68e-11	1.54066	0.542	0.072	1.14e-07	7	Serpina1a
6.16e-11	1.43143	0.958	0.602	1.23e-07	7	Mep1a
2.51e-10	1.44538	0.958	0.793	5.01e-07	7	Slc27a2
7.29e-10	1.34788	0.875	0.419	1.46e-06	7	Eci3
1.81e-09	1.191	0.875	0.514	3.63e-06	7	Tmigd1
3.53e-09	1.20361	0.75	0.327	7.06e-06	7	Agt
4.97e-09	1.48136	0.917	0.708	9.94e-06	7	Guca2b
5.53e-09	1.26353	0.875	0.514	1.11e-05	7	Defb29
6.11e-08	1.73163	0.667	0.286	0.00012227	7	Ttr

## Sheet: Suppl_tab_2
gene	p_val	avg_logFC	pct.1	pct.2	p_val_adj
Klf4	6.92e-283	2.10384	0.86	0.068	9.89e-279
Slc20a1	2.8e-260	1.9778	0.808	0.07	4.01e-256
Fosb	1.14e-257	2.3719	0.908	0.109	1.63e-253
Pdk4	2.51e-257	2.27496	0.867	0.094	3.59e-253
Atf3	3.85e-238	2.01469	0.823	0.086	5.5e-234
Nfkbiz	3.72e-224	1.6434	0.779	0.075	5.32e-220
Neat1	1.1e-218	2.01837	0.996	0.18	1.57e-214
Chka	2.81e-217	2.30988	0.941	0.166	4.02e-213
Ccnl1	8.19e-209	1.40579	0.801	0.092	1.17e-204
Klf10	6.07e-207	1.471	0.605	0.039	8.68e-203
Mlxipl	8.5e-206	1.50652	0.834	0.11	1.21e-201
Btg2	6.56e-194	1.98608	0.889	0.156	9.38e-190
Gm26917	8.58e-189	1.55557	0.804	0.095	1.23e-184
Gm47283	5.58e-183	1.5645	0.812	0.119	7.98e-179
Tet2	2.83e-181	1.3958	0.653	0.062	4.04e-177
Klf6	2.33e-180	1.88758	0.967	0.244	3.33e-176
Gm42047	1.95e-177	1.53714	0.565	0.042	2.79e-173
Zeb2	1.58e-172	1.06189	0.557	0.041	2.26e-168
Plk3	7.36e-171	1.66249	0.768	0.116	1.05e-166
AC149090.1	6.29e-165	1.20838	0.756	0.104	9e-161
Jun	3.37e-163	2.31342	0.985	0.361	4.82e-159
Fos	2.77e-159	1.67534	0.945	0.236	3.96e-155
Arrdc3	1.88e-158	1.34943	0.76	0.124	2.69e-154
Ier5	8.76e-158	1.57829	0.786	0.139	1.25e-153
BC005561	1.37e-157	1.14266	0.646	0.073	1.96e-153
2810474O19Rik	3.17e-156	1.7435	0.764	0.134	4.53e-152
Clk1	9.47e-153	1.29317	0.775	0.135	1.35e-148
Junb	6.69e-152	1.65009	0.863	0.192	9.57e-148
Trim7	5.25e-150	1.33988	0.716	0.117	7.51e-146
Tra2b	8.76e-149	1.37105	0.871	0.215	1.25e-144
Adamts1	2.23e-145	2.14128	0.672	0.107	3.19e-141
Kcnq1ot1	6.34e-144	1.01131	0.55	0.053	9.06e-140
Ccnl2	8.28e-144	1.19038	0.786	0.15	1.18e-139
Dusp1	7.47e-142	1.68592	0.875	0.217	1.07e-137
Rhob	1.65e-141	1.60133	0.871	0.223	2.36e-137
Tob1	3.34e-141	1.70394	0.852	0.232	4.77e-137
Txnip	1.91e-139	1.67769	0.815	0.187	2.72e-135
Jmjd1c	2.78e-137	1.00627	0.557	0.063	3.98e-133
Gm45792	1.68e-135	1.06423	0.483	0.042	2.4e-131
Alkbh1	1.7e-134	0.878948	0.45	0.035	2.43e-130
Malat1	3.37e-132	2.19115	1	0.711	4.82e-128
Fus	5.6e-132	1.24055	0.815	0.189	8.01e-128
Zfp36	1.39e-128	1.41699	0.86	0.233	1.99e-124
Epc1	5.31e-128	1.05083	0.528	0.062	7.59e-124
Snx29	4.59e-127	0.905623	0.565	0.068	6.57e-123
Tpt1	7.79e-127	-1.97888	0.871	0.973	1.11e-122
Taf1d	1.39e-125	1.19918	0.697	0.131	1.99e-121
Hmgb2	7.11e-124	1.15451	0.775	0.174	1.02e-119
Chd2	1.66e-122	0.895802	0.557	0.072	2.37e-118
Jund	1.77e-122	1.5983	0.993	0.698	2.52e-118
Mtss1	2.99e-122	1.23555	0.727	0.154	4.28e-118
Snrnp70	4.08e-122	1.12069	0.83	0.213	5.83e-118
Slc25a30	1.5e-121	1.68293	0.779	0.205	2.15e-117
Rpl41	6.19e-121	-1.70366	0.764	0.959	8.85e-117
Gdf15	1.88e-120	2.23124	0.915	0.389	2.69e-116
Fth1	3.95e-120	-1.97935	0.941	0.98	5.65e-116
Rps29	1.77e-119	-1.93073	0.62	0.938	2.52e-115
Rpl37a	4.41e-119	-1.73747	0.649	0.944	6.3e-115
Chchd2	5.06e-119	-1.79594	0.513	0.934	7.24e-115
Fxyd2	3.14e-118	-2.0638	0.775	0.947	4.49e-114
Nktr	5.3e-118	1.0185	0.649	0.11	7.58e-114
Rps24	6.9e-118	-1.88483	0.568	0.932	9.86e-114
Cyr61	8.95e-118	1.88415	0.838	0.271	1.28e-113
Rpl23	4.74e-117	-1.88357	0.649	0.936	6.78e-113
Rpl39	1.44e-116	-2.08284	0.439	0.913	2.06e-112
Cox4i1	1.79e-116	-1.65745	0.605	0.935	2.55e-112
Rplp0	8.17e-116	-1.87552	0.576	0.928	1.17e-111
Ppia	1.63e-115	-1.68085	0.653	0.943	2.33e-111
Cox7c	5.46e-115	-1.86445	0.513	0.916	7.81e-111
Rpl19	1.22e-114	-1.8193	0.45	0.921	1.74e-110
Nrg1	4.74e-114	1.05826	0.546	0.082	6.78e-110
Rps28	4.76e-114	-1.82241	0.524	0.924	6.81e-110
Rpl35a	1.94e-113	-1.72987	0.531	0.925	2.78e-109
Ndufa4	3.85e-113	-1.82436	0.517	0.914	5.5e-109
Rplp1	5.97e-113	-1.72892	0.649	0.939	8.54e-109
Rpl37	7.24e-113	-1.78899	0.498	0.919	1.03e-108
Rps2	9.15e-113	-1.69649	0.675	0.941	1.31e-108
Cpeb4	1.21e-112	1.29996	0.797	0.229	1.74e-108
Rps10	2.55e-112	-1.83388	0.487	0.915	3.65e-108
Ppp1r15a	5.08e-112	1.05132	0.491	0.06	7.26e-108
Ddx3x	1.5e-111	1.58549	0.838	0.289	2.15e-107
Rps3a1	1.81e-111	-1.77149	0.513	0.92	2.59e-107
Pde4d	4.22e-111	0.794775	0.435	0.043	6.03e-107
Cox5b	1.04e-110	-1.81812	0.362	0.895	1.49e-106
Rpl28	1.08e-110	-1.74164	0.539	0.921	1.54e-106
Klf2	1.7e-110	0.922865	0.48	0.055	2.43e-106
Rps4x	2.88e-110	-1.87008	0.391	0.905	4.12e-106
Atp5e	9.64e-110	-1.87246	0.292	0.885	1.38e-105
Cox8a	3.14e-109	-1.63091	0.705	0.931	4.49e-105
Rpl11	2.46e-108	-1.68692	0.413	0.907	3.51e-104
Prdx5	3.69e-108	-1.74635	0.55	0.917	5.28e-104
Fau	7.03e-108	-1.63442	0.579	0.925	1.01e-103
Zbtb20	8.85e-108	1.37452	0.897	0.371	1.27e-103
Uqcrh	1.09e-107	-1.78804	0.266	0.875	1.55e-103
Rps27	1.39e-107	-1.67465	0.55	0.923	1.99e-103
Rps16	2.2e-107	-1.75814	0.52	0.914	3.15e-103
Rpl32	3.62e-107	-1.77895	0.528	0.908	5.17e-103
H3f3b	4.95e-107	1.52709	0.989	0.849	7.08e-103
Eef1a1	7.03e-107	-1.41151	0.948	0.974	1e-102
Angptl4	9.95e-107	1.47687	0.683	0.168	1.42e-102
Rps19	1.92e-106	-1.66039	0.661	0.934	2.74e-102
Rpl21	1.94e-106	-1.74965	0.428	0.902	2.78e-102
Rps11	2.06e-106	-1.74504	0.402	0.899	2.95e-102
Rpl26	2.6e-106	-1.63181	0.45	0.909	3.72e-102
Ogt	4.02e-106	0.937418	0.601	0.103	5.75e-102
Rpl38	8.67e-106	-1.65872	0.601	0.921	1.24e-101
Tead1	3.68e-105	1.14093	0.694	0.166	5.27e-101
Cox5a	4.96e-105	-1.79118	0.306	0.868	7.1e-101
Frmd4b	5.4e-105	0.995969	0.572	0.098	7.72e-101
Son	6.06e-105	1.00158	0.83	0.249	8.66e-101
Cox6b1	7.62e-105	-1.73785	0.365	0.879	1.09e-100
Atp5l	7.92e-105	-1.57849	0.435	0.898	1.13e-100
Rps5	1.15e-104	-1.7366	0.428	0.899	1.64e-100
Rpl35	3.47e-104	-1.80539	0.365	0.888	4.96e-100
Timp3	5.03e-104	1.42572	0.97	0.725	7.19e-100
Rps23	9.3e-104	-1.6757	0.435	0.903	1.33e-99
Rpl9	1.54e-103	-1.54593	0.524	0.919	2.19e-99
Hnrnph1	2.03e-103	1.14587	0.745	0.198	2.9e-99
Rpl10	2.67e-103	-1.58785	0.557	0.917	3.81e-99
Rps15a	3.05e-103	-1.79022	0.41	0.893	4.36e-99
Zcchc7	3.15e-103	0.794623	0.513	0.073	4.51e-99
Uqcr10	3.97e-103	-1.67543	0.399	0.886	5.68e-99
Cox7a2	4.95e-103	-1.78462	0.317	0.87	7.08e-99
Srek1	5.28e-103	0.913563	0.583	0.101	7.55e-99
Hint1	5.55e-103	-1.74406	0.354	0.876	7.93e-99
Gapdh	6.17e-103	-1.48744	0.69	0.925	8.82e-99
Rida	7.86e-103	-2.10648	0.369	0.873	1.12e-98
Rpl7	8.01e-103	-1.70647	0.439	0.896	1.15e-98
Dbi	9.09e-103	-1.5889	0.871	0.95	1.3e-98
Rpl36	9.42e-103	-1.55899	0.476	0.916	1.35e-98
Uqcr11	1.03e-102	-1.79501	0.28	0.86	1.47e-98
Rps13	1.71e-102	-1.69482	0.387	0.888	2.44e-98
Rps27a	2.49e-102	-1.5351	0.601	0.922	3.56e-98
Rpl13	2.63e-102	-1.4403	0.69	0.934	3.76e-98
Gm26632	4.96e-102	0.675298	0.269	0.012	7.08e-98
Cox6c	5.08e-102	-1.51054	0.627	0.921	7.27e-98
Zfp36l1	5.21e-102	1.4418	0.856	0.335	7.45e-98
Rps3	8.43e-102	-1.60863	0.487	0.903	1.21e-97
Rpl18a	1.03e-101	-1.63262	0.472	0.905	1.47e-97
Luc7l2	2.23e-101	1.05327	0.72	0.181	3.19e-97
Hbegf	2.39e-101	1.27074	0.624	0.131	3.41e-97
Atp5h	6.81e-101	-1.65211	0.314	0.872	9.74e-97
Rbm25	1.13e-100	1.09388	0.734	0.193	1.62e-96
Atp5j	1.39e-100	-1.76148	0.251	0.854	1.98e-96
Rpl24	2.27e-100	-1.62214	0.432	0.894	3.25e-96
Atp5g1	2.59e-100	-1.8	0.229	0.846	3.7e-96
Nfat5	2.64e-100	0.957356	0.531	0.085	3.78e-96
Rps8	6.12e-100	-1.43191	0.708	0.927	8.75e-96
Per1	1.36e-99	0.897035	0.517	0.078	1.94e-95
Wee1	3.95e-99	1.02784	0.373	0.036	5.65e-95
Rpl27	5.58e-99	-1.67236	0.273	0.86	7.98e-95
Myc	6.04e-99	0.96911	0.45	0.058	8.64e-95
Rpl6	7.17e-99	-1.50419	0.483	0.903	1.03e-94
Rps12	9.37e-99	-1.59683	0.517	0.908	1.34e-94
Trpm7	1.24e-98	1.03789	0.668	0.155	1.77e-94
Rps14	5.16e-98	-1.52591	0.454	0.893	7.38e-94
Rps7	1.02e-97	-1.5924	0.52	0.893	1.46e-93
Atp5j2	1.24e-97	-1.57877	0.358	0.87	1.77e-93
2010107E04Rik	1.58e-97	-1.68961	0.255	0.846	2.26e-93
Serf2	2.07e-97	-1.50339	0.387	0.879	2.96e-93
Atp5c1	4.2e-97	-1.73397	0.185	0.829	6.01e-93
Osgin1	4.54e-97	1.50927	0.546	0.102	6.49e-93
Rpl22	5.08e-97	-1.58916	0.332	0.877	7.26e-93
Atf4	9.57e-97	1.08187	0.756	0.229	1.37e-92
Slc25a25	1.67e-96	1.12292	0.472	0.068	2.38e-92
Rpl15	2.14e-96	-1.56085	0.491	0.897	3.06e-92
Rbm39	2.42e-96	1.10713	0.923	0.464	3.47e-92
Rps9	4.88e-96	-1.48742	0.546	0.909	6.98e-92
Uqcrb	1.17e-95	-1.61124	0.332	0.857	1.67e-91
Pkhd1	1.26e-95	0.926317	0.62	0.134	1.8e-91
Vegfa	1.44e-95	1.07265	0.664	0.16	2.06e-91
Rpl30	1.75e-95	-1.45824	0.531	0.898	2.5e-91
Ubc	2.75e-95	1.44192	0.982	0.878	3.93e-91
Rps20	3.95e-95	-1.46832	0.601	0.917	5.65e-91
Rpl36a	5.83e-95	-1.61176	0.321	0.86	8.33e-91
Eps8	5.86e-95	1.31712	0.764	0.258	8.38e-91
Mbnl2	6.9e-95	0.987632	0.649	0.153	9.86e-91
Rgs3	9.33e-95	0.95423	0.376	0.04	1.33e-90
Rps18	9.39e-95	-1.45774	0.601	0.907	1.34e-90
Cox7b	1.02e-94	-1.68619	0.221	0.828	1.46e-90
Rbpms	1.24e-94	1.35757	0.882	0.403	1.78e-90
Rpl29	1.51e-94	-1.61828	0.299	0.848	2.16e-90
Brd2	2.18e-94	1.19702	0.731	0.216	3.12e-90
Tns1	4.2e-94	1.12201	0.945	0.501	6.01e-90
Wsb1	6.38e-94	0.849427	0.513	0.083	9.12e-90
Srsf11	1.13e-93	0.99241	0.731	0.202	1.62e-89
Kansl1l	1.17e-93	1.08476	0.609	0.134	1.68e-89
Irf2bp2	1.33e-93	1.1087	0.834	0.318	1.9e-89
Kmt2e	2.95e-93	0.877484	0.627	0.135	4.22e-89
Syne2	3.52e-93	0.99417	0.649	0.154	5.03e-89
Gpx4	7.44e-93	-1.39858	0.579	0.906	1.06e-88
Rps25	3.11e-92	-1.48036	0.351	0.862	4.45e-88
Rpsa	4.05e-92	-1.37967	0.609	0.918	5.79e-88
Usmg5	5.59e-92	-1.64578	0.188	0.815	7.99e-88
Rpl34	1.16e-91	-1.51715	0.45	0.881	1.66e-87
Gm26518	1.66e-91	0.534576	0.269	0.015	2.38e-87
Tiparp	4.44e-91	0.906617	0.506	0.085	6.35e-87
Uqcrq	5.08e-91	-1.50414	0.328	0.855	7.27e-87
Rps27l	6.5e-91	-1.60324	0.284	0.833	9.29e-87
Ranbp2	7.13e-91	0.914271	0.539	0.101	1.02e-86
Atp5k	1.84e-90	-1.57129	0.24	0.83	2.63e-86
Kif12	3.64e-90	0.997584	0.727	0.21	5.2e-86
Dvl1	3.68e-90	0.937155	0.594	0.129	5.26e-86
Atp5o.1	3.69e-90	-1.53228	0.225	0.825	5.27e-86
Cspp1	8.62e-90	0.879617	0.498	0.083	1.23e-85
Ndufa6	1.2e-89	-1.51895	0.229	0.821	1.72e-85
Tgm1	1.37e-89	0.83159	0.373	0.043	1.96e-85
Slc6a18	1.52e-89	1.42529	0.775	0.29	2.18e-85
Rsrc2	1.62e-89	0.882439	0.624	0.143	2.32e-85
Chchd10	3.85e-89	-1.46162	0.454	0.862	5.51e-85
Fosl2	8.92e-89	0.823475	0.406	0.051	1.28e-84
Rpl27a	1.03e-88	-1.26762	0.631	0.92	1.47e-84
Rpl8	1.94e-88	-1.30715	0.59	0.896	2.78e-84
Atp5b	2.15e-88	-1.24015	0.686	0.923	3.08e-84
Bclaf1	3.47e-88	0.810371	0.579	0.119	4.97e-84
Atp5d	4.85e-88	-1.35309	0.402	0.866	6.93e-84
Mast4	8.57e-88	0.832261	0.417	0.057	1.22e-83
Prpf38b	1.68e-87	0.901532	0.583	0.123	2.4e-83
Gng5	2.58e-87	-1.58301	0.218	0.804	3.68e-83
Gigyf1	2.85e-87	0.817084	0.506	0.085	4.07e-83
Tnrc6a	3.68e-87	0.706826	0.491	0.079	5.26e-83
Atox1	4.39e-87	-1.59062	0.151	0.791	6.28e-83
Rps26	5.9e-87	-1.48219	0.399	0.853	8.43e-83
Tra2a	6.62e-87	0.932546	0.568	0.123	9.46e-83
Rpl17	6.95e-87	-1.45813	0.413	0.86	9.93e-83
Ndufb4	8.56e-87	-1.52408	0.177	0.8	1.22e-82
Uba52	4.99e-86	-1.57341	0.181	0.803	7.14e-82
AC160336.1	1.22e-85	1.2491	0.461	0.074	1.74e-81
Rlf	1.24e-85	0.671422	0.339	0.035	1.77e-81
Atp5g2	4.05e-85	-1.44889	0.244	0.811	5.79e-81
Rplp2	4.65e-85	-1.29168	0.561	0.898	6.64e-81
Naca	7.64e-85	-1.43985	0.399	0.859	1.09e-80
Esd	9.94e-85	-1.37256	0.406	0.857	1.42e-80
Ccnt2	2.16e-84	0.692854	0.399	0.051	3.08e-80
Kcnk5	3.29e-84	1.02746	0.561	0.125	4.7e-80
Zfand5	3.62e-84	1.03657	0.672	0.194	5.18e-80
Mdh1	4.48e-84	-1.46907	0.387	0.854	6.4e-80
Dusp8	4.48e-84	0.717329	0.303	0.026	6.4e-80
Gls	4.9e-84	1.29998	0.672	0.202	7e-80
Hspe1	5.04e-84	-1.43018	0.306	0.84	7.21e-80
Rpl3	9.1e-84	-1.39552	0.443	0.877	1.3e-79
Aldoa	1.22e-83	-1.31583	0.469	0.877	1.75e-79
Mdm4	1.39e-83	0.664879	0.365	0.042	1.99e-79
Kdm6b	1.51e-83	0.876632	0.48	0.085	2.16e-79
Tcim	1.9e-83	1.22733	0.406	0.056	2.72e-79
Akr1a1	2.58e-83	-1.50466	0.62	0.908	3.69e-79
Klf11	7.88e-83	0.641897	0.295	0.025	1.13e-78
Ldhb	1.13e-82	-1.46981	0.572	0.895	1.62e-78
Gabarap	1.31e-82	-1.29178	0.428	0.859	1.87e-78
Mylk	3.52e-82	0.834901	0.435	0.068	5.03e-78
Rpl14	3.57e-82	-1.3738	0.336	0.84	5.11e-78
Slc25a5	8.41e-82	-1.32103	0.502	0.886	1.2e-77
Atp5a1	1.08e-81	-1.21655	0.62	0.904	1.54e-77
Atpif1	1.64e-81	-1.33587	0.476	0.864	2.34e-77
Cycs	2.11e-81	-1.43747	0.284	0.827	3.02e-77
Ier2	2.14e-81	1.0547	0.546	0.117	3.07e-77
Atf7ip	3.27e-81	0.696527	0.376	0.048	4.67e-77
Slc16a6	5.45e-81	0.741945	0.303	0.029	7.8e-77
Bhlhe40	6.08e-81	1.11774	0.727	0.244	8.69e-77
Atp5f1	7.91e-81	-1.34793	0.369	0.843	1.13e-76
Ash1l	9.58e-81	0.809347	0.583	0.132	1.37e-76
Pcyt2	1.64e-80	0.988453	0.79	0.303	2.35e-76
Ftl1	2.68e-80	-1.14619	0.978	0.989	3.83e-76
Ybx1	5.12e-80	-1.26873	0.469	0.879	7.32e-76
Nisch	6.92e-80	0.978928	0.812	0.327	9.89e-76
Tgif1	1.22e-79	0.700884	0.376	0.05	1.74e-75
Cdk8	1.38e-79	0.775716	0.487	0.089	1.98e-75
Ndufab1	1.45e-79	-1.37204	0.214	0.791	2.07e-75
Rps17	2.04e-79	-1.37187	0.299	0.818	2.91e-75
Nedd9	3.12e-79	0.833968	0.399	0.058	4.47e-75
Rps6	4.23e-79	-1.33128	0.328	0.827	6.05e-75
Etfb	4.47e-79	-1.38582	0.31	0.824	6.4e-75
Rpl18	5.99e-79	-1.2692	0.502	0.877	8.56e-75
Cox6a1	8.03e-79	-1.36074	0.325	0.818	1.15e-74
Sptan1	1.61e-78	0.955143	0.609	0.161	2.3e-74
Smad7	1.98e-78	0.809912	0.454	0.078	2.83e-74
Rps21	2.14e-78	-1.09891	0.723	0.93	3.07e-74
Pdgfa	2.18e-78	0.950444	0.424	0.07	3.11e-74
Atp5g3	2.18e-78	-1.25629	0.454	0.861	3.12e-74
Cebpb	3.6e-78	1.28623	0.889	0.468	5.14e-74
Rapgef3	8.01e-78	0.829888	0.502	0.099	1.15e-73
Mafg	2.28e-77	0.894578	0.605	0.156	3.27e-73
Ndufs6	1.16e-76	-1.36597	0.162	0.758	1.66e-72
Ndufa2	1.41e-76	-1.26077	0.317	0.823	2.02e-72
Ndufb8	6.19e-76	-1.34612	0.299	0.795	8.84e-72
Trps1	6.45e-76	0.877109	0.52	0.113	9.22e-72
Trib1	7.38e-76	0.635222	0.262	0.02	1.05e-71
Ndufa1	7.39e-76	-1.34921	0.229	0.781	1.06e-71
Romo1	1.04e-75	-1.32353	0.203	0.767	1.48e-71
Cyb5a	1.7e-75	-1.43456	0.417	0.841	2.43e-71
Cttnbp2	2.01e-75	0.728444	0.387	0.057	2.87e-71
Rbm5	2.33e-75	0.707874	0.461	0.084	3.33e-71
Plk2	4.73e-75	1.02978	0.347	0.045	6.77e-71
Scp2	6.01e-75	-1.36646	0.45	0.856	8.6e-71
Rpl7a	1.01e-74	-1.164	0.517	0.872	1.45e-70
Nbeal1	1.47e-74	0.887983	0.513	0.11	2.1e-70
Eef1b2	1.66e-74	-1.37611	0.306	0.804	2.37e-70
Akap13	3.38e-74	0.754247	0.487	0.096	4.83e-70
Leng8	3.97e-74	0.61953	0.424	0.067	5.67e-70
Mbd6	4.01e-74	0.633382	0.391	0.057	5.74e-70
Aes	5.15e-74	-1.32402	0.255	0.797	7.36e-70
Creb5	6.56e-74	0.552696	0.203	0.01	9.37e-70
Gm15234	7.03e-74	0.384391	0.17	0.005	1.01e-69
Kmt2a	7.73e-74	0.661276	0.413	0.066	1.1e-69
Rack1	1.92e-73	-1.18239	0.513	0.865	2.75e-69
Txn1	2.6e-73	-1.31628	0.502	0.851	3.72e-69
Rassf1	2.92e-73	0.776834	0.472	0.092	4.17e-69
Errfi1	2.92e-73	1.21125	0.889	0.525	4.17e-69
Pnisr	4.61e-73	0.692608	0.472	0.088	6.59e-69
Ndufa7	5.33e-73	-1.33934	0.173	0.747	7.62e-69
Slc22a5	5.37e-73	1.05673	0.664	0.221	7.68e-69
Ndufb9	7.43e-73	-1.25353	0.395	0.826	1.06e-68
Pax8	3.87e-72	1.18185	0.661	0.217	5.54e-68
Chd9	4.13e-72	0.82654	0.679	0.215	5.9e-68
Ypel2	4.38e-72	1.01581	0.494	0.107	6.26e-68
Ndufv3	6.32e-72	-1.36878	0.133	0.727	9.03e-68
Prpf39	6.44e-72	0.663931	0.38	0.057	9.21e-68
Ndufb10	1.05e-71	-1.32228	0.173	0.741	1.51e-67
Setd5	1.6e-71	0.690666	0.376	0.056	2.29e-67
Ndufa5	1.74e-71	-1.28678	0.196	0.75	2.48e-67
Tsc22d2	1.75e-71	0.811788	0.406	0.068	2.5e-67
Mpc1	1.94e-71	-1.26212	0.351	0.813	2.77e-67
Fubp1	5.33e-71	0.860485	0.579	0.158	7.62e-67
Ankrd33b	7.51e-71	0.985457	0.506	0.119	1.07e-66
Mif	1.04e-70	-1.29117	0.373	0.812	1.49e-66
Slc25a3	1.08e-70	-0.960087	0.782	0.917	1.55e-66
F3	1.38e-70	1.53181	0.561	0.156	1.97e-66
Eif5	1.68e-70	1.01627	0.852	0.449	2.41e-66
Klf9	2.14e-70	0.988269	0.786	0.341	3.06e-66
Trpc1	2.86e-70	0.72001	0.432	0.079	4.09e-66
Tsc22d1	4.19e-70	0.964433	0.937	0.578	5.99e-66
Rictor	4.41e-70	0.570437	0.339	0.045	6.3e-66
R3hdm1	7.21e-70	0.746358	0.439	0.085	1.03e-65
Uqcrfs1	7.93e-70	-1.28211	0.214	0.767	1.13e-65
Rsrp1	1.08e-69	0.920958	0.646	0.187	1.54e-65
Park7	1.15e-69	-1.21424	0.347	0.828	1.64e-65
Stx16	1.22e-69	0.603072	0.369	0.056	1.74e-65
Prrc2c	1.51e-68	0.758915	0.59	0.163	2.16e-64
Btf3	2.46e-68	-1.23216	0.339	0.798	3.51e-64
Mkln1	2.8e-68	0.874052	0.587	0.163	4e-64
Ndufb11	3.05e-68	-1.19323	0.277	0.782	4.36e-64
Zc3h7a	3.88e-68	0.648328	0.358	0.052	5.54e-64
Herpud1	4.98e-68	1.14534	0.867	0.547	7.13e-64
Rpl23a	6.73e-68	-1.27507	0.244	0.746	9.62e-64
Ndufb5	7.75e-68	-1.23105	0.244	0.763	1.11e-63
Eif5a	1.2e-67	-1.24117	0.262	0.779	1.71e-63
Eif1	2.21e-67	-0.898637	0.797	0.936	3.16e-63
Edf1	5.63e-67	-1.23351	0.173	0.723	8.05e-63
Jarid2	5.94e-67	0.659985	0.417	0.075	8.49e-63
Rpl12	8.26e-67	-1.28681	0.432	0.835	1.18e-62
Srsf5	8.55e-67	0.892023	0.849	0.426	1.22e-62
Akr1c21	1.07e-66	-1.7638	0.369	0.782	1.53e-62
Sik1	1.9e-66	0.566258	0.284	0.032	2.71e-62
Sec61g	1.95e-66	-1.28561	0.129	0.695	2.79e-62
Gm45902	2.03e-66	0.379258	0.144	0.003	2.91e-62
Rlim	3.13e-66	0.719304	0.399	0.071	4.48e-62
Icam1	3.21e-66	0.920289	0.424	0.084	4.58e-62
D5Ertd579e	3.21e-66	0.730516	0.454	0.096	4.59e-62
Pck1	4e-66	1.73939	0.838	0.556	5.72e-62
Myo9a	4.63e-66	0.740097	0.45	0.093	6.62e-62
Rhbdf2	4.86e-66	0.563301	0.28	0.031	6.95e-62
Cabin1	1.86e-65	0.645648	0.347	0.053	2.66e-61
Ost4	1.88e-65	-1.23195	0.207	0.734	2.68e-61
Rpl36al	2.33e-65	-1.15202	0.332	0.791	3.33e-61
Dtx3	3.81e-65	0.716536	0.461	0.101	5.45e-61
Krt8	4.21e-65	1.76908	0.697	0.318	6.01e-61
Phip	6.58e-65	0.736816	0.428	0.084	9.41e-61
Baiap2l2	7.22e-65	0.75311	0.517	0.125	1.03e-60
Ndufc1	7.43e-65	-1.26793	0.181	0.722	1.06e-60
Mrps21	8.12e-65	-1.26874	0.107	0.668	1.16e-60
Elob	1.17e-64	-1.15633	0.328	0.793	1.67e-60
Ass1	1.56e-64	-1.74764	0.502	0.821	2.24e-60
Spata7	1.64e-64	0.58884	0.273	0.031	2.34e-60
Txndc17	1.78e-64	-1.21472	0.218	0.747	2.55e-60
Agrn	1.97e-64	0.991871	0.576	0.172	2.81e-60
Ndufb6	2.04e-64	-1.20305	0.173	0.722	2.91e-60
Srsf2	3.39e-64	0.962162	0.812	0.405	4.84e-60
Chkb	5.39e-64	0.698757	0.406	0.077	7.71e-60
Hspa8	6.14e-64	-0.892675	0.782	0.943	8.78e-60
Ndufa13	6.35e-64	-1.06807	0.45	0.84	9.08e-60
Epha2	1.22e-63	0.624951	0.236	0.021	1.74e-59
Ubl5	1.77e-63	-1.21488	0.17	0.704	2.53e-59
Tob2	1.77e-63	0.933213	0.546	0.151	2.54e-59
2410015M20Rik	2.16e-63	-1.16195	0.221	0.739	3.08e-59
Sod2	2.67e-63	-1.21664	0.225	0.744	3.82e-59
Ndufc2	4.26e-63	-1.14184	0.269	0.763	6.09e-59
Ndufa12	5.55e-63	-1.17453	0.221	0.728	7.93e-59
Rpl5	9.08e-63	-1.13211	0.428	0.822	1.3e-58
Pim3	1.07e-62	1.09155	0.838	0.49	1.52e-58
Smdt1	1.26e-62	-1.21097	0.192	0.712	1.8e-58
Sbno2	1.94e-62	0.651058	0.295	0.037	2.78e-58
Slc25a36	2.5e-62	0.942297	0.579	0.18	3.58e-58
Ndufa3	3.12e-62	-1.10706	0.251	0.758	4.46e-58
Ndufs5	4.17e-62	-1.18036	0.125	0.683	5.97e-58
Ank3	4.56e-62	0.876312	0.635	0.209	6.52e-58
Pebp1	8.58e-62	-1.09488	0.369	0.797	1.23e-57
Aldob	1e-61	-1.16678	0.819	0.879	1.44e-57
Trio	1.14e-61	0.636409	0.38	0.068	1.63e-57
Pfn1	1.24e-61	-1.21778	0.299	0.783	1.77e-57
H3f3a	1.32e-61	-1.15648	0.524	0.837	1.89e-57
Trim47	1.72e-61	0.852858	0.491	0.124	2.46e-57
Krit1	3.17e-61	0.604408	0.369	0.063	4.53e-57
Eml5	3.37e-61	0.462436	0.236	0.022	4.81e-57
Atp11b	4.73e-61	0.709576	0.373	0.069	6.77e-57
Spink1	5.9e-61	-1.15336	0.871	0.907	8.44e-57
Lncpint	1.03e-60	0.53535	0.266	0.03	1.47e-56
Lpin2	1.72e-60	0.700797	0.336	0.054	2.45e-56
Cisd1	2.67e-60	-1.10691	0.325	0.776	3.81e-56
Atp6v1f	5.04e-60	-1.11198	0.262	0.76	7.2e-56
Tmem252	5.33e-60	1.09787	0.878	0.578	7.62e-56
Ahnak	6.32e-60	1.13164	0.432	0.101	9.04e-56
Ankrd11	6.48e-60	0.629522	0.406	0.079	9.26e-56
Taf7	6.97e-60	0.432096	0.24	0.024	9.96e-56
Mapk8ip3	7.76e-60	0.531564	0.292	0.039	1.11e-55
Nme1	1.4e-59	-1.14541	0.247	0.734	2e-55
Tmem256	1.62e-59	-1.1679	0.207	0.705	2.32e-55
Rnd3	1.72e-59	0.589021	0.255	0.029	2.46e-55
Spen	1.95e-59	0.623562	0.347	0.059	2.78e-55
Ndufb3	2.89e-59	-1.13448	0.159	0.694	4.13e-55
Trip12	4.58e-59	0.879217	0.642	0.23	6.54e-55
Ubn2	5.75e-59	0.625417	0.376	0.069	8.22e-55
Pcbd1	9.91e-59	-1.23629	0.14	0.66	1.42e-54
Zfp612	2.33e-58	0.51269	0.255	0.029	3.33e-54
Tomm7	3.93e-58	-1.10604	0.218	0.714	5.62e-54
Swi5	4.18e-58	-1.14704	0.148	0.677	5.98e-54
Ifrd1	8.1e-58	0.904224	0.417	0.09	1.16e-53
Nrip1	9.07e-58	0.817549	0.469	0.117	1.3e-53
Ddx5	1.32e-57	0.821252	0.941	0.686	1.89e-53
Gpx3	1.8e-57	-1.15037	0.978	0.971	2.57e-53
Usp19	2.77e-57	0.675579	0.472	0.119	3.96e-53
Irs2	3.07e-57	0.770178	0.336	0.059	4.39e-53
Hspa1a	3.48e-57	1.01279	0.336	0.057	4.97e-53
Mafk	3.73e-57	0.469102	0.24	0.026	5.33e-53
Prdx2	4.56e-57	-1.12232	0.236	0.723	6.51e-53
Mdh2	5.09e-57	-1.0926	0.232	0.717	7.27e-53
Fam133b	6.45e-57	0.69671	0.506	0.134	9.22e-53
Golga4	7.65e-57	0.688657	0.601	0.197	1.09e-52
Dnajb4	8.24e-57	0.725264	0.469	0.119	1.18e-52
Slc6a6	1.3e-56	1.18205	0.775	0.402	1.85e-52
Kdm5a	1.64e-56	0.573011	0.362	0.066	2.35e-52
Minos1	2.17e-56	-1.06435	0.24	0.723	3.1e-52
Atp6v1g1	2.19e-56	-1.09839	0.325	0.765	3.14e-52
Itpr1	2.28e-56	0.857557	0.609	0.215	3.26e-52
Lpar6	3.07e-56	0.502238	0.273	0.035	4.4e-52
Ndufb2	3.26e-56	-1.10653	0.177	0.683	4.67e-52
Nop10	3.63e-56	-1.09448	0.148	0.672	5.19e-52
Sf3b3	4.1e-56	0.70178	0.384	0.078	5.86e-52
2810403A07Rik	4.55e-56	0.646089	0.362	0.068	6.51e-52
Zfp871	4.97e-56	0.660228	0.406	0.088	7.11e-52
Itm2b	5.11e-56	-0.992683	0.672	0.901	7.3e-52
Zfyve26	5.35e-56	0.479183	0.236	0.026	7.64e-52
Atxn7l2	6.81e-56	0.470453	0.225	0.023	9.74e-52
Ihh	7.15e-56	0.976595	0.48	0.132	1.02e-51
Gm26853	7.62e-56	0.364571	0.162	0.009	1.09e-51
H2-Q4	1.11e-55	0.650215	0.38	0.076	1.58e-51
Retreg1	1.18e-55	0.949264	0.731	0.34	1.69e-51
Ctr9	1.24e-55	0.564306	0.358	0.067	1.78e-51
Atp6v1b2	1.67e-55	1.11549	0.808	0.484	2.39e-51
Hnrnpu	2.55e-55	0.87052	0.745	0.357	3.65e-51
Rpl31	2.82e-55	-1.10587	0.207	0.702	4.03e-51
Cxcl1	3.21e-55	1.09035	0.31	0.05	4.58e-51
Hint2	4.68e-55	-1.0559	0.288	0.733	6.69e-51
Ndufa8	4.75e-55	-1.11075	0.14	0.653	6.79e-51
Ipmk	5.01e-55	1.13941	0.561	0.186	7.16e-51
Sem1	5.26e-55	-1.07367	0.255	0.725	7.51e-51
Pfdn5	9.41e-55	-1.06857	0.277	0.739	1.35e-50
H2afz	9.48e-55	-1.13518	0.192	0.686	1.35e-50
Gria3	1.04e-54	0.537079	0.258	0.033	1.49e-50
Eif3h	1.13e-54	-1.1147	0.107	0.631	1.61e-50
Fbp1	1.16e-54	-1.36142	0.225	0.693	1.66e-50
Srrm2	1.78e-54	0.671895	0.742	0.305	2.54e-50
Dalrd3	2.84e-54	0.768475	0.546	0.178	4.05e-50
Iah1	4.1e-54	-1.10142	0.137	0.641	5.86e-50
Timm13	4.66e-54	-1.04197	0.225	0.697	6.66e-50
Cops9	1.03e-53	-1.08545	0.1	0.621	1.48e-49
Birc2	1.3e-53	0.757034	0.387	0.083	1.86e-49
Mpc2	1.47e-53	-0.916747	0.557	0.851	2.1e-49
Tuft1	1.68e-53	0.746358	0.321	0.057	2.4e-49
Ddx55	2.24e-53	0.459019	0.24	0.028	3.2e-49
Aldh2	2.3e-53	-1.13186	0.303	0.738	3.29e-49
Pnrc1	2.57e-53	0.931565	0.76	0.398	3.67e-49
Npm1	3.89e-53	-1.12157	0.332	0.765	5.57e-49
Hsbp1	4.09e-53	-1.06994	0.096	0.615	5.84e-49
Atp11a	5.06e-53	0.803569	0.45	0.121	7.24e-49
Fnbp4	6.28e-53	0.481109	0.273	0.039	8.98e-49
Sbf1	7.14e-53	0.659316	0.336	0.062	1.02e-48
D930016D06Rik	1.1e-52	0.441695	0.236	0.028	1.58e-48
Ivns1abp	1.19e-52	0.80767	0.797	0.424	1.71e-48
Zfp280d	1.3e-52	0.507643	0.295	0.046	1.85e-48
Ndufv2	1.32e-52	-1.09612	0.159	0.651	1.88e-48
Brd8	1.57e-52	0.5431	0.314	0.053	2.24e-48
Pgam1	1.82e-52	-1.06166	0.258	0.723	2.6e-48
Mprip	1.93e-52	0.618402	0.439	0.108	2.76e-48
Myl6	2.09e-52	-0.92706	0.579	0.857	2.99e-48
Paxbp1	2.21e-52	0.539958	0.306	0.05	3.15e-48
Igf1r	3.16e-52	0.903027	0.616	0.245	4.52e-48
Ptp4a1	4.09e-52	0.847716	0.661	0.272	5.84e-48
Myl12b	4.14e-52	-1.09807	0.14	0.656	5.92e-48
Tmem245	4.53e-52	0.729237	0.347	0.068	6.48e-48
Ythdc1	7.23e-52	0.608774	0.417	0.099	1.03e-47
Ddt	9.25e-52	-1.09769	0.229	0.699	1.32e-47
Hist1h1c	9.76e-52	1.32591	0.734	0.416	1.4e-47
N4bp2l2	1.57e-51	0.657436	0.454	0.118	2.25e-47
Net1	1.6e-51	0.675678	0.491	0.143	2.29e-47
Tmem82	1.68e-51	0.760879	0.461	0.13	2.4e-47
Rpl10a	2.32e-51	-0.82869	0.742	0.906	3.32e-47
Akr7a5	3.34e-51	-1.02718	0.266	0.717	4.78e-47
Atrx	3.69e-51	0.671122	0.454	0.119	5.27e-47
Sertad2	4.95e-51	0.59249	0.347	0.07	7.08e-47
Hic2	4.95e-51	0.301943	0.122	0.004	7.08e-47
Zmym5	5.07e-51	0.601444	0.391	0.09	7.24e-47
Fam193b	5.31e-51	0.601925	0.299	0.049	7.6e-47
Sdhb	6.38e-51	-1.05522	0.236	0.689	9.12e-47
Higd2a	6.99e-51	-1.05446	0.148	0.637	9.99e-47
Pgk1	7.24e-51	-1.0666	0.173	0.665	1.03e-46
Ndufb7	7.87e-51	-1.02166	0.225	0.702	1.13e-46
Adrb2	8.09e-51	0.334673	0.159	0.01	1.16e-46
Ddit3	8.19e-51	0.959605	0.41	0.101	1.17e-46
Gpcpd1	8.35e-51	0.468586	0.203	0.02	1.19e-46
Gnl3	8.48e-51	0.76593	0.476	0.138	1.21e-46
Efna1	8.95e-51	0.55709	0.236	0.029	1.28e-46
Als2	9.61e-51	0.434114	0.188	0.017	1.37e-46
Auts2	1.18e-50	0.610457	0.321	0.059	1.69e-46
Clta	1.21e-50	-1.00017	0.244	0.718	1.72e-46
Zbtb21	1.38e-50	0.446513	0.196	0.019	1.97e-46
Gm26669	1.64e-50	0.470252	0.214	0.024	2.34e-46
Oaz1	1.76e-50	-0.882845	0.52	0.839	2.52e-46
Smg7	2e-50	0.610448	0.435	0.111	2.86e-46
Smg1	2.15e-50	0.499821	0.317	0.057	3.07e-46
Gpatch8	2.39e-50	0.470511	0.299	0.049	3.41e-46
2022-03-07	3.35e-50	0.661355	0.443	0.116	4.79e-46
Phf1	4.06e-50	0.52039	0.266	0.04	5.81e-46
Hadh	5.1e-50	-1.06628	0.21	0.67	7.29e-46
Klf13	5.25e-50	0.586516	0.325	0.062	7.51e-46
Cry2	7.12e-50	0.462872	0.196	0.019	1.02e-45
Ndrg1	9.02e-50	0.655512	0.985	0.903	1.29e-45
S100a1	1.87e-49	-1.14011	0.159	0.64	2.68e-45
Supt20	2.32e-49	0.56062	0.317	0.059	3.31e-45
Cystm1	2.81e-49	-1.04522	0.255	0.704	4.02e-45
Gstt2	2.94e-49	1.22417	0.738	0.444	4.2e-45
Tbca	4.66e-49	-1.03544	0.155	0.636	6.66e-45
Mgst3	5.71e-49	-1.02697	0.173	0.651	8.17e-45
Uvssa	6.07e-49	0.424996	0.236	0.031	8.68e-45
Tchh	6.25e-49	0.784827	0.336	0.067	8.93e-45
Sox4	6.5e-49	0.938909	0.439	0.117	9.29e-45
Tcf12	6.85e-49	0.571524	0.339	0.07	9.79e-45
Bri3	7.57e-49	-1.0143	0.218	0.678	1.08e-44
Slc22a30	7.94e-49	0.71982	0.391	0.093	1.13e-44
Impact	9.33e-49	0.596288	0.328	0.064	1.33e-44
Ndufa11	1.1e-48	-1.014	0.192	0.66	1.57e-44
Snx3	1.11e-48	-0.989818	0.092	0.594	1.58e-44
Crocc	2.48e-48	0.493428	0.314	0.057	3.54e-44
Pmaip1	2.88e-48	0.812247	0.365	0.081	4.12e-44
2310035C23Rik	2.9e-48	0.563148	0.306	0.056	4.15e-44
Bphl	2.95e-48	-1.08338	0.129	0.603	4.22e-44
Tagap1	4.65e-48	0.400821	0.229	0.029	6.65e-44
Iscu	8.61e-48	-1.00466	0.151	0.632	1.23e-43
Cela1	9.6e-48	-1.20624	0.1	0.578	1.37e-43
Nedd8	9.83e-48	-1.00239	0.17	0.648	1.41e-43
Skil	1.85e-47	0.582474	0.391	0.094	2.64e-43
Timm8b	2.23e-47	-1.00017	0.114	0.595	3.19e-43
Rock2	3.6e-47	0.716591	0.369	0.087	5.14e-43
Rpl4	3.68e-47	-0.972711	0.413	0.768	5.27e-43
Hspa5	4.45e-47	1.05524	0.886	0.667	6.36e-43
Mga	5.8e-47	0.594095	0.328	0.067	8.3e-43
Id1	6.18e-47	1.10657	0.506	0.166	8.83e-43
Dgkh	7.17e-47	0.476141	0.229	0.03	1.02e-42
Slc25a51	1.04e-46	0.732888	0.594	0.235	1.49e-42
Suclg1	1.15e-46	-0.973299	0.273	0.707	1.64e-42
Usp40	1.2e-46	0.480201	0.255	0.039	1.72e-42
Mettl26	1.38e-46	-0.967809	0.24	0.668	1.98e-42
Vdac1	1.73e-46	-0.911415	0.435	0.776	2.47e-42
Sord	2.25e-46	-1.05593	0.454	0.782	3.22e-42
Ankrd12	2.78e-46	0.57173	0.369	0.083	3.98e-42
Midn	3.35e-46	0.625465	0.387	0.096	4.79e-42
Nipbl	3.86e-46	0.602923	0.399	0.098	5.52e-42
Sema4b	4.21e-46	0.509699	0.273	0.046	6.02e-42
Myo6	4.83e-46	0.78307	0.649	0.283	6.91e-42
Acot13	5.05e-46	-1.00217	0.133	0.607	7.22e-42
Mcl1	5.76e-46	0.783694	0.664	0.305	8.23e-42
Chd3	6.77e-46	0.709477	0.664	0.295	9.68e-42
Eif2ak3	6.84e-46	0.644249	0.303	0.058	9.79e-42
Mycbp2	8.77e-46	0.629802	0.391	0.098	1.25e-41
Wwc2	1.11e-45	0.732727	0.498	0.165	1.59e-41
Sdhd	1.13e-45	-0.968612	0.188	0.64	1.62e-41
Selenof	1.77e-45	-0.928068	0.28	0.716	2.54e-41
Sdc4	1.8e-45	0.964673	0.819	0.533	2.57e-41
Dock4	1.84e-45	0.420004	0.232	0.033	2.64e-41
Acox1	2.22e-45	0.871995	0.786	0.487	3.18e-41
Ttc14	2.71e-45	0.538552	0.351	0.077	3.88e-41
Mrpl12	2.98e-45	-0.933031	0.236	0.678	4.26e-41
Dusp18	3.16e-45	0.42215	0.177	0.017	4.52e-41
Lamtor2	3.56e-45	-0.96529	0.122	0.584	5.09e-41
Lamp1	3.66e-45	-0.817657	0.679	0.873	5.24e-41
Gramd1b	3.75e-45	0.700056	0.413	0.113	5.36e-41
Rbx1	4.04e-45	-0.996589	0.14	0.597	5.78e-41
Sptbn1	4.31e-45	0.67893	0.627	0.258	6.16e-41
Ndufs8	4.63e-45	-0.960346	0.096	0.569	6.62e-41
Etfa	6.56e-45	-0.984004	0.17	0.626	9.38e-41
Tcirg1	7.08e-45	0.570728	0.28	0.05	1.01e-40
Clock	7.21e-45	0.522608	0.314	0.064	1.03e-40
AI314278	8.55e-45	-1.15045	0.181	0.626	1.22e-40
Kmt2b	1.15e-44	0.486999	0.229	0.032	1.64e-40
Dst	1.2e-44	0.563714	0.369	0.088	1.71e-40
Pvr	1.28e-44	0.395909	0.177	0.018	1.83e-40
Pnn	1.83e-44	0.545968	0.373	0.089	2.62e-40
Mat2a	2.06e-44	1.01731	0.686	0.361	2.95e-40
Ndufs7	3.96e-44	-0.931494	0.214	0.663	5.67e-40
Dhrs4	4.09e-44	-0.994008	0.092	0.557	5.85e-40
Cda	4.68e-44	-1.03113	0.273	0.682	6.7e-40
Pdxk	5.38e-44	1.27974	0.469	0.161	7.69e-40
Pan3	5.55e-44	0.54605	0.339	0.075	7.94e-40
Hist1h2ac	5.59e-44	0.495477	0.151	0.012	7.99e-40
Gigyf2	5.92e-44	0.598852	0.402	0.109	8.46e-40
Rtraf	6.55e-44	-0.946367	0.118	0.576	9.37e-40
Sfswap	7.07e-44	0.516557	0.284	0.053	1.01e-39
Slc3a2	7.43e-44	0.751419	0.797	0.476	1.06e-39
Slc39a14	1.12e-43	0.518767	0.262	0.045	1.6e-39
Gstm5	1.15e-43	-1.00696	0.21	0.647	1.64e-39
Sec61b	1.94e-43	-0.942058	0.092	0.552	2.77e-39
Rbm26	1.97e-43	0.446387	0.31	0.062	2.82e-39
Dusp16	2.1e-43	0.491555	0.251	0.041	3e-39
Mark3	2.23e-43	0.640222	0.446	0.135	3.19e-39
2610037D02Rik	2.8e-43	0.287708	0.122	0.006	4.01e-39
Gdap10	3.56e-43	0.2986	0.14	0.01	5.09e-39
Ccnt1	4.17e-43	0.532093	0.295	0.059	5.96e-39
Nfx1	4.18e-43	0.52771	0.362	0.088	5.98e-39
Dmtf1	4.84e-43	0.493284	0.247	0.04	6.93e-39
Dot1l	4.92e-43	0.393038	0.24	0.037	7.04e-39
Lamtor4	5.04e-43	-0.926708	0.129	0.592	7.21e-39
Klhl12	5.68e-43	0.444223	0.218	0.031	8.13e-39
Ttc36	6.04e-43	-1.05132	0.362	0.73	8.63e-39
E130102H24Rik	6.05e-43	0.411816	0.192	0.022	8.65e-39
Calml4	6.96e-43	-0.976151	0.288	0.683	9.95e-39
Slc25a4	7.89e-43	-0.955414	0.38	0.746	1.13e-38
Vcl	1.26e-42	0.747762	0.332	0.079	1.81e-38
Xpo1	1.28e-42	0.550982	0.339	0.079	1.83e-38
Hps3	1.98e-42	0.504863	0.255	0.044	2.83e-38
Cox17	2.16e-42	-0.936944	0.151	0.602	3.08e-38
Psma2	2.21e-42	-0.945082	0.118	0.567	3.16e-38
Taldo1	2.31e-42	-0.936777	0.188	0.628	3.3e-38
Slc25a20	2.31e-42	0.669843	0.413	0.122	3.3e-38
Uqcrc2	2.56e-42	-0.901661	0.255	0.684	3.66e-38
Ndel1	3.01e-42	0.803429	0.579	0.247	4.3e-38
Sat1	3.07e-42	1.08416	0.871	0.688	4.39e-38
Ankrd17	3.33e-42	0.543775	0.421	0.118	4.76e-38
Hsp90ab1	3.7e-42	-0.761973	0.657	0.88	5.3e-38
Vamp8	4.28e-42	-0.909617	0.24	0.664	6.12e-38
Atp13a3	4.46e-42	0.669762	0.421	0.127	6.38e-38
Rexo1	4.85e-42	0.462835	0.277	0.051	6.94e-38
Palm3	5.68e-42	0.432947	0.244	0.04	8.12e-38
Usp53	5.86e-42	0.411201	0.214	0.03	8.38e-38
Zfp266	5.98e-42	0.520276	0.321	0.071	8.56e-38
Psmb5	6.47e-42	-0.927518	0.214	0.643	9.24e-38
Gm11808	7.42e-42	-0.905595	0.066	0.521	1.06e-37
Greb1l	7.9e-42	0.374865	0.173	0.018	1.13e-37
Lmna	1.17e-41	1.14841	0.616	0.303	1.68e-37
Maff	1.35e-41	0.484753	0.251	0.043	1.92e-37
Eif3k	1.49e-41	-0.935021	0.148	0.598	2.13e-37
Mrpl51	1.61e-41	-0.875633	0.096	0.552	2.3e-37
1810032O08Rik	2.48e-41	0.504164	0.288	0.057	3.54e-37
Idh1	2.87e-41	-1.01591	0.284	0.679	4.1e-37
Fam135a	2.93e-41	0.424137	0.232	0.037	4.19e-37
Ubr5	2.95e-41	0.599251	0.424	0.127	4.22e-37
Als2cl	3.18e-41	0.302808	0.162	0.016	4.55e-37
Abcc2	3.29e-41	0.85153	0.705	0.376	4.7e-37
Dmxl2	3.42e-41	0.482787	0.303	0.063	4.89e-37
Ndufs4	7.58e-41	-0.869185	0.103	0.552	1.08e-36
Ddx3y	8.72e-41	0.566171	0.376	0.1	1.25e-36
Mrpl20	1.12e-40	-0.887235	0.14	0.588	1.61e-36
Hspd1	1.14e-40	-0.85912	0.365	0.734	1.63e-36
Cyp2j9	1.17e-40	0.348543	0.159	0.015	1.68e-36
Cited2	1.34e-40	0.996808	0.483	0.171	1.91e-36
Polr1d	1.4e-40	-0.88733	0.173	0.611	2e-36
Huwe1	1.74e-40	0.619231	0.513	0.189	2.49e-36
Anapc13	1.9e-40	-0.898291	0.055	0.504	2.72e-36
Tia1	2.28e-40	0.437174	0.277	0.053	3.25e-36
Hif1a	2.32e-40	0.761507	0.443	0.145	3.32e-36
Bptf	2.36e-40	0.520145	0.395	0.108	3.37e-36
Mrps36	2.9e-40	-0.908414	0.107	0.545	4.15e-36
Rps15	3.65e-40	-0.756707	0.539	0.84	5.21e-36
Akap8l	3.78e-40	0.492574	0.288	0.059	5.4e-36
Nrbp2	4.27e-40	0.399171	0.17	0.018	6.1e-36
Vdac2	4.52e-40	-0.883122	0.299	0.685	6.46e-36
Ppp6r3	5.11e-40	0.57556	0.413	0.123	7.31e-36
Rora	5.12e-40	0.737263	0.439	0.143	7.32e-36
Fis1	6.01e-40	-0.873428	0.162	0.6	8.6e-36
Dusp5	8.28e-40	0.416119	0.177	0.02	1.18e-35
Bag1	8.67e-40	-0.92435	0.118	0.556	1.24e-35
Ppa2	9.5e-40	-0.926745	0.162	0.585	1.36e-35
D430042O09Rik	1.06e-39	0.363105	0.17	0.019	1.51e-35
Adm	1.11e-39	0.584237	0.225	0.036	1.59e-35
Snrpe	1.25e-39	-0.88492	0.137	0.578	1.78e-35
Mknk2	1.45e-39	0.590351	0.428	0.134	2.08e-35
Ssh2	1.56e-39	0.429243	0.199	0.028	2.23e-35
Pcf11	1.58e-39	0.467371	0.277	0.055	2.26e-35
Qdpr	1.78e-39	-0.95809	0.114	0.542	2.54e-35
Mrpl34	1.94e-39	-0.872119	0.077	0.516	2.78e-35
Pabpn1	2.02e-39	0.5788	0.421	0.128	2.89e-35
Slc9a8	2.84e-39	0.442806	0.273	0.055	4.06e-35
Ino80d	2.9e-39	0.500663	0.299	0.065	4.15e-35
Zbtb16	3.36e-39	0.435652	0.199	0.028	4.8e-35
Lmo7	3.55e-39	0.605156	0.343	0.085	5.07e-35
Zbtb43	5.01e-39	0.377519	0.199	0.028	7.16e-35
Pde4c	5.38e-39	0.463068	0.251	0.046	7.7e-35
Adgrg1	5.94e-39	0.948896	0.568	0.254	8.49e-35
Atp6v1e1	6.38e-39	-0.90266	0.325	0.698	9.12e-35
Ier3	8.37e-39	0.264284	0.373	0.093	1.2e-34
Zswim8	1.05e-38	0.456624	0.273	0.055	1.51e-34
Hibadh	1.12e-38	-0.883342	0.229	0.648	1.6e-34
Ttc19	1.44e-38	0.476863	0.273	0.056	2.05e-34
Prkag3	1.67e-38	0.351145	0.118	0.007	2.38e-34
Scand1	1.73e-38	-0.818905	0.314	0.701	2.47e-34
Pik3c2a	1.95e-38	0.589358	0.387	0.112	2.78e-34
Stag1	1.97e-38	0.518618	0.31	0.072	2.82e-34
Ascc3	2.13e-38	0.490663	0.247	0.046	3.05e-34
Tma7	2.41e-38	-0.878552	0.218	0.619	3.44e-34
Ddx17	3.01e-38	0.590636	0.509	0.185	4.31e-34
Vps13a	3.5e-38	0.485234	0.28	0.059	5.01e-34
Eif3f	3.6e-38	-0.899294	0.144	0.571	5.15e-34
Slc36a1	3.74e-38	0.591326	0.399	0.118	5.35e-34
Lpin1	4.73e-38	0.649679	0.347	0.092	6.76e-34
Pfdn1	5.75e-38	-0.872924	0.118	0.542	8.22e-34
Mrpl30	6.44e-38	-0.868444	0.081	0.504	9.21e-34
Zbtb10	7.05e-38	0.456732	0.221	0.037	1.01e-33
Acin1	7.15e-38	0.550375	0.48	0.169	1.02e-33
Chuk	7.25e-38	0.671018	0.498	0.194	1.04e-33
Taf10	1.41e-37	-0.864504	0.103	0.528	2.01e-33
Cfap69	1.42e-37	0.434753	0.232	0.04	2.02e-33
Eef1d	1.43e-37	-0.886477	0.181	0.591	2.05e-33
Igfbp7	1.73e-37	-0.809192	0.69	0.867	2.47e-33
Atxn2l	1.87e-37	0.522665	0.387	0.111	2.67e-33
Tsc1	1.9e-37	0.400322	0.221	0.037	2.71e-33
Bcl2l11	1.91e-37	0.49081	0.177	0.023	2.73e-33
Dnmt3a	1.93e-37	0.407685	0.258	0.05	2.76e-33
Eny2	2.06e-37	-0.778302	0.162	0.582	2.94e-33
Slc47a1	2.32e-37	0.620546	0.797	0.499	3.31e-33
Trim41	2.48e-37	0.535444	0.269	0.055	3.54e-33
Bola3	3.16e-37	-0.865191	0.089	0.511	4.52e-33
Picalm	4.1e-37	0.715878	0.72	0.393	5.87e-33
Ptbp2	4.13e-37	0.445313	0.251	0.048	5.9e-33
Cox7a2l	4.32e-37	-0.840804	0.155	0.584	6.17e-33
Eno1	4.78e-37	-0.869103	0.31	0.684	6.84e-33
Irf2bpl	5.07e-37	0.617812	0.413	0.132	7.24e-33
Gstp1	5.19e-37	-0.970698	0.074	0.492	7.41e-33
Mrpl42	5.34e-37	-0.855315	0.081	0.508	7.63e-33
Cyba	5.98e-37	-0.732578	0.716	0.849	8.56e-33
Myo18a	6.07e-37	0.632747	0.369	0.106	8.67e-33
Keg1	7.01e-37	-0.940927	0.568	0.804	1e-32
Dhx16	7.04e-37	0.446858	0.258	0.052	1.01e-32
U2af2	7.42e-37	0.581611	0.461	0.16	1.06e-32
Bbc3	7.76e-37	0.381052	0.162	0.019	1.11e-32
Arl4a	8.89e-37	0.673809	0.472	0.176	1.27e-32
Ccdc84	9.88e-37	0.342888	0.203	0.031	1.41e-32
Phc3	1.08e-36	0.47471	0.273	0.058	1.55e-32
5031425E22Rik	1.11e-36	0.469777	0.266	0.055	1.59e-32
Prelid1	1.2e-36	-0.839483	0.199	0.607	1.72e-32
Mien1	1.54e-36	-0.825671	0.14	0.562	2.2e-32
Mlf1	1.57e-36	0.253279	0.103	0.006	2.25e-32
Fam160a2	1.62e-36	0.433207	0.214	0.036	2.32e-32
Fundc2	1.67e-36	-0.851711	0.074	0.489	2.38e-32
Calm3	1.87e-36	-0.848023	0.159	0.574	2.68e-32
Chd6	2.01e-36	0.485275	0.251	0.049	2.88e-32
Slc13a1	2.6e-36	0.791951	0.9	0.736	3.72e-32
Adra2b	3.46e-36	0.610518	0.435	0.146	4.94e-32
Fmc1	3.49e-36	-0.83263	0.085	0.497	4.99e-32
Fam107b	4.63e-36	0.777261	0.498	0.198	6.62e-32
Hps5	5.53e-36	0.428186	0.303	0.071	7.91e-32
Spag9	6.1e-36	0.636695	0.513	0.202	8.72e-32
Sema3c	7.92e-36	0.63652	0.365	0.109	1.13e-31
4430402I18Rik	8.55e-36	0.390381	0.203	0.032	1.22e-31
Cramp1l	8.63e-36	0.386681	0.188	0.028	1.23e-31
Vps29	8.65e-36	-0.835623	0.221	0.61	1.24e-31
Plscr2	8.84e-36	-0.811602	0.358	0.707	1.26e-31
Mrpl52	1.01e-35	-0.840112	0.151	0.551	1.45e-31
Grcc10	1.08e-35	-0.820217	0.077	0.491	1.54e-31
B930036N10Rik	1.2e-35	0.26442	0.118	0.009	1.72e-31
Proser1	1.29e-35	0.339226	0.177	0.024	1.84e-31
Arhgef28	1.36e-35	0.558981	0.428	0.143	1.95e-31
Uqcrc1	1.39e-35	-0.823222	0.255	0.64	1.99e-31
Ktn1	1.44e-35	0.486202	0.347	0.094	2.05e-31
Nfib	1.67e-35	0.630001	0.432	0.146	2.39e-31
Idh2	2.03e-35	-0.902676	0.247	0.63	2.9e-31
Pdzk1ip1	2.1e-35	-0.742621	0.642	0.838	3e-31
Safb2	2.16e-35	0.515057	0.343	0.094	3.09e-31
Ncor1	2.39e-35	0.573261	0.653	0.311	3.42e-31
Sumo2	2.67e-35	-0.836497	0.203	0.604	3.82e-31
Coa3	2.98e-35	-0.811217	0.118	0.528	4.26e-31
BC034090	3.06e-35	0.494086	0.325	0.084	4.37e-31
Ankrd10	3.15e-35	0.426114	0.251	0.051	4.5e-31
Pomp	3.58e-35	-0.827751	0.133	0.542	5.13e-31
Phldb1	3.76e-35	0.487245	0.229	0.043	5.37e-31
Fzd5	4.08e-35	0.389293	0.192	0.029	5.83e-31
Gcn1l1	4.33e-35	0.471189	0.321	0.084	6.2e-31
Acadm	5.57e-35	-0.831032	0.269	0.645	7.97e-31
Hectd1	6.26e-35	0.524132	0.446	0.157	8.95e-31
Egr1	6.39e-35	0.750749	0.369	0.109	9.14e-31
Stat3	6.95e-35	0.586373	0.387	0.122	9.93e-31
Gsta2	7.31e-35	-1.13299	0.413	0.71	1.05e-30
Fnip1	7.41e-35	0.562245	0.369	0.111	1.06e-30
Dhx9	7.84e-35	0.549189	0.428	0.142	1.12e-30
Zfp868	7.94e-35	0.227939	0.122	0.01	1.13e-30
Mysm1	8.26e-35	0.421155	0.236	0.045	1.18e-30
Bloc1s1	9.37e-35	-0.796168	0.041	0.439	1.34e-30
Psmb3	1.09e-34	-0.84147	0.125	0.522	1.56e-30
U2surp	1.25e-34	0.602191	0.458	0.166	1.78e-30
Csf1	1.34e-34	0.79333	0.258	0.056	1.92e-30
Gadd45g	1.43e-34	0.931723	0.69	0.384	2.05e-30
Grpel1	1.46e-34	-0.810784	0.107	0.501	2.08e-30
Zfp445	1.64e-34	0.467253	0.277	0.063	2.34e-30
Matr3	2.06e-34	0.580855	0.513	0.212	2.95e-30
Gm26652	2.13e-34	0.210789	0.103	0.006	3.04e-30
Nufip2	2.4e-34	0.5784	0.347	0.099	3.43e-30
Riok1	2.61e-34	0.401317	0.21	0.037	3.73e-30
Specc1	2.64e-34	0.354582	0.159	0.02	3.78e-30
Srsf7	2.98e-34	0.714442	0.524	0.222	4.26e-30
AW549877	3.05e-34	0.479706	0.325	0.088	4.37e-30
Acat1	3.15e-34	-0.860815	0.162	0.56	4.5e-30
Bola2	3.2e-34	-0.817862	0.092	0.486	4.58e-30
Ap4e1	3.51e-34	0.228921	0.111	0.008	5.02e-30
Ier5l	3.68e-34	0.453281	0.273	0.061	5.26e-30
Setd2	3.79e-34	0.43742	0.247	0.05	5.42e-30
Cryz	3.79e-34	-0.832098	0.244	0.637	5.42e-30
Afdn	4.4e-34	0.506253	0.358	0.104	6.29e-30
Cst3	4.42e-34	-0.977766	0.24	0.625	6.33e-30
Kansl3	4.71e-34	0.435018	0.277	0.062	6.74e-30
Sirt1	4.74e-34	0.392439	0.181	0.027	6.78e-30
Tmbim1	5.1e-34	0.390817	0.185	0.028	7.29e-30
Pds5a	5.36e-34	0.461345	0.314	0.081	7.66e-30
Tubb6	5.69e-34	0.314116	0.155	0.019	8.14e-30
Gmeb2	6.05e-34	0.303928	0.162	0.021	8.65e-30
Mef2d	6.98e-34	0.51361	0.292	0.072	9.99e-30
Tpi1	7.09e-34	-0.66335	0.554	0.832	1.01e-29
Zfp292	7.59e-34	0.499119	0.314	0.08	1.09e-29
Xpr1	7.62e-34	0.492018	0.343	0.098	1.09e-29
Tmem259	8.41e-34	0.567824	0.491	0.191	1.2e-29
Dhx36	8.64e-34	0.533892	0.387	0.123	1.24e-29
Gsta3	1.02e-33	-0.934898	0.144	0.536	1.46e-29
Nfkbia	1.2e-33	0.754496	0.376	0.119	1.71e-29
Washc2	1.22e-33	0.564741	0.421	0.144	1.75e-29
Herc1	1.28e-33	0.458953	0.295	0.072	1.83e-29
Tmx4	1.3e-33	0.5076	0.196	0.033	1.87e-29
Arid5b	1.32e-33	0.631612	0.395	0.128	1.89e-29
Snrpd2	1.37e-33	-0.827199	0.103	0.505	1.96e-29
Col4a4	1.38e-33	0.589856	0.465	0.173	1.97e-29
Cfl1	1.4e-33	-0.73919	0.428	0.757	2.01e-29
Ppp1r12a	1.43e-33	0.575796	0.314	0.083	2.05e-29
Arfgap2	1.73e-33	0.507288	0.328	0.09	2.47e-29
Klc1	1.73e-33	0.465604	0.225	0.042	2.47e-29
1700011H14Rik	1.8e-33	-0.828691	0.118	0.519	2.57e-29
Ankrd44	2.04e-33	0.322649	0.155	0.019	2.91e-29
Kansl1	2.13e-33	0.437406	0.273	0.062	3.04e-29
Usp24	2.64e-33	0.571703	0.406	0.137	3.77e-29
Psma7	3.55e-33	-0.818226	0.162	0.553	5.08e-29
Trim24	3.55e-33	0.451046	0.214	0.04	5.08e-29
Prodh2	3.92e-33	0.692078	0.594	0.284	5.61e-29
Ackr3	4.92e-33	0.831516	0.469	0.189	7.03e-29
Cep85	5.02e-33	0.435623	0.262	0.058	7.18e-29
Ppwd1	5.42e-33	0.400997	0.188	0.03	7.75e-29
Ezr	6.42e-33	0.673225	0.801	0.591	9.18e-29
Itsn2	6.61e-33	0.420586	0.332	0.091	9.45e-29
Mical3	7.45e-33	0.401844	0.221	0.042	1.06e-28
Zfp512b	7.93e-33	0.413242	0.207	0.037	1.13e-28
Zfp36l2	7.95e-33	0.733832	0.399	0.135	1.14e-28
Prpf4b	1e-32	0.550897	0.417	0.143	1.44e-28
Fkbp5	1.08e-32	0.536654	0.439	0.155	1.54e-28
Cmpk1	1.21e-32	-0.778012	0.092	0.489	1.73e-28
Hist1h4i	1.22e-32	0.83101	0.295	0.078	1.75e-28
Arpc3	1.32e-32	-0.794881	0.14	0.539	1.88e-28
Adh5	1.45e-32	-0.580497	0.096	0.491	2.08e-28
Eif3i	1.66e-32	-0.791728	0.14	0.52	2.37e-28
Vdac3	1.75e-32	-0.812739	0.129	0.515	2.5e-28
Pik3r1	1.79e-32	0.549411	0.332	0.093	2.56e-28
Swap70	1.96e-32	0.370433	0.196	0.033	2.81e-28
Lap3	2.22e-32	-0.800388	0.258	0.625	3.17e-28
Stard10	2.3e-32	-0.797216	0.284	0.642	3.28e-28
Npl	2.68e-32	-1.03585	0.107	0.487	3.83e-28
Phyh	2.7e-32	-0.804251	0.129	0.516	3.86e-28
Slc7a6os	2.71e-32	0.3396	0.155	0.02	3.88e-28
Smim4	2.86e-32	-0.772906	0.055	0.437	4.09e-28
Selenop	3e-32	-0.886681	0.424	0.744	4.28e-28
Rif1	3.23e-32	0.386854	0.229	0.046	4.62e-28
Uqcc2	3.24e-32	-0.797064	0.044	0.426	4.63e-28
Ldha	3.3e-32	-0.70382	0.506	0.773	4.72e-28
Avl9	3.77e-32	0.408809	0.236	0.05	5.39e-28
Fdx1	3.94e-32	-0.781821	0.125	0.506	5.64e-28
Ddx39b	4.02e-32	0.61001	0.579	0.268	5.75e-28
Spr	4.15e-32	-0.777779	0.151	0.536	5.93e-28
Nt5e	4.33e-32	0.643167	0.339	0.104	6.19e-28
Thoc2	4.62e-32	0.528731	0.339	0.099	6.61e-28
Atxn7	4.68e-32	0.405958	0.247	0.053	6.69e-28
Cldn10	5.42e-32	-0.81938	0.255	0.611	7.75e-28
Gnas	5.43e-32	-0.684122	0.439	0.764	7.77e-28
Mrps14	5.99e-32	-0.756394	0.111	0.499	8.57e-28
Rreb1	5.99e-32	0.36433	0.21	0.039	8.57e-28
Ppp2r3d	6.06e-32	0.427803	0.24	0.051	8.67e-28
Ahr	6.68e-32	0.264637	0.122	0.011	9.55e-28
Piga	6.81e-32	0.379024	0.185	0.03	9.74e-28
Bmp4	6.93e-32	0.557385	0.28	0.071	9.91e-28
Ppp1ca	8.79e-32	-0.754181	0.207	0.584	1.26e-27
1810037I17Rik	9.17e-32	-0.818519	0.118	0.497	1.31e-27
Ptpn13	9.29e-32	0.486688	0.317	0.09	1.33e-27
Cib1	9.89e-32	-0.776802	0.14	0.527	1.41e-27
Hist1h1e	1.19e-31	0.408278	0.166	0.024	1.69e-27
Mau2	1.21e-31	0.360996	0.244	0.052	1.73e-27
1110008F13Rik	1.22e-31	-0.778864	0.129	0.51	1.75e-27
Amer1	1.28e-31	0.401954	0.14	0.017	1.82e-27
Ccdc114	1.32e-31	0.221937	0.107	0.008	1.89e-27
Pter	1.35e-31	-0.795037	0.446	0.716	1.94e-27
Ttll4	1.36e-31	0.3907	0.203	0.037	1.95e-27
Btg1	1.45e-31	0.614344	0.483	0.193	2.08e-27
Map1lc3b	1.5e-31	-0.761021	0.336	0.686	2.15e-27
Cdkn1a	1.81e-31	0.65871	0.369	0.119	2.59e-27
Ndufs3	1.98e-31	-0.755331	0.225	0.609	2.84e-27
Rhbdf1	2.07e-31	0.514661	0.232	0.05	2.96e-27
Nmrk1	2.13e-31	0.651566	0.528	0.236	3.05e-27
Dyrk2	2.22e-31	0.499895	0.299	0.081	3.18e-27
Chd4	2.39e-31	0.561489	0.469	0.183	3.42e-27
Psmb6	2.57e-31	-0.723741	0.188	0.583	3.67e-27
Steap2	2.66e-31	0.663578	0.487	0.209	3.8e-27
Wdr91	2.73e-31	0.377926	0.218	0.042	3.91e-27
Fgfr3	3.16e-31	0.388403	0.185	0.031	4.52e-27
Hagh	4.02e-31	-0.765758	0.199	0.575	5.75e-27
Oplah	4.11e-31	0.668956	0.494	0.213	5.87e-27
Bicc1	4.18e-31	0.676153	0.609	0.316	5.97e-27
Vps37b	4.86e-31	0.351844	0.166	0.025	6.95e-27
Gm20342	6.08e-31	0.283548	0.144	0.018	8.69e-27
Trpv4	6.54e-31	0.524855	0.428	0.159	9.36e-27
Tmem258	7.34e-31	-0.748804	0.118	0.497	1.05e-26
Higd1a	8.97e-31	-0.742371	0.07	0.453	1.28e-26
Mrpl14	9.64e-31	-0.758559	0.055	0.422	1.38e-26
Epb41	1.02e-30	0.613103	0.491	0.211	1.45e-26
Psmb1	1.1e-30	-0.758759	0.218	0.58	1.57e-26
Rev3l	1.12e-30	0.32249	0.185	0.031	1.6e-26
Pim1	1.16e-30	0.369345	0.177	0.028	1.65e-26
Abhd17c	1.24e-30	0.650606	0.535	0.253	1.77e-26
Htt	1.32e-30	0.424644	0.269	0.066	1.88e-26
Lamtor5	1.42e-30	-0.735004	0.103	0.483	2.03e-26
Taf15	1.43e-30	0.498885	0.362	0.117	2.04e-26
Cox20	1.44e-30	-0.741787	0.111	0.486	2.06e-26
Prdx3	1.5e-30	-0.757265	0.137	0.514	2.15e-26
Gatm	1.69e-30	-1.16127	0.446	0.705	2.41e-26
Washc4	1.71e-30	0.449313	0.295	0.079	2.45e-26
Rai1	1.73e-30	0.368085	0.185	0.031	2.47e-26
Snrpg	2.23e-30	-0.802833	0.107	0.485	3.19e-26
Spcs1	2.29e-30	-0.726396	0.162	0.539	3.28e-26
Gm10076	2.33e-30	-0.73611	0.063	0.437	3.33e-26
D8Ertd738e	2.37e-30	-0.735785	0.251	0.626	3.38e-26
Osbpl3	2.67e-30	0.561386	0.384	0.131	3.81e-26
Oxct1	2.7e-30	-0.89943	0.269	0.621	3.86e-26
Smpdl3a	3.01e-30	-0.77186	0.288	0.642	4.31e-26
Hivep2	3.41e-30	0.258651	0.111	0.01	4.88e-26
Bsg	3.76e-30	-0.693	0.472	0.747	5.38e-26
Marf1	3.81e-30	0.484592	0.292	0.078	5.44e-26
Dnajc19	4.24e-30	-0.768775	0.118	0.488	6.07e-26
Tanc2	4.45e-30	0.446656	0.269	0.067	6.36e-26
Etnk1	5.02e-30	0.606206	0.435	0.167	7.18e-26
Cmbl	5.15e-30	-0.762575	0.037	0.391	7.36e-26
Nedd4l	5.28e-30	0.440313	0.269	0.068	7.56e-26
Dgkq	5.58e-30	0.382537	0.221	0.045	7.98e-26
Fndc3a	6e-30	0.574949	0.38	0.13	8.58e-26
4930402H24Rik	6.61e-30	0.496715	0.435	0.165	9.44e-26
Psmb2	6.66e-30	-0.754471	0.089	0.457	9.53e-26
Ccdc88c	7.27e-30	0.342945	0.188	0.033	1.04e-25
Itgb8	7.56e-30	0.643391	0.45	0.184	1.08e-25
Acaa2	9.9e-30	-0.824697	0.137	0.5	1.42e-25
Cdc37l1	1.04e-29	0.478056	0.41	0.145	1.49e-25
Kdm3a	1.13e-29	0.33877	0.207	0.04	1.62e-25
Cnppd1	1.14e-29	0.556318	0.387	0.142	1.63e-25
Ethe1	1.21e-29	-0.820729	0.118	0.483	1.73e-25
Srf	1.32e-29	0.496887	0.262	0.066	1.89e-25
Arpp19	1.56e-29	-0.688872	0.321	0.668	2.24e-25
Gtpbp2	1.69e-29	0.337418	0.21	0.042	2.41e-25
Csnk1a1	1.83e-29	0.577403	0.598	0.304	2.62e-25
Glo1	1.93e-29	-0.709028	0.081	0.448	2.76e-25
Srp9	2.26e-29	-0.759509	0.21	0.571	3.23e-25
Hsd17b10	2.53e-29	-0.728291	0.137	0.51	3.61e-25
Idh3g	2.61e-29	-0.700891	0.162	0.537	3.73e-25
Rab2a	2.76e-29	-0.744685	0.1	0.471	3.95e-25
Pdcd5	2.9e-29	-0.740337	0.085	0.444	4.15e-25
Naa38	2.95e-29	-0.710829	0.055	0.412	4.22e-25
Miox	3.48e-29	-0.968203	0.745	0.836	4.97e-25
Svopl	3.53e-29	0.35049	0.148	0.02	5.05e-25
Sult1d1	3.7e-29	-0.664049	0.708	0.847	5.29e-25
Gm8126	4.16e-29	0.505735	0.199	0.039	5.95e-25
Sltm	5.16e-29	0.482624	0.395	0.141	7.38e-25
Csrnp1	5.49e-29	0.392742	0.173	0.029	7.86e-25
Tubgcp3	6.03e-29	0.35657	0.185	0.033	8.62e-25
Grb10	6.16e-29	0.371457	0.203	0.041	8.81e-25
Phf3	6.55e-29	0.482336	0.365	0.121	9.36e-25
Ninj1	7.12e-29	-0.731692	0.144	0.508	1.02e-24
Esyt2	7.18e-29	0.397705	0.229	0.051	1.03e-24
Cpeb2	8.02e-29	0.356068	0.225	0.05	1.15e-24
H2afj	8.36e-29	-0.679727	0.424	0.736	1.19e-24
Acsl1	9.04e-29	0.907018	0.653	0.411	1.29e-24
Evc2	9.76e-29	0.407271	0.236	0.055	1.4e-24
Sdha	1.32e-28	-0.709936	0.31	0.644	1.89e-24
Itfg2	1.34e-28	0.35803	0.207	0.042	1.92e-24
Sfpq	1.41e-28	0.527136	0.546	0.261	2.02e-24
Clk4	1.54e-28	0.424133	0.332	0.103	2.2e-24
Mrpl54	1.87e-28	-0.709117	0.089	0.442	2.68e-24
Slc12a6	1.89e-28	0.339327	0.232	0.053	2.7e-24
Chmp5	1.99e-28	-0.675071	0.052	0.406	2.85e-24
Vapa	2.05e-28	-0.752502	0.155	0.514	2.94e-24
Acadl	2.08e-28	-0.694346	0.236	0.582	2.98e-24
Piezo1	2.11e-28	0.375184	0.244	0.059	3.01e-24
Golgb1	2.25e-28	0.450442	0.343	0.111	3.21e-24
Erh	2.58e-28	-0.726717	0.055	0.407	3.69e-24
Cenpx	2.62e-28	-0.736835	0.1	0.453	3.74e-24
Arf1	2.63e-28	-0.711071	0.295	0.63	3.76e-24
Bpnt1	2.82e-28	-0.749963	0.125	0.492	4.03e-24
Git2	2.85e-28	0.349321	0.188	0.035	4.08e-24
Sdhc	2.98e-28	-0.712906	0.203	0.569	4.27e-24
Smpd2	3.04e-28	0.622496	0.387	0.147	4.34e-24
Ndufs2	3.07e-28	-0.704734	0.354	0.666	4.39e-24
Sall1	3.46e-28	0.501359	0.321	0.1	4.95e-24
S100a11	3.56e-28	-1.19019	0.269	0.587	5.1e-24
Atp9b	3.71e-28	0.393756	0.199	0.04	5.31e-24
Wnk1	3.74e-28	0.332331	0.458	0.174	5.34e-24
Dicer1	4.01e-28	0.36358	0.247	0.06	5.73e-24
Tomm22	4.7e-28	-0.703775	0.092	0.44	6.71e-24
Msra	4.77e-28	-0.748502	0.269	0.601	6.83e-24
Prdx6	4.94e-28	-0.733812	0.273	0.62	7.06e-24
Nhs	5.47e-28	0.461488	0.255	0.064	7.82e-24
Kmt5c	5.91e-28	0.358681	0.229	0.052	8.45e-24
Zfp503	5.93e-28	0.808528	0.579	0.324	8.48e-24
Kdm3b	6.01e-28	0.260073	0.133	0.017	8.6e-24
Ndufa10	6.52e-28	-0.707804	0.188	0.549	9.32e-24
Zfp236	6.66e-28	0.268202	0.162	0.026	9.52e-24
Ankhd1	7.43e-28	0.411566	0.262	0.068	1.06e-23
Lrig2	7.49e-28	0.255607	0.14	0.019	1.07e-23
Dennd5b	7.89e-28	0.614887	0.273	0.072	1.13e-23
Cbr1	8.5e-28	-1.01262	0.251	0.6	1.22e-23
Mdm2	8.63e-28	0.626431	0.376	0.139	1.23e-23
Larp1	8.92e-28	0.456355	0.384	0.139	1.28e-23
Magi3	9.01e-28	0.288173	0.148	0.022	1.29e-23
Zfp157	9.14e-28	0.315895	0.133	0.017	1.31e-23
Gapvd1	9.36e-28	0.419194	0.288	0.081	1.34e-23
BC005537	9.48e-28	0.632414	0.576	0.305	1.36e-23
Abhd14b	9.72e-28	-0.740551	0.148	0.497	1.39e-23
Psma4	1e-27	-0.676794	0.232	0.592	1.43e-23
Cops6	1.03e-27	-0.688469	0.077	0.424	1.47e-23
Zfp146	1.04e-27	0.201298	0.103	0.009	1.48e-23
0610012G03Rik	1.13e-27	-0.690433	0.107	0.464	1.62e-23
Ralgds	1.25e-27	0.339037	0.151	0.023	1.78e-23
Pogz	1.29e-27	0.362369	0.192	0.038	1.84e-23
Rpl13a	1.31e-27	-0.736969	0.221	0.574	1.88e-23
Plekha1	1.36e-27	0.424192	0.402	0.145	1.95e-23
Zfp598	1.41e-27	0.427661	0.244	0.061	2.02e-23
Smg6	1.43e-27	0.357814	0.236	0.056	2.05e-23
Qtrt2	1.44e-27	0.258721	0.122	0.014	2.06e-23
Trp53inp1	1.45e-27	0.462821	0.251	0.064	2.07e-23
Myo9b	1.46e-27	0.280856	0.144	0.021	2.08e-23
Ghitm	1.55e-27	-0.689301	0.277	0.625	2.22e-23
Rer1	1.8e-27	-0.678844	0.196	0.55	2.57e-23
Xbp1	1.87e-27	0.583238	0.598	0.326	2.68e-23
Tug1	1.89e-27	0.411265	0.295	0.086	2.7e-23
Camk2d	1.93e-27	0.433735	0.284	0.081	2.75e-23
Lgals4	1.97e-27	0.231568	0.122	0.014	2.82e-23
Magi2	2.08e-27	0.3793	0.181	0.033	2.97e-23
Slirp	2.08e-27	-0.685829	0.07	0.416	2.98e-23
Baz2b	2.21e-27	0.507039	0.373	0.131	3.15e-23
Osbpl8	2.76e-27	0.542338	0.362	0.128	3.95e-23
Pah	2.8e-27	-0.854144	0.221	0.558	4e-23
Nemf	2.86e-27	0.520337	0.321	0.102	4.1e-23
Zfp644	2.93e-27	0.478705	0.299	0.09	4.19e-23
Cox14	3.02e-27	-0.705351	0.089	0.431	4.32e-23
Bdp1	3.32e-27	0.390345	0.236	0.057	4.74e-23
Mapk1ip1l	3.69e-27	0.444554	0.376	0.134	5.27e-23
Slc26a1	4.13e-27	0.556895	0.373	0.136	5.9e-23
Ubxn1	4.15e-27	-0.701739	0.17	0.525	5.94e-23
Akap12	4.19e-27	0.987741	0.269	0.076	5.99e-23
Cdc42	4.27e-27	-0.732602	0.328	0.646	6.1e-23
Ubr2	4.36e-27	0.388304	0.269	0.073	6.23e-23
Cyc1	4.7e-27	-0.697574	0.413	0.703	6.73e-23
Dmxl1	4.92e-27	0.446216	0.351	0.12	7.04e-23
Zufsp	5.39e-27	0.266475	0.173	0.031	7.71e-23
Rad54l2	5.45e-27	0.347393	0.181	0.034	7.8e-23
Ccdc141	5.59e-27	0.402709	0.288	0.079	7.99e-23
Ech1	5.88e-27	-0.689488	0.399	0.709	8.41e-23
Slc38a2	5.92e-27	0.704891	0.402	0.16	8.47e-23
Metap1d	5.96e-27	0.524507	0.306	0.094	8.52e-23
Mrps24	6.28e-27	-0.632907	0.188	0.54	8.97e-23
Xpo6	6.58e-27	0.355636	0.192	0.039	9.41e-23
Dnajc12	7.9e-27	-0.755534	0.059	0.391	1.13e-22
Dzip1l	8.26e-27	0.331051	0.17	0.031	1.18e-22
C1qbp	8.44e-27	-0.682385	0.203	0.549	1.21e-22
Ywhae	8.61e-27	-0.629753	0.328	0.659	1.23e-22
Abl2	8.87e-27	0.308264	0.17	0.03	1.27e-22
Senp6	9.26e-27	0.548112	0.428	0.174	1.32e-22
Defb29	9.65e-27	-0.777558	0.122	0.468	1.38e-22
Ppan	9.72e-27	0.448548	0.214	0.049	1.39e-22
Ino80	1.02e-26	0.314461	0.166	0.029	1.46e-22
Gdi1	1.06e-26	0.481614	0.303	0.092	1.52e-22
Mfn1	1.12e-26	0.402431	0.288	0.084	1.61e-22
Guca2b	1.14e-26	-0.934678	0.351	0.638	1.64e-22
Nop56	1.16e-26	0.494792	0.325	0.108	1.66e-22
Srpk2	1.31e-26	0.381384	0.269	0.073	1.87e-22
Ahctf1	1.41e-26	0.345181	0.214	0.048	2.01e-22
Col16a1	1.43e-26	0.229663	0.103	0.01	2.04e-22
Pop5	1.44e-26	-0.680868	0.077	0.414	2.06e-22
Zfp692	1.56e-26	0.206811	0.129	0.017	2.23e-22
Atr	1.6e-26	0.254032	0.155	0.025	2.29e-22
Abracl	1.74e-26	-0.678861	0.125	0.471	2.48e-22
Atxn2	2.06e-26	0.500581	0.328	0.107	2.94e-22
Zmym6	2.56e-26	0.214069	0.103	0.01	3.66e-22
Zfp706	2.98e-26	-0.640209	0.354	0.675	4.26e-22
Sf1	3.23e-26	0.427747	0.428	0.167	4.62e-22
Ankrd16	3.39e-26	0.336514	0.196	0.041	4.84e-22
Per2	3.65e-26	0.257142	0.151	0.024	5.23e-22
Zfp740	3.81e-26	0.378271	0.203	0.044	5.44e-22
Ppp1r10	3.82e-26	0.455485	0.28	0.081	5.47e-22
Mtmr11	3.89e-26	0.545147	0.38	0.145	5.56e-22
Msi2	3.98e-26	0.531549	0.557	0.283	5.69e-22
Bnc2	4.37e-26	0.392378	0.232	0.057	6.25e-22
Sox6	4.46e-26	0.439784	0.24	0.061	6.38e-22
Fto	4.71e-26	0.447929	0.247	0.066	6.74e-22
Polr2f	5.09e-26	-0.655394	0.114	0.461	7.28e-22
Eif4a2	5.1e-26	0.551856	0.557	0.288	7.3e-22
Arhgap5	5.13e-26	0.613321	0.594	0.329	7.34e-22
Rab7	5.28e-26	-0.679758	0.192	0.531	7.55e-22
Clmn	5.3e-26	0.496987	0.376	0.141	7.58e-22
Med28	5.31e-26	-0.651491	0.144	0.502	7.6e-22
Tacc2	5.54e-26	0.558751	0.387	0.149	7.92e-22
Atad2b	5.72e-26	0.395748	0.199	0.043	8.18e-22
Paip2	6.53e-26	-0.68925	0.155	0.505	9.33e-22
Gdi2	6.98e-26	-0.678577	0.236	0.576	9.99e-22
Mrps33	7.46e-26	-0.650479	0.096	0.439	1.07e-21
Kmt2c	7.65e-26	0.357871	0.236	0.059	1.09e-21
Arpc2	7.85e-26	-0.704934	0.159	0.506	1.12e-21
Lama5	1.05e-25	0.407806	0.229	0.056	1.5e-21
Brk1	1.11e-25	-0.698712	0.111	0.439	1.59e-21
Tspo	1.13e-25	-0.738559	0.218	0.556	1.61e-21
Foxo1	1.14e-25	0.495595	0.31	0.101	1.63e-21
Baiap2	1.34e-25	0.603009	0.332	0.116	1.91e-21
Hnrnpdl	1.34e-25	0.482328	0.399	0.156	1.92e-21
Egfr	1.41e-25	0.474828	0.277	0.083	2.02e-21
Cdk11b	1.42e-25	0.458146	0.339	0.116	2.04e-21
Stk38	1.43e-25	0.382033	0.266	0.074	2.04e-21
Top1	1.44e-25	0.588115	0.576	0.314	2.06e-21
Zfp638	1.47e-25	0.397548	0.31	0.099	2.1e-21
Nsmf	1.55e-25	0.324282	0.192	0.04	2.21e-21
Bcl7a	1.61e-25	0.414126	0.387	0.142	2.3e-21
Trim26	1.79e-25	0.31828	0.159	0.028	2.56e-21
Sf3b6	1.89e-25	-0.685505	0.089	0.417	2.7e-21
Ammecr1l	1.91e-25	0.400467	0.284	0.084	2.73e-21
Tmem87a	2e-25	0.271351	0.148	0.024	2.87e-21
Clk2	2.12e-25	0.243574	0.114	0.014	3.03e-21
Dynlrb1	2.15e-25	-0.644332	0.081	0.417	3.07e-21
Ufc1	2.18e-25	-0.645564	0.077	0.417	3.12e-21
Ubap2l	2.21e-25	0.568074	0.454	0.206	3.16e-21
Arid5a	2.34e-25	0.374191	0.107	0.012	3.34e-21
4932438A13Rik	2.44e-25	0.418452	0.31	0.099	3.49e-21
Grhpr	2.47e-25	-0.681927	0.17	0.514	3.53e-21
Txn2	2.56e-25	-0.646251	0.181	0.519	3.66e-21
Hjurp	2.7e-25	0.246567	0.192	0.04	3.86e-21
Rsbn1l	2.72e-25	0.369476	0.236	0.061	3.88e-21
Zfyve16	2.85e-25	0.403382	0.28	0.083	4.07e-21
Psma5	3.15e-25	-0.655968	0.085	0.411	4.5e-21
Car2	3.23e-25	-0.729663	0.288	0.604	4.61e-21
Psmb4	3.46e-25	-0.654543	0.196	0.539	4.95e-21
E4f1	3.58e-25	0.349007	0.177	0.035	5.12e-21
Polg	3.78e-25	0.385547	0.221	0.054	5.41e-21
Gatad2b	4.03e-25	0.385267	0.244	0.064	5.76e-21
Tmcc1	4.05e-25	0.214203	0.185	0.037	5.78e-21
Amn1	4.07e-25	0.432243	0.255	0.072	5.81e-21
Pdcd11	4.13e-25	0.351273	0.185	0.038	5.91e-21
Sidt2	4.62e-25	0.549762	0.303	0.098	6.6e-21
Gatad1	4.7e-25	-0.645429	0.085	0.413	6.72e-21
Sema5a	4.86e-25	0.48793	0.262	0.076	6.96e-21
Smchd1	5.44e-25	0.425593	0.251	0.069	7.78e-21
Sumo1	6.32e-25	-0.700388	0.107	0.436	9.03e-21
Syvn1	6.94e-25	0.4387	0.244	0.066	9.93e-21
Phldb2	7.15e-25	0.461227	0.347	0.125	1.02e-20
Lnpk	7.26e-25	0.30113	0.144	0.024	1.04e-20
Usp2	7.28e-25	0.541406	0.376	0.146	1.04e-20
Cbx8	7.36e-25	0.291897	0.118	0.015	1.05e-20
Sec61a2	8.15e-25	0.327842	0.155	0.028	1.17e-20
Nsd1	8.54e-25	0.451203	0.299	0.095	1.22e-20
Arhgap17	8.71e-25	0.355384	0.207	0.048	1.25e-20
Dpm3	8.74e-25	-0.645516	0.089	0.426	1.25e-20
St13	8.78e-25	-0.658921	0.365	0.672	1.25e-20
Tnfrsf12a	9.2e-25	0.724122	0.535	0.283	1.32e-20
Map3k2	1.01e-24	0.387873	0.247	0.069	1.44e-20
Faah	1.02e-24	0.497935	0.31	0.106	1.46e-20
Fam162a	1.03e-24	-0.616126	0.037	0.348	1.47e-20
Msrb1	1.11e-24	-0.669044	0.203	0.534	1.58e-20
Kif5b	1.17e-24	0.511684	0.439	0.193	1.67e-20
Pdgfb	1.18e-24	0.621809	0.299	0.098	1.69e-20
Socs2	1.25e-24	0.553837	0.399	0.161	1.79e-20
Btaf1	1.34e-24	0.368286	0.188	0.041	1.92e-20
Phb	1.44e-24	-0.659593	0.214	0.547	2.05e-20
Asxl2	1.46e-24	0.377191	0.232	0.06	2.09e-20
Grina	1.56e-24	0.554111	0.849	0.67	2.24e-20
Polr2j	1.58e-24	-0.591604	0.052	0.371	2.26e-20
Eci1	1.59e-24	-0.635123	0.096	0.422	2.27e-20
Selenbp1	1.61e-24	-0.65315	0.232	0.573	2.3e-20
Clk3	1.68e-24	0.397317	0.258	0.075	2.4e-20
Vps50	1.71e-24	0.34332	0.214	0.052	2.45e-20
2410089E03Rik	1.72e-24	0.307438	0.166	0.032	2.46e-20
Cnpy2	1.79e-24	-0.636605	0.114	0.447	2.56e-20
Vmp1	1.86e-24	0.636624	0.675	0.432	2.66e-20
P2rx4	1.86e-24	0.466409	0.332	0.117	2.66e-20
Tmem147	1.89e-24	-0.62239	0.225	0.553	2.71e-20
Ercc6	2.08e-24	0.236001	0.125	0.018	2.98e-20
Ppip5k2	2.1e-24	0.348352	0.21	0.05	3.01e-20
Tomm5	2.13e-24	-0.648541	0.148	0.482	3.05e-20
Ube2m	2.45e-24	-0.66356	0.229	0.551	3.5e-20
Zzef1	2.61e-24	0.369972	0.218	0.054	3.73e-20
Klhl28	2.67e-24	0.224388	0.133	0.02	3.82e-20
Adcy6	2.72e-24	0.326874	0.177	0.036	3.88e-20
Tle4	2.77e-24	0.332476	0.199	0.046	3.96e-20
Swt1	2.91e-24	0.44552	0.273	0.082	4.16e-20
Brwd1	3.03e-24	0.348346	0.214	0.052	4.33e-20
Rere	3.08e-24	0.520162	0.417	0.174	4.4e-20
Ppfibp1	3.11e-24	0.440742	0.306	0.101	4.45e-20
Bod1l	3.27e-24	0.35736	0.255	0.071	4.68e-20
Sf3b1	3.34e-24	0.455922	0.531	0.268	4.78e-20
Fam126b	3.39e-24	0.399992	0.273	0.082	4.85e-20
Psma6	3.43e-24	-0.616244	0.055	0.377	4.91e-20
Nsd3	3.58e-24	0.487206	0.317	0.109	5.11e-20
Col27a1	3.58e-24	0.34606	0.155	0.028	5.12e-20
Fam208a	3.91e-24	0.363873	0.24	0.064	5.59e-20
Pin4	4.28e-24	-0.609617	0.015	0.31	6.12e-20
Fam208b	4.29e-24	0.325616	0.181	0.039	6.13e-20
Spns1	4.36e-24	0.521132	0.435	0.196	6.24e-20
Sh3bgrl3	5.14e-24	-0.983376	0.07	0.38	7.35e-20
Sh3tc1	5.31e-24	0.426511	0.295	0.096	7.6e-20
Itga6	5.49e-24	0.609869	0.483	0.238	7.86e-20
Itch	5.85e-24	0.542823	0.369	0.143	8.36e-20
Zfp407	5.97e-24	0.247351	0.125	0.018	8.54e-20
Hnrnpa2b1	6.2e-24	0.502286	0.793	0.573	8.87e-20
Zfp263	6.26e-24	0.305774	0.144	0.024	8.95e-20
Eloc	6.43e-24	-0.687372	0.155	0.474	9.19e-20
4833439L19Rik	6.68e-24	-0.723974	0.199	0.53	9.56e-20
Ikbkb	6.9e-24	0.367426	0.273	0.082	9.86e-20
Fcho2	8.17e-24	0.468222	0.325	0.113	1.17e-19
Esf1	8.48e-24	0.442504	0.31	0.103	1.21e-19
Plekha7	8.57e-24	0.35908	0.236	0.064	1.23e-19
Rex1bd	8.93e-24	-0.611617	0.066	0.382	1.28e-19
Krba1	9.15e-24	0.259198	0.118	0.016	1.31e-19
Cct5	9.23e-24	-0.649635	0.14	0.465	1.32e-19
Ell	9.36e-24	0.245535	0.118	0.016	1.34e-19
Rbm33	9.48e-24	0.301877	0.203	0.048	1.36e-19
Clcn3	9.85e-24	0.512604	0.384	0.156	1.41e-19
Zmynd8	9.93e-24	0.328049	0.232	0.061	1.42e-19
Tmem14c	9.93e-24	-0.659033	0.162	0.487	1.42e-19
Cbx4	1.04e-23	0.261063	0.111	0.014	1.49e-19
Fkbp4	1.09e-23	-0.650997	0.207	0.53	1.55e-19
Suclg2	1.13e-23	-0.670532	0.21	0.525	1.62e-19
Pecr	1.15e-23	-0.747974	0.229	0.547	1.65e-19
Gm26735	1.22e-23	0.281623	0.114	0.015	1.75e-19
Mcee	1.52e-23	-0.612779	0.122	0.453	2.17e-19
Miip	1.52e-23	0.288357	0.166	0.033	2.17e-19
Baz2a	1.52e-23	0.280904	0.196	0.045	2.17e-19
Arid4b	1.71e-23	0.38156	0.284	0.088	2.44e-19
Drap1	1.73e-23	-0.610547	0.129	0.46	2.47e-19
Tmco1	1.79e-23	-0.616144	0.166	0.5	2.56e-19
Dhx30	1.86e-23	0.351498	0.236	0.064	2.65e-19
Plpbp	1.86e-23	0.544994	0.583	0.332	2.66e-19
Socs3	1.99e-23	0.172576	0.185	0.039	2.84e-19
Neurl4	1.99e-23	0.467968	0.395	0.16	2.84e-19
Mgat1	2.06e-23	0.478654	0.351	0.133	2.95e-19
Rbm6	2.14e-23	0.301525	0.225	0.058	3.05e-19
Fnip2	2.15e-23	0.380307	0.24	0.067	3.08e-19
Ttll10	2.15e-23	0.233462	0.129	0.02	3.08e-19
Rexo2	2.17e-23	-0.640915	0.092	0.414	3.1e-19
Commd1	2.2e-23	-0.598322	0.063	0.372	3.14e-19
Plin2	2.28e-23	0.890225	0.69	0.506	3.26e-19
Aff4	2.33e-23	0.458346	0.328	0.121	3.33e-19
Nabp1	2.38e-23	0.569907	0.384	0.156	3.4e-19
Gipc2	2.47e-23	-0.668657	0.229	0.543	3.53e-19
Ewsr1	2.56e-23	0.540276	0.502	0.259	3.66e-19
Cd81	2.74e-23	-0.64983	0.483	0.735	3.92e-19
Zranb1	2.89e-23	0.322361	0.221	0.057	4.13e-19
Pias4	3.03e-23	0.347535	0.221	0.058	4.33e-19
Pgls	3.1e-23	-0.640178	0.107	0.422	4.44e-19
Sap18	3.12e-23	-0.630843	0.151	0.472	4.45e-19
Polr2k	3.28e-23	-0.657957	0.081	0.388	4.69e-19
Mapk6	3.3e-23	0.420529	0.221	0.059	4.71e-19
Igfbp4	3.46e-23	-0.682573	0.48	0.729	4.95e-19
Uhrf2	3.76e-23	0.370354	0.236	0.065	5.38e-19
Rnf7	4.06e-23	-0.65149	0.129	0.446	5.8e-19
Gpi1	4.16e-23	-0.584271	0.395	0.682	5.94e-19
Hook2	4.3e-23	0.471522	0.384	0.156	6.15e-19
Tbc1d10a	4.64e-23	0.466534	0.362	0.142	6.63e-19
Rela	4.81e-23	0.480968	0.244	0.07	6.87e-19
Epm2aip1	5.18e-23	0.35948	0.185	0.041	7.4e-19
Cat	5.37e-23	-0.672695	0.288	0.601	7.68e-19
Pmpcb	5.9e-23	-0.621755	0.118	0.43	8.43e-19
Ascc1	5.95e-23	-0.709026	0.077	0.382	8.5e-19
Ahcyl2	6.09e-23	0.57747	0.494	0.247	8.71e-19
Lgals1	6.16e-23	-0.903083	0.137	0.435	8.81e-19
Tef	6.41e-23	0.435695	0.218	0.057	9.16e-19
Zfp462	6.6e-23	0.274661	0.122	0.018	9.44e-19
Comt	6.65e-23	-0.626372	0.572	0.777	9.51e-19
Nfil3	6.73e-23	0.491367	0.314	0.112	9.62e-19
Cflar	6.9e-23	0.599944	0.45	0.216	9.86e-19
Apoo	7.42e-23	-0.615435	0.037	0.33	1.06e-18
Fam160b1	7.53e-23	0.354029	0.151	0.028	1.08e-18
Cuta	7.61e-23	-0.617361	0.177	0.499	1.09e-18
Ripk4	8.36e-23	0.333496	0.185	0.042	1.2e-18
Sub1	8.42e-23	-0.665935	0.155	0.474	1.2e-18
Ran	8.86e-23	-0.654477	0.251	0.575	1.27e-18
Gpatch2	8.97e-23	0.288984	0.151	0.028	1.28e-18
Tstd1	9.04e-23	-0.683303	0.048	0.339	1.29e-18
Eif2s3y	9.15e-23	0.393633	0.373	0.145	1.31e-18
Wdfy1	9.42e-23	0.345233	0.299	0.099	1.35e-18
Eef1g	1.05e-22	-0.599633	0.299	0.613	1.5e-18
Eps8l2	1.08e-22	0.529365	0.446	0.204	1.54e-18
H1f0	1.1e-22	0.957398	0.528	0.319	1.57e-18
Rab3ip	1.19e-22	-0.61506	0.207	0.523	1.69e-18
Arhgap29	1.2e-22	0.322479	0.199	0.048	1.71e-18
Gclc	1.24e-22	0.786331	0.424	0.204	1.77e-18
Ppp1r15b	1.34e-22	0.438552	0.284	0.095	1.92e-18
Dnm1l	1.34e-22	0.378151	0.24	0.069	1.92e-18
Taok2	1.38e-22	0.307892	0.162	0.033	1.97e-18
Abcc5	1.48e-22	0.421653	0.218	0.058	2.12e-18
Zfp160	1.57e-22	0.2228	0.118	0.017	2.25e-18
4833420G17Rik	1.65e-22	0.348026	0.24	0.069	2.36e-18
Poldip3	1.67e-22	0.390557	0.232	0.066	2.39e-18
Glrx3	1.83e-22	-0.600038	0.155	0.47	2.61e-18
Rab5c	1.91e-22	-0.633813	0.185	0.504	2.74e-18
Malt1	1.97e-22	0.331684	0.185	0.042	2.81e-18
Mrps16	1.98e-22	-0.584721	0.07	0.375	2.84e-18
Eif3e	2.07e-22	-0.624997	0.159	0.477	2.96e-18
Gstm1	2.1e-22	-0.771974	0.339	0.635	3e-18
Helz	2.16e-22	0.342695	0.203	0.051	3.09e-18
Ajuba	2.19e-22	0.45341	0.251	0.078	3.13e-18
Csnk1g1	2.46e-22	0.309358	0.148	0.028	3.51e-18
Tle3	2.47e-22	0.414822	0.24	0.071	3.53e-18
Rc3h2	2.48e-22	0.327529	0.262	0.08	3.55e-18
Ptbp1	2.6e-22	0.517783	0.446	0.212	3.72e-18
Hoxb2	2.66e-22	0.478379	0.314	0.114	3.8e-18
Abcd4	2.68e-22	0.334924	0.192	0.046	3.84e-18
Atxn1	2.72e-22	0.392161	0.266	0.082	3.9e-18
Clec2d	2.78e-22	0.528532	0.365	0.142	3.97e-18
Rufy3	2.84e-22	0.497725	0.376	0.154	4.06e-18
Nit2	2.88e-22	-0.593683	0.103	0.413	4.12e-18
Spp2	3.09e-22	-1.0662	0.144	0.44	4.42e-18
Mrps34	3.11e-22	-0.607571	0.077	0.376	4.45e-18
Mrpl33	3.16e-22	-0.630594	0.299	0.589	4.52e-18
H2afv	3.18e-22	-0.612255	0.114	0.425	4.55e-18
F2rl1	3.28e-22	0.32293	0.185	0.043	4.69e-18
Me1	3.57e-22	-0.613133	0.089	0.396	5.1e-18
Bod1	3.59e-22	-0.637822	0.111	0.417	5.14e-18
Mroh1	4.17e-22	0.369091	0.266	0.084	5.96e-18
Tardbp	4.19e-22	0.482133	0.406	0.178	6e-18
Khk	4.33e-22	-0.64842	0.461	0.695	6.2e-18
Sirt3	4.48e-22	0.506734	0.428	0.195	6.41e-18
Slc22a17	4.51e-22	0.253274	0.155	0.031	6.44e-18
Rwdd1	4.78e-22	-0.598462	0.044	0.33	6.84e-18
Zcchc4	5.02e-22	0.219568	0.125	0.02	7.18e-18
Dync2h1	5.14e-22	0.37806	0.166	0.035	7.35e-18
Dnajc15	5.24e-22	-0.577942	0.1	0.415	7.49e-18
Ext1	5.29e-22	0.385448	0.236	0.069	7.57e-18
Fam193a	6.03e-22	0.330119	0.192	0.047	8.62e-18
Rev1	6.04e-22	0.22108	0.14	0.025	8.64e-18
Mrps12	6.17e-22	-0.582641	0.055	0.348	8.82e-18
Cstf3	6.45e-22	0.339924	0.181	0.042	9.23e-18
Apbb2	6.54e-22	0.414746	0.251	0.077	9.36e-18
Tmbim4	6.89e-22	-0.566161	0.62	0.785	9.86e-18
Gsr	6.9e-22	-0.603632	0.207	0.528	9.86e-18
Echs1	6.92e-22	-0.599944	0.28	0.582	9.9e-18
Psmc5	6.98e-22	-0.624402	0.118	0.423	9.98e-18
Pnkd	7.25e-22	-0.611807	0.1	0.396	1.04e-17
Sec24c	8.23e-22	0.421607	0.325	0.121	1.18e-17
Nudt19	8.49e-22	-0.617669	0.159	0.469	1.21e-17
Ubald1	8.68e-22	0.514449	0.266	0.087	1.24e-17
Stx3	9.61e-22	0.442821	0.373	0.153	1.37e-17
Plekha6	9.67e-22	0.465616	0.24	0.072	1.38e-17
Zc3h13	9.69e-22	0.332662	0.177	0.04	1.38e-17
Cp	1e-21	0.76458	0.362	0.149	1.43e-17
Zfp770	1.04e-21	0.185979	0.103	0.013	1.48e-17
Pdp2	1.13e-21	0.513268	0.303	0.108	1.61e-17
Dstyk	1.24e-21	0.359547	0.199	0.051	1.78e-17
Timm10b	1.26e-21	-0.593729	0.114	0.418	1.8e-17
Ranbp6	1.3e-21	0.228798	0.137	0.024	1.86e-17
Snhg18	1.31e-21	-0.612813	0.066	0.359	1.87e-17
Macf1	1.46e-21	0.355445	0.273	0.089	2.09e-17
Rnaset2a	1.49e-21	-0.644975	0.137	0.438	2.12e-17
Smim22	1.56e-21	-0.619484	0.044	0.326	2.23e-17
Rab11a	1.9e-21	-0.604011	0.081	0.373	2.71e-17
Col4a1	2.05e-21	0.602968	0.435	0.2	2.93e-17
Ppp2r3a	2.14e-21	0.433495	0.373	0.153	3.06e-17
Snrnp48	2.34e-21	0.409627	0.299	0.106	3.34e-17
Clasrp	2.36e-21	0.268825	0.144	0.028	3.37e-17
Tmem126a	2.56e-21	-0.589848	0.114	0.414	3.66e-17
Csrp2	2.73e-21	-0.612503	0.277	0.569	3.91e-17
Topors	2.75e-21	0.413045	0.258	0.081	3.93e-17
Edc4	2.82e-21	0.267231	0.155	0.032	4.03e-17
Gm37494	2.85e-21	0.250399	0.122	0.02	4.08e-17
Lnpep	2.89e-21	0.385126	0.288	0.1	4.14e-17
Dpy30	2.92e-21	-0.552807	0.044	0.328	4.17e-17
Ankrd13b	2.94e-21	0.282066	0.129	0.022	4.2e-17
Tmprss2	3.1e-21	0.389115	0.306	0.111	4.43e-17
Tmem59	3.23e-21	-0.605846	0.376	0.649	4.62e-17
Pan2	3.38e-21	0.264569	0.137	0.025	4.84e-17
Wdr4	3.45e-21	0.319926	0.192	0.048	4.93e-17
Trp53bp1	3.45e-21	0.273279	0.144	0.028	4.93e-17
Glis1	3.52e-21	0.228894	0.148	0.029	5.03e-17
Rab11fip2	3.52e-21	0.268106	0.151	0.031	5.04e-17
Ptprd	3.55e-21	0.4086	0.41	0.181	5.07e-17
Atp6v0e	3.96e-21	-0.63257	0.288	0.589	5.67e-17
Lgr4	4.09e-21	0.561729	0.583	0.353	5.85e-17
Aurkaip1	4.26e-21	-0.581065	0.111	0.414	6.09e-17
Kcnj15	4.33e-21	0.493841	0.657	0.423	6.2e-17
Pex1	4.43e-21	0.311736	0.148	0.029	6.33e-17
Kcnc3	4.43e-21	0.307437	0.133	0.024	6.34e-17
Idh3b	4.63e-21	-0.603842	0.192	0.497	6.63e-17
Map4k4	4.76e-21	0.310257	0.159	0.034	6.8e-17
Mrps18a	4.82e-21	-0.538506	0.107	0.414	6.89e-17
Sh3tc2	5.32e-21	0.325868	0.177	0.042	7.61e-17
Rasa2	5.63e-21	0.44188	0.247	0.077	8.05e-17
Dcxr	5.78e-21	-0.633228	0.133	0.435	8.26e-17
Tkt	5.94e-21	-0.616117	0.214	0.519	8.49e-17
Usp36	6.4e-21	0.288383	0.129	0.023	9.15e-17
Gtf3c1	6.46e-21	0.389494	0.277	0.094	9.24e-17
Dopey1	6.5e-21	0.35103	0.181	0.044	9.3e-17
Erf	6.78e-21	0.462023	0.236	0.072	9.69e-17
Mnt	7.4e-21	0.340045	0.173	0.04	1.06e-16
Mrpl17	7.53e-21	-0.585583	0.122	0.42	1.08e-16
Uty	7.64e-21	0.28957	0.192	0.048	1.09e-16
Gucd1	7.64e-21	0.455447	0.288	0.103	1.09e-16
Hmcn2	7.98e-21	0.227454	0.107	0.015	1.14e-16
Kdm2a	8.14e-21	0.348524	0.251	0.078	1.16e-16
Odf2	8.31e-21	0.247354	0.14	0.027	1.19e-16
Mef2a	8.36e-21	0.349912	0.255	0.079	1.19e-16
Senp2	8.4e-21	0.322624	0.21	0.058	1.2e-16
Rbm28	8.63e-21	0.408526	0.273	0.09	1.23e-16
Zfp618	9.15e-21	0.2866	0.155	0.033	1.31e-16
Rfx1	9.8e-21	0.235886	0.133	0.024	1.4e-16
Kif1b	1.02e-20	0.387238	0.288	0.103	1.46e-16
Cstb	1.05e-20	-0.713487	0.362	0.645	1.5e-16
Syne4	1.07e-20	0.494595	0.406	0.189	1.53e-16
Ppox	1.09e-20	0.345692	0.218	0.062	1.56e-16
Ar	1.1e-20	0.485983	0.376	0.167	1.57e-16
Yod1	1.14e-20	0.202907	0.114	0.018	1.64e-16
Elof1	1.16e-20	-0.552276	0.066	0.354	1.65e-16
Irf1	1.22e-20	0.229735	0.14	0.026	1.74e-16
Hmbox1	1.23e-20	0.256271	0.166	0.037	1.76e-16
Top3b	1.27e-20	0.332045	0.185	0.046	1.81e-16
Pts	1.31e-20	-0.543102	0.033	0.31	1.87e-16
Usp34	1.34e-20	0.436101	0.328	0.127	1.92e-16
Snhg11	1.35e-20	0.336192	0.192	0.047	1.92e-16
Cacybp	1.44e-20	-0.599369	0.052	0.325	2.06e-16
Map3k13	1.46e-20	0.291382	0.137	0.026	2.09e-16
Celf1	1.48e-20	0.482569	0.413	0.193	2.12e-16
Rbm15	1.56e-20	0.304738	0.229	0.067	2.24e-16
Mthfr	1.63e-20	0.314313	0.177	0.042	2.33e-16
Krtcap2	1.64e-20	-0.593979	0.159	0.455	2.35e-16
Cldn1	1.94e-20	0.559531	0.236	0.074	2.78e-16
Kdm5d	1.95e-20	0.239267	0.137	0.026	2.79e-16
Nol7	2.05e-20	-0.617379	0.111	0.396	2.93e-16
Pikfyve	2.11e-20	0.296665	0.229	0.067	3.02e-16
Phf20l1	2.19e-20	0.302066	0.284	0.096	3.14e-16
Safb	2.2e-20	0.384673	0.306	0.114	3.15e-16
Ets2	2.3e-20	0.322002	0.214	0.061	3.29e-16
Crtc2	2.44e-20	0.286728	0.185	0.046	3.48e-16
Rabl3	2.51e-20	0.302185	0.148	0.031	3.59e-16
Tomm20	2.62e-20	-0.537907	0.506	0.726	3.74e-16
Gas2	2.66e-20	-0.64384	0.244	0.527	3.81e-16
Gadd45a	3.02e-20	0.521394	0.339	0.139	4.31e-16
Pcbd2	3.15e-20	-0.554307	0.033	0.301	4.5e-16
Stk17b	3.3e-20	0.171868	0.111	0.017	4.72e-16
Eif3m	3.5e-20	-0.572497	0.166	0.468	5.01e-16
Itpkc	3.59e-20	0.288159	0.107	0.016	5.14e-16
Acot2	3.68e-20	0.739183	0.491	0.28	5.26e-16
Luc7l	3.94e-20	0.374721	0.266	0.09	5.63e-16
Lrp6	4.01e-20	0.404363	0.354	0.148	5.74e-16
Tpcn1	4.24e-20	0.422787	0.362	0.152	6.07e-16
Sema6a	4.26e-20	0.328825	0.177	0.044	6.1e-16
Tubb4b	4.36e-20	0.629613	0.694	0.488	6.23e-16
Cdc42bpa	4.36e-20	0.318958	0.225	0.066	6.24e-16
Hmg20a	4.38e-20	0.252235	0.17	0.04	6.26e-16
Tpr	4.52e-20	0.513392	0.402	0.186	6.47e-16
Afap1	4.72e-20	0.330438	0.192	0.05	6.74e-16
Acy3	5.12e-20	-0.721284	0.251	0.537	7.32e-16
Ssu72	5.19e-20	-0.520446	0.052	0.327	7.42e-16
Rhobtb1	5.92e-20	0.441349	0.314	0.121	8.46e-16
Larp4b	6.03e-20	0.471141	0.358	0.15	8.63e-16
Yeats2	6.08e-20	0.429125	0.148	0.031	8.7e-16
Echdc2	6.15e-20	0.53945	0.579	0.365	8.79e-16
Ufm1	6.51e-20	-0.569076	0.118	0.406	9.31e-16
Fam160b2	6.71e-20	0.280505	0.107	0.016	9.59e-16
Sytl2	7.63e-20	0.518696	0.196	0.054	1.09e-15
Mtch1	7.96e-20	-0.588492	0.166	0.458	1.14e-15
Zfp697	8e-20	0.360995	0.347	0.141	1.14e-15
Eef2	8.05e-20	-0.469464	0.694	0.852	1.15e-15
Hnf4g	8.14e-20	0.177526	0.107	0.016	1.16e-15
Tmem160	8.26e-20	-0.570837	0.085	0.365	1.18e-15
Selenoi	8.58e-20	0.404857	0.155	0.035	1.23e-15
Plekho1	8.7e-20	0.2387	0.162	0.037	1.24e-15
Oser1	8.97e-20	0.534896	0.266	0.094	1.28e-15
Klf3	9.25e-20	0.419409	0.269	0.092	1.32e-15
Tgfbr1	9.81e-20	0.271617	0.196	0.053	1.4e-15
Nr1d2	9.92e-20	0.275602	0.17	0.04	1.42e-15
Smc5	1.01e-19	0.265638	0.148	0.031	1.44e-15
Clcf1	1.02e-19	0.249266	0.111	0.018	1.45e-15
Slc34a1	1.05e-19	0.441634	0.952	0.837	1.5e-15
Pcbp2	1.11e-19	-0.56955	0.288	0.58	1.58e-15
Trmt112	1.15e-19	-0.573434	0.092	0.378	1.64e-15
Snrpd3	1.19e-19	-0.561041	0.074	0.345	1.71e-15
Pkn2	1.31e-19	0.433392	0.343	0.141	1.88e-15
Clic4	1.32e-19	0.672216	0.432	0.222	1.88e-15
Cgn	1.35e-19	0.283356	0.122	0.022	1.94e-15
Ap5z1	1.49e-19	0.321521	0.162	0.038	2.13e-15
Clcn7	1.52e-19	0.350364	0.229	0.07	2.17e-15
Mrfap1	1.56e-19	-0.576553	0.391	0.652	2.23e-15
Tpp2	1.57e-19	0.37644	0.225	0.068	2.24e-15
Araf	1.61e-19	0.425168	0.336	0.139	2.31e-15
Rab11fip3	1.66e-19	0.487727	0.587	0.355	2.37e-15
Cpsf7	1.66e-19	0.330448	0.207	0.059	2.38e-15
Plxnb2	1.66e-19	0.474738	0.421	0.205	2.38e-15
Sec24a	1.74e-19	0.350416	0.214	0.062	2.48e-15
Zrsr1	1.75e-19	0.244213	0.118	0.02	2.51e-15
Zfp810	1.76e-19	0.317136	0.155	0.035	2.52e-15
Kbtbd11	1.78e-19	0.372194	0.177	0.045	2.55e-15
Gon4l	1.9e-19	0.265204	0.166	0.039	2.72e-15
Tsc22d3	2e-19	0.643233	0.399	0.191	2.86e-15
Ccdc9	2.03e-19	0.315693	0.199	0.056	2.9e-15
Trim11	2.06e-19	0.297656	0.148	0.032	2.94e-15
1810058I24Rik	2.09e-19	-0.569972	0.173	0.469	2.99e-15
Ppp1r16a	2.1e-19	0.32838	0.24	0.076	3e-15
Skiv2l	2.1e-19	0.318554	0.232	0.073	3e-15
Lsm4	2.16e-19	-0.599772	0.148	0.43	3.09e-15
Otud7b	2.16e-19	0.37394	0.203	0.058	3.09e-15
Zfp101	2.22e-19	0.198293	0.103	0.015	3.17e-15
Ppip5k1	2.3e-19	0.271158	0.181	0.046	3.28e-15
Rbm47	2.64e-19	0.529403	0.616	0.404	3.78e-15
Slc25a39	3.35e-19	-0.541634	0.365	0.64	4.79e-15
Arl1	3.51e-19	-0.573342	0.1	0.377	5.02e-15
Arl3	3.8e-19	-0.523057	0.052	0.318	5.43e-15
Srrm1	3.91e-19	0.405575	0.41	0.192	5.6e-15
2410002F23Rik	3.92e-19	0.285695	0.148	0.032	5.61e-15
Mrpl23	3.98e-19	-0.497613	0.103	0.388	5.68e-15
Nceh1	4.77e-19	0.609105	0.502	0.297	6.82e-15
Crtc3	4.81e-19	0.220286	0.111	0.018	6.88e-15
Fahd2a	4.84e-19	-0.561174	0.037	0.291	6.92e-15
Itgb6	5.14e-19	0.427903	0.443	0.217	7.35e-15
Ptpn23	5.44e-19	0.405612	0.273	0.097	7.78e-15
Hmgb1	5.49e-19	-0.577772	0.45	0.687	7.85e-15
Hoxb3os	5.52e-19	0.402315	0.295	0.112	7.9e-15
Itga1	5.95e-19	0.548674	0.373	0.168	8.5e-15
Zyx	6.06e-19	0.507336	0.351	0.154	8.67e-15
Supt5	6.23e-19	0.336163	0.288	0.107	8.91e-15
Mrpl28	6.41e-19	-0.527785	0.118	0.4	9.16e-15
Mon2	6.47e-19	0.362252	0.214	0.065	9.25e-15
Mgst1	6.55e-19	-0.649485	0.339	0.59	9.36e-15
Clasp1	6.59e-19	0.221115	0.137	0.028	9.42e-15
Cmc1	6.83e-19	-0.493348	0.026	0.275	9.77e-15
Atxn1l	7e-19	0.309986	0.17	0.043	1e-14
Cxcl10	7.25e-19	0.800103	0.129	0.025	1.04e-14
Sptlc2	7.52e-19	0.45338	0.531	0.304	1.08e-14
Ip6k1	7.63e-19	0.36454	0.247	0.083	1.09e-14
Cwf19l2	7.64e-19	0.320717	0.185	0.049	1.09e-14
Slc9a3r1	7.96e-19	-0.535308	0.266	0.554	1.14e-14
Exoc6b	8.29e-19	0.278121	0.133	0.027	1.18e-14
Brpf1	8.78e-19	0.242872	0.125	0.024	1.26e-14
Rab18	8.79e-19	-0.532664	0.137	0.413	1.26e-14
Eef1akmt3	8.92e-19	0.31424	0.122	0.023	1.28e-14
Tcf7l2	1.02e-18	0.307478	0.232	0.073	1.46e-14
Cfdp1	1.06e-18	-0.528767	0.055	0.317	1.52e-14
Dcaf8	1.08e-18	0.432351	0.439	0.218	1.54e-14
Mrpl58	1.11e-18	-0.522443	0.059	0.317	1.59e-14
Ptprk	1.13e-18	0.420016	0.391	0.183	1.61e-14
Ifngr1	1.14e-18	0.56903	0.454	0.24	1.63e-14
Hsp90aa1	1.15e-18	0.550481	0.852	0.736	1.65e-14
Pyurf	1.17e-18	-0.480144	0.033	0.284	1.68e-14
Ctdspl2	1.18e-18	0.242578	0.148	0.033	1.69e-14
Ugcg	1.2e-18	0.267597	0.151	0.035	1.71e-14
Amot	1.24e-18	0.359401	0.173	0.045	1.77e-14
Gsta4	1.27e-18	-0.877119	0.07	0.321	1.82e-14
Mob3c	1.28e-18	0.204387	0.111	0.018	1.83e-14
Arf5	1.29e-18	-0.580877	0.244	0.523	1.85e-14
Phactr4	1.37e-18	0.37027	0.269	0.097	1.96e-14
Ndufaf8	1.4e-18	-0.533722	0.07	0.336	2.01e-14
0610009B22Rik	1.45e-18	-0.509418	0.063	0.325	2.08e-14
Bsdc1	1.49e-18	0.419928	0.277	0.103	2.13e-14
Kmt5b	1.59e-18	0.289168	0.196	0.055	2.27e-14
Gnai2	1.82e-18	-0.640332	0.151	0.429	2.61e-14
Tnpo3	1.84e-18	0.382625	0.269	0.097	2.63e-14
Fh1	2.07e-18	-0.573479	0.129	0.394	2.95e-14
1110008P14Rik	2.1e-18	-0.496284	0.022	0.266	3e-14
Ddhd2	2.11e-18	0.349814	0.173	0.045	3.02e-14
Nenf	2.17e-18	-0.539417	0.096	0.368	3.1e-14
Sbno1	2.2e-18	0.352148	0.339	0.141	3.15e-14
Mrpl43	2.39e-18	-0.517431	0.059	0.318	3.41e-14
Tnrc6c	2.42e-18	0.330047	0.225	0.07	3.46e-14
Zc3h18	2.42e-18	0.301701	0.207	0.062	3.46e-14
Hypk	2.43e-18	-0.50435	0.162	0.457	3.48e-14
Zfp512	2.49e-18	0.303553	0.14	0.03	3.56e-14
C1d	2.54e-18	-0.54761	0.114	0.387	3.63e-14
Zcchc6	2.72e-18	0.429149	0.232	0.075	3.89e-14
Flnb	2.72e-18	0.380357	0.207	0.062	3.9e-14
Manba	2.74e-18	0.41024	0.369	0.169	3.92e-14
Cyp4a31	2.87e-18	0.601214	0.458	0.251	4.11e-14
Hnrnpl	2.92e-18	0.433242	0.413	0.202	4.17e-14
Sesn2	2.96e-18	0.407792	0.247	0.086	4.23e-14
Rps27rt	3.01e-18	-0.570804	0.066	0.324	4.3e-14
Rnf5	3.17e-18	-0.525145	0.052	0.307	4.53e-14
Cluh	3.18e-18	0.443913	0.446	0.231	4.55e-14
Cbl	3.58e-18	0.295209	0.162	0.04	5.12e-14
Ylpm1	4.09e-18	0.277589	0.173	0.045	5.85e-14
Gng12	4.1e-18	-0.528119	0.244	0.536	5.87e-14
Gadd45b	4.27e-18	0.242519	0.133	0.027	6.1e-14
Eif4g3	4.49e-18	0.419735	0.347	0.152	6.42e-14
Rabggta	4.72e-18	0.447901	0.303	0.123	6.74e-14
Pepd	5.23e-18	-0.546389	0.236	0.513	7.48e-14
Myo10	5.35e-18	0.362059	0.255	0.089	7.66e-14
Sar1b	5.51e-18	-0.517456	0.17	0.459	7.87e-14
Commd6	5.88e-18	-0.512223	0.111	0.375	8.41e-14
Slc38a9	6.03e-18	0.234568	0.14	0.031	8.63e-14
Cwc15	6.13e-18	-0.525861	0.081	0.344	8.77e-14
Skp1a	6.25e-18	-0.516279	0.14	0.422	8.94e-14
Tnfrsf21	6.31e-18	0.438534	0.48	0.257	9.03e-14
Nipa2	6.45e-18	0.359496	0.288	0.11	9.22e-14
Gpr160	6.67e-18	0.191374	0.114	0.021	9.53e-14
Churc1	6.67e-18	-0.510548	0.114	0.388	9.53e-14
Cyp2d22	6.83e-18	0.27382	0.177	0.048	9.77e-14
Nat8f1	6.93e-18	-0.776561	0.229	0.478	9.91e-14
Morn2	7.57e-18	-0.478768	0.022	0.258	1.08e-13
Ptms	7.58e-18	-0.508454	0.469	0.723	1.08e-13
Csnk2b	7.95e-18	-0.531838	0.148	0.422	1.14e-13
Ywhaq	8.45e-18	-0.570569	0.251	0.53	1.21e-13
1700016C15Rik	8.67e-18	-0.673047	0.199	0.46	1.24e-13
Myo15b	9.01e-18	0.39735	0.339	0.147	1.29e-13
Psmg4	9.01e-18	-0.493982	0.026	0.263	1.29e-13
Dgcr6	9.47e-18	-0.552366	0.114	0.373	1.35e-13
Map4k2	9.58e-18	0.243224	0.159	0.039	1.37e-13
Emsy	9.79e-18	0.254308	0.144	0.033	1.4e-13
Zfp398	1.01e-17	0.213669	0.114	0.021	1.45e-13
Commd3	1.03e-17	-0.525058	0.292	0.565	1.48e-13
Capns1	1.04e-17	-0.520115	0.247	0.536	1.48e-13
Plec	1.06e-17	0.275361	0.173	0.046	1.51e-13
Mllt10	1.08e-17	0.394261	0.236	0.08	1.55e-13
Sucla2	1.09e-17	-0.50647	0.096	0.364	1.55e-13
Med17	1.17e-17	0.28187	0.181	0.05	1.67e-13
Akap9	1.18e-17	0.370269	0.376	0.169	1.69e-13
Tns3	1.23e-17	0.362518	0.218	0.07	1.76e-13
Smim26	1.28e-17	-0.482215	0.048	0.292	1.84e-13
Ube2l3	1.29e-17	-0.530376	0.111	0.373	1.84e-13
Ndufv1	1.32e-17	-0.533182	0.284	0.566	1.89e-13
Dlg1	1.34e-17	0.373317	0.21	0.066	1.92e-13
Zfyve27	1.35e-17	0.241072	0.137	0.03	1.93e-13
Chmp2a	1.4e-17	-0.529275	0.192	0.479	2e-13
Psmb7	1.4e-17	-0.528887	0.1	0.36	2e-13
Tmem161b	1.4e-17	0.301419	0.181	0.05	2.01e-13
Polr2i	1.41e-17	-0.488805	0.092	0.36	2.01e-13
Ddah1	1.49e-17	-0.582623	0.203	0.47	2.13e-13
Cdip1	1.54e-17	0.319423	0.24	0.082	2.21e-13
Dld	1.56e-17	-0.541097	0.17	0.444	2.22e-13
Chd1	1.56e-17	0.258983	0.162	0.041	2.23e-13
Mxd1	1.7e-17	0.240623	0.118	0.023	2.42e-13
Polr2l	1.77e-17	-0.492785	0.17	0.448	2.53e-13
1810013L24Rik	2.08e-17	0.373918	0.221	0.073	2.97e-13
Fbp2	2.14e-17	-0.528163	0.052	0.295	3.06e-13
Diaph1	2.24e-17	0.34372	0.244	0.085	3.21e-13
Smndc1	2.34e-17	0.317726	0.244	0.084	3.35e-13
Tspan3	2.48e-17	-0.504341	0.199	0.481	3.55e-13
Cnot6	2.51e-17	0.38118	0.31	0.128	3.59e-13
Tmem41b	2.55e-17	0.438138	0.244	0.088	3.64e-13
Stmn1	2.57e-17	-0.631748	0.085	0.34	3.67e-13
Cd63	2.58e-17	-0.372731	0.852	0.91	3.68e-13
Mbtps2	2.81e-17	0.270987	0.155	0.039	4.01e-13
Rrs1	2.87e-17	0.49294	0.295	0.122	4.1e-13
Fam214a	2.89e-17	0.249969	0.166	0.043	4.14e-13
Pde4dip	2.91e-17	0.386754	0.299	0.121	4.16e-13
Fbrsl1	2.94e-17	0.330769	0.229	0.076	4.21e-13
Gadd45gip1	2.97e-17	-0.467057	0.081	0.343	4.25e-13
Marveld2	2.98e-17	0.245771	0.107	0.019	4.26e-13
Ap2m1	3.06e-17	-0.502092	0.199	0.473	4.38e-13
Ccdc174	3.24e-17	0.318683	0.203	0.063	4.63e-13
Mrpl18	3.31e-17	-0.529548	0.125	0.39	4.74e-13
Rnf103	3.44e-17	0.249861	0.162	0.042	4.92e-13
Chchd7	3.53e-17	-0.510628	0.103	0.363	5.05e-13
Arhgap27	3.75e-17	0.264622	0.133	0.029	5.36e-13
Eif1ax	3.86e-17	-0.527061	0.089	0.34	5.51e-13
Med13l	3.89e-17	0.279893	0.17	0.046	5.57e-13
Smim11	4.1e-17	-0.487913	0.033	0.266	5.86e-13
Agfg2	4.12e-17	0.330769	0.266	0.099	5.89e-13
Ndufa9	4.3e-17	-0.487502	0.17	0.45	6.15e-13
Pkp2	4.34e-17	0.31651	0.188	0.056	6.2e-13
Tanc1	4.35e-17	0.317514	0.218	0.071	6.21e-13
Pick1	4.51e-17	0.346429	0.199	0.062	6.45e-13
Fuom	4.78e-17	-0.49386	0.129	0.398	6.84e-13
Oat	4.88e-17	-0.735994	0.1	0.348	6.98e-13
Zmiz1	5.22e-17	0.356221	0.262	0.097	7.47e-13
Pou2f1	5.85e-17	0.212622	0.122	0.025	8.37e-13
Nhp2	5.98e-17	-0.48301	0.03	0.258	8.55e-13
Polr3d	6.39e-17	0.31341	0.192	0.058	9.14e-13
Dcun1d3	6.46e-17	0.357157	0.185	0.054	9.24e-13
Gtpbp4	6.64e-17	0.405691	0.31	0.131	9.5e-13
Cebpzos	6.7e-17	-0.451729	0.033	0.265	9.57e-13
Cotl1	6.72e-17	-0.505863	0.277	0.562	9.61e-13
Ncoa7	6.97e-17	0.45597	0.432	0.23	9.97e-13
Megf8	6.98e-17	0.21639	0.118	0.024	9.98e-13
Foxj3	7.07e-17	0.296003	0.173	0.048	1.01e-12
Myo7a	7.2e-17	0.274228	0.173	0.048	1.03e-12
Prr14	7.47e-17	0.269838	0.155	0.039	1.07e-12
Aldh7a1	7.73e-17	-0.560809	0.244	0.503	1.1e-12
Sdhaf4	8.05e-17	-0.461362	0.015	0.235	1.15e-12
Fam96a	8.22e-17	-0.473611	0.081	0.338	1.18e-12
Pum2	8.28e-17	0.406443	0.413	0.209	1.18e-12
Mgea5	8.42e-17	0.393083	0.325	0.143	1.2e-12
Nfkb1	9.12e-17	0.261099	0.177	0.05	1.3e-12
Slc26a11	9.2e-17	0.19877	0.107	0.02	1.32e-12
Tmem27	9.31e-17	-0.497982	0.768	0.831	1.33e-12
Asxl1	9.4e-17	0.208947	0.122	0.025	1.34e-12
Pfdn6	9.49e-17	-0.462406	0.066	0.314	1.36e-12
Btbd7	1.12e-16	0.288125	0.185	0.054	1.61e-12
Mrpl27	1.14e-16	-0.496303	0.055	0.292	1.63e-12
Sbf2	1.19e-16	0.369449	0.207	0.066	1.7e-12
Arhgef1	1.2e-16	0.243455	0.181	0.051	1.71e-12
Ptch1	1.21e-16	0.314671	0.129	0.029	1.73e-12
Ranbp1	1.25e-16	-0.513526	0.111	0.369	1.78e-12
Ddx23	1.26e-16	0.211813	0.107	0.02	1.8e-12
Gga3	1.35e-16	0.269062	0.107	0.02	1.93e-12
Map4	1.37e-16	0.297582	0.185	0.054	1.96e-12
Ap2s1	1.42e-16	-0.498707	0.077	0.326	2.03e-12
Mocs2	1.5e-16	-0.521824	0.107	0.368	2.15e-12
Far1	1.53e-16	0.36887	0.432	0.225	2.19e-12
Tfrc	1.53e-16	0.535937	0.303	0.127	2.19e-12
Pcsk5	1.55e-16	0.261106	0.166	0.045	2.22e-12
Rnaseh2c	1.59e-16	-0.492204	0.089	0.341	2.27e-12
Set	1.59e-16	-0.582957	0.17	0.432	2.27e-12
Pyroxd1	1.62e-16	0.342241	0.196	0.061	2.32e-12
Aste1	1.69e-16	0.249813	0.133	0.03	2.41e-12
Nudc	1.7e-16	-0.516401	0.103	0.359	2.43e-12
Ice1	1.76e-16	0.270217	0.137	0.032	2.52e-12
Psmd8	1.8e-16	-0.47709	0.229	0.509	2.57e-12
Ccdc50	1.83e-16	0.34844	0.38	0.184	2.62e-12
Sash1	1.84e-16	0.412333	0.255	0.096	2.62e-12
Smg5	1.88e-16	0.285327	0.185	0.055	2.69e-12
Pcgf5	2.02e-16	0.38094	0.258	0.098	2.89e-12
Rasal2	2.07e-16	0.178271	0.118	0.024	2.97e-12
Glod5	2.13e-16	-0.474637	0.026	0.246	3.05e-12
Ddi2	2.16e-16	0.358403	0.28	0.111	3.09e-12
Supt4a	2.17e-16	-0.511762	0.081	0.322	3.1e-12
Ints2	2.29e-16	0.322094	0.214	0.071	3.27e-12
Rfx7	2.3e-16	0.310439	0.177	0.051	3.29e-12
Them7	2.37e-16	-0.523852	0.077	0.315	3.39e-12
Kdm4a	2.38e-16	0.314898	0.192	0.059	3.4e-12
Pibf1	2.38e-16	0.222918	0.118	0.024	3.41e-12
Ppib	2.44e-16	-0.519382	0.369	0.612	3.49e-12
Xpo4	2.48e-16	0.260354	0.137	0.032	3.55e-12
Enah	2.59e-16	0.498275	0.166	0.046	3.71e-12
Txnl1	2.63e-16	-0.532721	0.166	0.427	3.75e-12
Dad1	2.63e-16	-0.44293	0.38	0.644	3.76e-12
Hps4	2.67e-16	0.29766	0.17	0.048	3.82e-12
Cdk12	2.68e-16	0.292926	0.185	0.055	3.83e-12
Ppdpf	2.68e-16	-0.476232	0.07	0.316	3.83e-12
Zfp608	2.77e-16	0.222334	0.103	0.019	3.95e-12
As3mt	2.84e-16	-0.499747	0.07	0.312	4.06e-12
Cldn2	2.9e-16	0.429589	0.672	0.473	4.14e-12
Rsf1	3.05e-16	0.278747	0.177	0.051	4.36e-12
Polr2e	3.38e-16	-0.452697	0.1	0.354	4.83e-12
Ube2a	3.72e-16	-0.450621	0.052	0.287	5.32e-12
Tst	3.74e-16	-0.524545	0.14	0.402	5.35e-12
Psenen	3.88e-16	-0.496452	0.162	0.427	5.55e-12
Thpo	3.97e-16	0.247568	0.129	0.029	5.68e-12
Casc3	4.03e-16	0.262045	0.148	0.037	5.77e-12
Uvrag	4.22e-16	0.263809	0.181	0.053	6.04e-12
Eif3l	4.3e-16	-0.489378	0.107	0.359	6.15e-12
Pet100	4.33e-16	-0.467858	0.133	0.389	6.19e-12
Josd2	4.35e-16	0.365535	0.299	0.126	6.22e-12
Sptssa	4.42e-16	-0.439725	0.077	0.324	6.32e-12
Kyat1	4.48e-16	0.349487	0.232	0.083	6.4e-12
Foxq1	4.49e-16	0.600677	0.199	0.065	6.42e-12
Msh3	4.6e-16	0.263229	0.151	0.039	6.58e-12
Hikeshi	4.61e-16	-0.4352	0.018	0.234	6.6e-12
Znrf1	4.81e-16	0.317642	0.199	0.064	6.88e-12
Cpsf6	4.82e-16	0.37288	0.288	0.12	6.89e-12
Epb41l5	4.87e-16	0.459242	0.347	0.165	6.97e-12
Dph5	5.07e-16	0.263484	0.144	0.036	7.24e-12
Fut8	5.31e-16	0.341514	0.24	0.09	7.59e-12
B4galt1	5.36e-16	0.318249	0.269	0.106	7.67e-12
Actn1	5.56e-16	0.585912	0.188	0.059	7.95e-12
Lamtor1	5.67e-16	-0.499028	0.155	0.415	8.1e-12
Lyplal1	5.76e-16	-0.451438	0.07	0.311	8.23e-12
Chchd1	5.8e-16	-0.432895	0.1	0.354	8.3e-12
Zfp579	5.94e-16	0.278062	0.214	0.073	8.49e-12
Fgfr1op	5.95e-16	0.234893	0.14	0.034	8.51e-12
Lrrk2	6.1e-16	0.356112	0.28	0.114	8.72e-12
Cpsf1	6.1e-16	0.251791	0.155	0.041	8.72e-12
Sqor	6.58e-16	-0.47882	0.07	0.307	9.41e-12
Atraid	6.75e-16	-0.490212	0.229	0.485	9.66e-12
Zfp451	6.82e-16	0.255271	0.144	0.036	9.76e-12
Rnf123	6.94e-16	0.264855	0.148	0.038	9.92e-12
Pdha1	7.04e-16	-0.491144	0.185	0.45	1.01e-11
Atp6v1d	7.08e-16	-0.497542	0.148	0.417	1.01e-11
Gabarapl2	7.25e-16	-0.519629	0.295	0.554	1.04e-11
Med13	7.51e-16	0.360864	0.236	0.086	1.07e-11
Samd9l	7.75e-16	0.469684	0.391	0.196	1.11e-11
Gtf3c2	8.47e-16	0.347977	0.262	0.102	1.21e-11
Zfp507	8.55e-16	0.218505	0.125	0.028	1.22e-11
Agps	8.75e-16	0.385255	0.24	0.09	1.25e-11
Tns2	8.81e-16	0.237122	0.137	0.033	1.26e-11
Hras	9.29e-16	-0.479273	0.096	0.338	1.33e-11
Mphosph10	9.52e-16	0.248878	0.177	0.053	1.36e-11
Setd1a	9.75e-16	0.238055	0.125	0.028	1.39e-11
Mapk8	9.77e-16	0.189805	0.137	0.033	1.4e-11
Fam184a	9.97e-16	0.230242	0.144	0.036	1.43e-11
Ganc	1.01e-15	0.252502	0.159	0.043	1.44e-11
Agap1	1.03e-15	0.403794	0.328	0.149	1.48e-11
Coa6	1.08e-15	-0.436437	0.055	0.287	1.54e-11
Dctn3	1.11e-15	-0.474637	0.192	0.452	1.58e-11
Qk	1.11e-15	0.406855	0.299	0.13	1.59e-11
Nmt2	1.15e-15	0.268558	0.125	0.029	1.65e-11
Ppp1r14b	1.16e-15	-0.535544	0.177	0.432	1.66e-11
Tnrc6b	1.16e-15	0.328595	0.225	0.079	1.67e-11
Fhod3	1.17e-15	0.32557	0.188	0.059	1.67e-11
Ercc5	1.24e-15	0.279509	0.118	0.026	1.77e-11
R3hcc1l	1.32e-15	0.181414	0.122	0.027	1.88e-11
Pnpla6	1.33e-15	0.25929	0.181	0.055	1.9e-11
Mrpl57	1.35e-15	-0.439321	0.107	0.356	1.93e-11
Mrpl36	1.36e-15	-0.439074	0.089	0.331	1.94e-11
Nudt4	1.37e-15	0.327773	0.498	0.286	1.95e-11
AI314180	1.38e-15	0.349507	0.244	0.092	1.97e-11
Ier3ip1	1.38e-15	-0.448516	0.081	0.32	1.98e-11
Paics	1.53e-15	-0.466291	0.155	0.411	2.19e-11
Hebp1	1.53e-15	-0.486794	0.077	0.313	2.19e-11
Atp2a2	1.55e-15	0.494266	0.624	0.434	2.22e-11
Capzb	1.57e-15	-0.535694	0.148	0.397	2.24e-11
Smyd5	1.69e-15	0.289216	0.133	0.033	2.41e-11
Nadsyn1	1.7e-15	0.256518	0.122	0.028	2.43e-11
Gstt1	1.74e-15	-0.545839	0.103	0.341	2.49e-11
Chd8	1.75e-15	0.263383	0.185	0.057	2.5e-11
Cetn2	1.78e-15	-0.45609	0.03	0.246	2.55e-11
Birc6	1.85e-15	0.404528	0.421	0.218	2.65e-11
Ptpn21	1.87e-15	0.263193	0.129	0.031	2.67e-11
Uchl3	1.88e-15	-0.447428	0.037	0.256	2.69e-11
Mrps18c	1.95e-15	-0.427838	0.052	0.276	2.78e-11
Pink1	1.99e-15	-0.481073	0.074	0.305	2.85e-11
Gtf2h5	2.01e-15	-0.500187	0.173	0.43	2.87e-11
Snapc5	2.1e-15	-0.456931	0.048	0.269	3e-11
Ago3	2.11e-15	0.279543	0.125	0.029	3.01e-11
Prrc2a	2.12e-15	0.403396	0.343	0.161	3.04e-11
Tmcc3	2.14e-15	0.260195	0.151	0.041	3.06e-11
Tmem238	2.16e-15	-0.47131	0.085	0.319	3.09e-11
Thoc7	2.17e-15	-0.470621	0.214	0.467	3.11e-11
Chchd3	2.21e-15	-0.480501	0.118	0.367	3.16e-11
Tm2d1	2.33e-15	-0.456945	0.089	0.321	3.34e-11
Ubr1	2.34e-15	0.25319	0.17	0.05	3.34e-11
Mrpl35	2.46e-15	-0.451064	0.055	0.284	3.52e-11
Wdr35	2.51e-15	0.338335	0.148	0.04	3.59e-11
Nuak2	2.74e-15	0.50403	0.461	0.263	3.92e-11
Pum1	2.8e-15	0.357842	0.303	0.13	4e-11
Txndc11	2.82e-15	0.355535	0.218	0.077	4.03e-11
Smim8	2.84e-15	-0.431303	0.018	0.222	4.07e-11
Nsa2	2.9e-15	-0.491917	0.114	0.359	4.15e-11
Gbf1	2.91e-15	0.302813	0.181	0.056	4.17e-11
Mrpl41	3e-15	-0.404467	0.044	0.27	4.29e-11
Fbxo30	3.06e-15	0.214462	0.122	0.028	4.37e-11
Gabpb2	3.15e-15	0.211388	0.118	0.026	4.51e-11
Krcc1	3.17e-15	-0.453174	0.041	0.255	4.53e-11
Acads	3.27e-15	-0.487304	0.21	0.467	4.68e-11
Slc30a5	3.28e-15	0.462183	0.269	0.113	4.69e-11
Fhl2	3.41e-15	0.250796	0.107	0.022	4.88e-11
C2cd2l	3.61e-15	0.441068	0.295	0.131	5.16e-11
Acnat1	3.7e-15	0.185488	0.107	0.022	5.29e-11
Phb2	4.03e-15	-0.415352	0.328	0.588	5.76e-11
Gclm	4.03e-15	-0.473936	0.365	0.624	5.77e-11
Hsf1	4.19e-15	0.271019	0.159	0.045	6e-11
Prkar1a	4.2e-15	-0.477712	0.185	0.437	6e-11
Fbxl20	4.21e-15	0.182874	0.125	0.029	6.02e-11
Ube2d3	4.22e-15	0.484139	0.782	0.642	6.04e-11
Auh	4.31e-15	-0.437837	0.066	0.298	6.16e-11
2300009A05Rik	4.32e-15	-0.471997	0.066	0.287	6.17e-11
Mafb	4.36e-15	0.355432	0.114	0.025	6.24e-11
Klhl7	4.71e-15	0.358276	0.214	0.077	6.73e-11
Polr2a	4.71e-15	0.295473	0.236	0.089	6.74e-11
Atf7	4.98e-15	0.181495	0.14	0.035	7.12e-11
Lrrc8d	5e-15	0.380125	0.244	0.095	7.14e-11
Cftr	5.04e-15	0.262734	0.118	0.027	7.21e-11
Srgap2	5.06e-15	0.185883	0.122	0.028	7.23e-11
Lemd2	5.16e-15	0.281351	0.247	0.094	7.38e-11
Hes1	5.18e-15	0.234985	0.162	0.046	7.4e-11
Slc38a6	5.3e-15	0.198496	0.114	0.025	7.58e-11
Ephx2	5.44e-15	-0.506181	0.14	0.377	7.77e-11
Strn3	5.8e-15	0.363814	0.288	0.123	8.29e-11
Gm42418	5.84e-15	0.258119	0.982	0.93	8.35e-11
Cd2ap	5.92e-15	0.472137	0.406	0.222	8.47e-11
Ggnbp2	6.18e-15	0.365691	0.332	0.154	8.84e-11
Med15	6.22e-15	0.272303	0.188	0.061	8.89e-11
Rnaset2b	6.56e-15	-0.531315	0.188	0.441	9.38e-11
Snrpf	6.7e-15	-0.485012	0.177	0.429	9.58e-11
Mink1	6.75e-15	0.286135	0.244	0.094	9.66e-11
Ip6k2	6.93e-15	0.282741	0.232	0.085	9.9e-11
Irak2	6.95e-15	0.335042	0.295	0.128	9.94e-11
Nvl	6.97e-15	0.278753	0.144	0.038	9.96e-11
Thrap3	7.31e-15	0.380858	0.28	0.119	1.04e-10
Shisa4	7.48e-15	0.22308	0.118	0.027	1.07e-10
Trip11	7.75e-15	0.309621	0.247	0.095	1.11e-10
Usp9x	8.04e-15	0.399015	0.358	0.178	1.15e-10
Tex10	8.2e-15	0.186307	0.114	0.025	1.17e-10
Abhd18	8.25e-15	0.245036	0.133	0.033	1.18e-10
Txnl4a	8.25e-15	-0.431184	0.041	0.253	1.18e-10
Wdr83os	8.45e-15	-0.455999	0.122	0.363	1.21e-10
Odc1	8.47e-15	0.543225	0.76	0.607	1.21e-10
Ywhaz	8.58e-15	0.398796	0.62	0.434	1.23e-10
Amotl2	8.65e-15	0.380241	0.306	0.138	1.24e-10
Cgref1	8.87e-15	-0.474104	0.074	0.295	1.27e-10
Tomm6	8.88e-15	-0.418289	0.041	0.255	1.27e-10
Oxr1	9.21e-15	0.278192	0.151	0.042	1.32e-10
Ppara	1.05e-14	0.368529	0.203	0.071	1.51e-10
Hnrnpf	1.05e-14	-0.503227	0.387	0.626	1.51e-10
Dap	1.07e-14	-0.500199	0.066	0.284	1.53e-10
Slc19a2	1.1e-14	0.241302	0.103	0.021	1.57e-10
Ube2n	1.11e-14	-0.474145	0.173	0.425	1.59e-10
Kidins220	1.15e-14	0.383209	0.376	0.192	1.64e-10
Zfp410	1.15e-14	0.308529	0.159	0.046	1.64e-10
Wdr43	1.15e-14	0.342886	0.203	0.071	1.65e-10
Med12	1.18e-14	0.229715	0.137	0.035	1.69e-10
Atp2b1	1.19e-14	0.357858	0.406	0.215	1.7e-10
Atg16l1	1.19e-14	0.263205	0.17	0.051	1.7e-10
Tbce	1.19e-14	0.26922	0.162	0.048	1.7e-10
Hspa9	1.21e-14	-0.476677	0.491	0.678	1.73e-10
D10Jhu81e	1.22e-14	-0.460441	0.085	0.314	1.75e-10
Zfp329	1.23e-14	0.227674	0.107	0.022	1.77e-10
Tlk2	1.25e-14	0.239416	0.173	0.053	1.79e-10
Vasn	1.31e-14	0.300276	0.203	0.07	1.88e-10
Bccip	1.31e-14	-0.414008	0.063	0.287	1.88e-10
Srpk1	1.32e-14	0.482639	0.428	0.234	1.88e-10
Lcor	1.37e-14	0.205728	0.122	0.029	1.95e-10
Scaf8	1.45e-14	0.265041	0.162	0.048	2.07e-10
Spg21	1.48e-14	-0.418907	0.041	0.251	2.12e-10
Arhgef11	1.53e-14	0.197604	0.133	0.033	2.19e-10
Cript	1.68e-14	-0.454718	0.092	0.32	2.4e-10
G0s2	1.83e-14	0.602186	0.214	0.078	2.61e-10
Fkbp3	1.88e-14	-0.462929	0.133	0.379	2.69e-10
Braf	1.89e-14	0.27323	0.151	0.043	2.71e-10
Fuca1	1.94e-14	-0.461573	0.28	0.52	2.78e-10
Msl2	2.02e-14	0.245449	0.185	0.06	2.89e-10
Fkbp2	2.04e-14	-0.452624	0.258	0.507	2.91e-10
Taok1	2.13e-14	0.333487	0.288	0.123	3.05e-10
Nfxl1	2.17e-14	0.218358	0.107	0.023	3.1e-10
Cct7	2.19e-14	-0.439728	0.133	0.38	3.13e-10
Zfp655	2.29e-14	0.238774	0.207	0.072	3.28e-10
Fgd4	2.31e-14	0.282381	0.181	0.058	3.3e-10
Atp1a1	2.31e-14	0.314012	0.886	0.822	3.31e-10
Rai14	2.35e-14	0.217476	0.137	0.035	3.36e-10
Syt14	2.41e-14	0.29244	0.17	0.053	3.45e-10
Mpst	2.48e-14	-0.430228	0.059	0.277	3.55e-10
Mrps28	2.56e-14	-0.38782	0.041	0.246	3.66e-10
Dusp6	2.78e-14	0.568408	0.339	0.169	3.97e-10
Slc40a1	2.79e-14	0.412197	0.295	0.134	3.98e-10
Fnbp1l	2.81e-14	0.361226	0.24	0.095	4.02e-10
Desi2	2.82e-14	0.28713	0.21	0.077	4.03e-10
Mark2	2.93e-14	0.343535	0.303	0.137	4.19e-10
2310039H08Rik	3.03e-14	-0.46003	0.103	0.334	4.34e-10
Acyp2	3.15e-14	-0.396226	0.018	0.213	4.51e-10
Abcc10	3.25e-14	0.24103	0.107	0.023	4.65e-10
Ccar1	3.34e-14	0.348454	0.395	0.204	4.77e-10
Rb1cc1	3.35e-14	0.318463	0.262	0.107	4.79e-10
Slc4a4	3.41e-14	0.347408	0.838	0.671	4.87e-10
Crebbp	3.43e-14	0.280054	0.269	0.11	4.91e-10
Fam120b	3.56e-14	0.249316	0.148	0.041	5.09e-10
Ccdc28a	3.65e-14	0.20715	0.114	0.026	5.22e-10
Vti1b	3.73e-14	-0.416005	0.052	0.263	5.33e-10
Naa15	3.73e-14	0.285787	0.207	0.073	5.34e-10
Arhgap32	3.76e-14	0.247512	0.148	0.042	5.38e-10
Samm50	3.8e-14	-0.443785	0.196	0.444	5.43e-10
Ppcdc	3.91e-14	0.234448	0.14	0.038	5.59e-10
Rbm3	3.97e-14	-0.497208	0.347	0.588	5.68e-10
Pdpk1	4.05e-14	0.303788	0.232	0.09	5.78e-10
Zfp738	4.1e-14	0.183913	0.103	0.022	5.86e-10
Bola1	4.1e-14	-0.396106	0.044	0.25	5.87e-10
Ube2r2	4.11e-14	-0.445532	0.151	0.397	5.88e-10
Banp	4.21e-14	0.227186	0.155	0.045	6.02e-10
Zfr	4.29e-14	0.282973	0.269	0.113	6.13e-10
Mrps25	4.4e-14	-0.408365	0.041	0.245	6.29e-10
Hsf2	4.4e-14	0.273463	0.155	0.046	6.3e-10
Sf3b5	4.62e-14	-0.440365	0.118	0.347	6.6e-10
Arpc5l	4.75e-14	-0.450551	0.092	0.317	6.79e-10
Phf14	4.78e-14	0.281636	0.218	0.081	6.83e-10
Slc27a1	5.08e-14	0.330425	0.225	0.088	7.26e-10
Slc19a1	5.12e-14	0.495992	0.399	0.222	7.32e-10
Nup210	5.12e-14	0.262785	0.137	0.037	7.32e-10
Hsp90b1	5.13e-14	0.539908	0.768	0.638	7.34e-10
Zfp397	5.15e-14	0.235307	0.177	0.057	7.37e-10
Fam103a1	5.15e-14	-0.43974	0.063	0.281	7.37e-10
Banf1	5.35e-14	-0.428945	0.055	0.266	7.65e-10
Hoxa9	5.43e-14	0.418368	0.24	0.097	7.77e-10
Snrk	5.52e-14	0.256307	0.17	0.053	7.89e-10
Adap2	5.56e-14	0.195648	0.118	0.028	7.94e-10
Clybl	5.65e-14	-0.457538	0.066	0.278	8.08e-10
Arid2	5.92e-14	0.35859	0.173	0.056	8.46e-10
Rgl3	5.92e-14	0.251225	0.188	0.063	8.47e-10
Ints3	6.01e-14	0.224567	0.14	0.039	8.59e-10
Pkd2	6.16e-14	0.392425	0.299	0.139	8.81e-10
Raf1	6.22e-14	0.364517	0.284	0.128	8.89e-10
Arpc5	6.27e-14	-0.494828	0.14	0.372	8.97e-10
Tjap1	6.61e-14	0.216027	0.129	0.033	9.45e-10
Usp47	6.63e-14	0.357665	0.262	0.11	9.48e-10
Foxp1	6.72e-14	0.177882	0.166	0.05	9.61e-10
Nudcd3	7.66e-14	0.263281	0.28	0.119	1.1e-09
Sgk1	7.94e-14	0.6574	0.594	0.428	1.14e-09
Parp8	8.02e-14	0.253037	0.155	0.046	1.15e-09
[truncated: 3,632 more rows]

## Sheet: Suppl-tab_3
GroupID	Category	Term	Description	LogP	Log(q-value)	InTerm_InList	Genes	Symbols
1_Summary	KEGG Pathway	mmu03040	Spliceosome	-8.49624	-6.15203	18/134	13207,20382,20384,20462,20637,22185,51810,53817,56215,66921,67039,67958,101214,101943,193740,225027,233908,331401	Ddx5,Srsf2,Srsf5,Tra2b,Snrnp70,U2af2,Hnrnpu,Ddx39b,Acin1,Prpf38b,Rbm25,U2surp,Tra2a,Sf3b3,Hspa1a,Srsf7,Fus,Thoc2
1_Member	KEGG Pathway	mmu03040	Spliceosome	-8.49624	-6.15203	18/134	13207,20382,20384,20462,20637,22185,51810,53817,56215,66921,67039,67958,101214,101943,193740,225027,233908,331401	Ddx5,Srsf2,Srsf5,Tra2b,Snrnp70,U2af2,Hnrnpu,Ddx39b,Acin1,Prpf38b,Rbm25,U2surp,Tra2a,Sf3b3,Hspa1a,Srsf7,Fus,Thoc2
2_Summary	KEGG Pathway	mmu04024	cAMP signaling pathway	-2.17543	-1.46597	12/220	11430,14281,16476,17356,17931,18035,18708,19878,53623,223864,231991,238871	Acox1,Fos,Jun,Afdn,Ppp1r12a,Nfkbia,Pik3r1,Rock2,Gria3,Rapgef3,Creb5,Pde4d
2_Member	KEGG Pathway	mmu05142	Chagas disease	-1.93558	-1.2862	7/103	12633,12675,14281,15979,16476,18035,18708	Cflar,Chuk,Fos,Ifngr1,Jun,Nfkbia,Pik3r1
2_Member	KEGG Pathway	mmu05135	Yersinia infection	-1.82379	-1.18933	8/134	12675,14281,16476,18035,18708,19878,108100,110596	Chuk,Fos,Jun,Nfkbia,Pik3r1,Rock2,Baiap2,Arhgef28
2_Member	KEGG Pathway	mmu04625	C-type lectin receptor signaling pathway	-1.75167	-1.14055	7/112	12675,12795,16438,16476,17246,18035,18708	Chuk,Plk3,Itpr1,Jun,Mdm2,Nfkbia,Pik3r1
2_Member	KEGG Pathway	mmu05162	Measles	-1.62344	-1.04707	8/146	12675,13666,14281,16476,18035,18708,20848,193740	Chuk,Eif2ak3,Fos,Jun,Nfkbia,Pik3r1,Stat3,Hspa1a
2_Member	KEGG Pathway	mmu04620	Toll-like receptor signaling pathway	-1.49048	-0.942554	6/100	12675,14281,15945,16476,18035,18708	Chuk,Fos,Cxcl10,Jun,Nfkbia,Pik3r1
2_Member	KEGG Pathway	mmu04662	B cell receptor signaling pathway	-1.35641	-0.826489	5/81	12675,14281,16476,18035,18708	Chuk,Fos,Jun,Nfkbia,Pik3r1
3_Summary	KEGG Pathway	mmu04510	Focal adhesion	-6.43367	-4.60244	19/201	11797,11855,12826,12829,16001,16403,16476,17931,18590,18591,18708,19878,22330,22339,22793,107589,109700,109711,320910,12737,15894,17356,22350,223864,108100	Birc2,Arhgap5,Col4a1,Col4a4,Igf1r,Itga6,Jun,Ppp1r12a,Pdgfa,Pdgfb,Pik3r1,Rock2,Vcl,Vegfa,Zyx,Mylk,Itga1,Actn1,Itgb8,Cldn1,Icam1,Afdn,Ezr,Rapgef3,Baiap2
3_Member	KEGG Pathway	mmu04510	Focal adhesion	-6.43367	-4.60244	19/201	11797,11855,12826,12829,16001,16403,16476,17931,18590,18591,18708,19878,22330,22339,22793,107589,109700,109711,320910	Birc2,Arhgap5,Col4a1,Col4a4,Igf1r,Itga6,Jun,Ppp1r12a,Pdgfa,Pdgfb,Pik3r1,Rock2,Vcl,Vegfa,Zyx,Mylk,Itga1,Actn1,Itgb8
3_Member	KEGG Pathway	mmu04670	Leukocyte transendothelial migration	-3.27995	-2.1969	10/118	11855,12737,15894,17356,18708,19878,22330,22350,109711,223864	Arhgap5,Cldn1,Icam1,Afdn,Pik3r1,Rock2,Vcl,Ezr,Actn1,Rapgef3
3_Member	KEGG Pathway	mmu04810	Regulation of actin cytoskeleton	-2.60831	-1.74087	13/220	16403,17931,18590,18591,18708,19878,22330,22350,107589,108100,109700,109711,320910	Itga6,Ppp1r12a,Pdgfa,Pdgfb,Pik3r1,Rock2,Vcl,Ezr,Mylk,Baiap2,Itga1,Actn1,Itgb8
4_Summary	KEGG Pathway	mmu05418	Fluid shear stress and atherosclerosis	-6.29251	-4.54046	16/148	12159,12675,14281,14872,15519,15894,16476,16598,18590,18591,18708,19252,20971,22027,22339,63873,11797,12575,12826,12829,13197,13542,15251,15979,16001,16403,17246,17869,18035,18510,19878,20848,23882,56289,58801,67168,108989,12651,12660,20520	Bmp4,Chuk,Fos,Gstt2,Hsp90aa1,Icam1,Jun,Klf2,Pdgfa,Pdgfb,Pik3r1,Dusp1,Sdc4,Hsp90b1,Vegfa,Trpv4,Birc2,Cdkn1a,Col4a1,Col4a4,Gadd45a,Dvl1,Hif1a,Ifngr1,Igf1r,Itga6,Mdm2,Myc,Nfkbia,Pax8,Rock2,Stat3,Gadd45g,Rassf1,Pmaip1,Lpar6,Tpr,Chkb,Chka,Slc22a5
4_Member	KEGG Pathway	mmu05418	Fluid shear stress and atherosclerosis	-6.29251	-4.54046	16/148	12159,12675,14281,14872,15519,15894,16476,16598,18590,18591,18708,19252,20971,22027,22339,63873	Bmp4,Chuk,Fos,Gstt2,Hsp90aa1,Icam1,Jun,Klf2,Pdgfa,Pdgfb,Pik3r1,Dusp1,Sdc4,Hsp90b1,Vegfa,Trpv4
4_Member	KEGG Pathway	mmu05200	Pathways in cancer	-5.56937	-4.03917	32/543	11797,12159,12575,12675,12826,12829,13197,13542,14281,14872,15251,15519,15979,16001,16403,16476,17246,17869,18035,18510,18590,18591,18708,19878,20848,22027,22339,23882,56289,58801,67168,108989	Birc2,Bmp4,Cdkn1a,Chuk,Col4a1,Col4a4,Gadd45a,Dvl1,Fos,Gstt2,Hif1a,Hsp90aa1,Ifngr1,Igf1r,Itga6,Jun,Mdm2,Myc,Nfkbia,Pax8,Pdgfa,Pdgfb,Pik3r1,Rock2,Stat3,Hsp90b1,Vegfa,Gadd45g,Rassf1,Pmaip1,Lpar6,Tpr
4_Member	KEGG Pathway	mmu05231	Choline metabolism in cancer	-3.25857	-2.19077	9/98	12651,12660,14281,15251,16476,18590,18591,18708,20520	Chkb,Chka,Fos,Hif1a,Jun,Pdgfa,Pdgfb,Pik3r1,Slc22a5
4_Member	KEGG Pathway	mmu05211	Renal cell carcinoma	-2.25465	-1.52379	6/68	12575,15251,16476,18591,18708,22339	Cdkn1a,Hif1a,Jun,Pdgfb,Pik3r1,Vegfa
5_Summary	KEGG Pathway	mmu04151	PI3K-Akt signaling pathway	-5.72354	-4.03917	25/359	11911,12575,12675,12826,12829,12977,13636,13836,15519,16001,16403,17210,17246,17869,18534,18590,18591,18708,20393,22027,22339,67168,109700,231991,320910,11966,13542,15015,27060,74164,93687,107932,11603,20971	Atf4,Cdkn1a,Chuk,Col4a1,Col4a4,Csf1,Efna1,Epha2,Hsp90aa1,Igf1r,Itga6,Mcl1,Mdm2,Myc,Pck1,Pdgfa,Pdgfb,Pik3r1,Sgk1,Hsp90b1,Vegfa,Lpar6,Itga1,Creb5,Itgb8,Atp6v1b2,Dvl1,H2-Q4,Tcirg1,Nfx1,Csnk1a1,Chd4,Agrn,Sdc4
5_Member	KEGG Pathway	mmu04151	PI3K-Akt signaling pathway	-5.72354	-4.03917	25/359	11911,12575,12675,12826,12829,12977,13636,13836,15519,16001,16403,17210,17246,17869,18534,18590,18591,18708,20393,22027,22339,67168,109700,231991,320910	Atf4,Cdkn1a,Chuk,Col4a1,Col4a4,Csf1,Efna1,Epha2,Hsp90aa1,Igf1r,Itga6,Mcl1,Mdm2,Myc,Pck1,Pdgfa,Pdgfb,Pik3r1,Sgk1,Hsp90b1,Vegfa,Lpar6,Itga1,Creb5,Itgb8
5_Member	KEGG Pathway	mmu05165	Human papillomavirus infection	-2.55296	-1.72162	18/362	11966,12575,12675,12826,12829,13542,15015,16403,17246,18708,22339,27060,74164,93687,107932,109700,231991,320910	Atp6v1b2,Cdkn1a,Chuk,Col4a1,Col4a4,Dvl1,H2-Q4,Itga6,Mdm2,Pik3r1,Vegfa,Tcirg1,Nfx1,Csnk1a1,Chd4,Itga1,Creb5,Itgb8
5_Member	KEGG Pathway	mmu04512	ECM-receptor interaction	-2.2989	-1.53955	7/88	11603,12826,12829,16403,20971,109700,320910	Agrn,Col4a1,Col4a4,Itga6,Sdc4,Itga1,Itgb8
6_Summary	KEGG Pathway	mmu05205	Proteoglycans in cancer	-5.66242	-4.03917	18/205	11735,12575,13207,15200,15251,16001,16147,16438,17246,17869,17931,18708,19878,20848,20971,21859,22339,22350,13636,14660,17210,17248,18590,18591,20677,24136,56289,384783,15979,17347,22042,216233	Ank3,Cdkn1a,Ddx5,Hbegf,Hif1a,Igf1r,Ihh,Itpr1,Mdm2,Myc,Ppp1r12a,Pik3r1,Rock2,Stat3,Sdc4,Timp3,Vegfa,Ezr,Efna1,Gls,Mcl1,Mdm4,Pdgfa,Pdgfb,Sox4,Zeb2,Rassf1,Irs2,Ifngr1,Mknk2,Tfrc,Socs2
6_Member	KEGG Pathway	mmu05205	Proteoglycans in cancer	-5.66242	-4.03917	18/205	11735,12575,13207,15200,15251,16001,16147,16438,17246,17869,17931,18708,19878,20848,20971,21859,22339,22350	Ank3,Cdkn1a,Ddx5,Hbegf,Hif1a,Igf1r,Ihh,Itpr1,Mdm2,Myc,Ppp1r12a,Pik3r1,Rock2,Stat3,Sdc4,Timp3,Vegfa,Ezr
6_Member	KEGG Pathway	mmu05206	MicroRNAs in cancer	-3.42557	-2.29331	18/303	12575,13636,14660,17210,17246,17248,17869,18590,18591,18708,20677,20848,21859,22339,22350,24136,56289,384783	Cdkn1a,Efna1,Gls,Mcl1,Mdm2,Mdm4,Myc,Pdgfa,Pdgfb,Pik3r1,Sox4,Stat3,Timp3,Vegfa,Ezr,Zeb2,Rassf1,Irs2
6_Member	KEGG Pathway	mmu04066	HIF-1 signaling pathway	-2.78851	-1.86037	9/114	12575,15251,15979,16001,17347,18708,20848,22042,22339	Cdkn1a,Hif1a,Ifngr1,Igf1r,Mknk2,Pik3r1,Stat3,Tfrc,Vegfa
6_Member	KEGG Pathway	mmu04630	JAK-STAT signaling pathway	-1.71032	-1.1044	9/168	12575,15979,17210,17869,18590,18591,18708,20848,216233	Cdkn1a,Ifngr1,Mcl1,Myc,Pdgfa,Pdgfb,Pik3r1,Stat3,Socs2
7_Summary	KEGG Pathway	mmu04010	MAPK signaling pathway	-5.61059	-4.03917	22/294	11911,12675,12977,13197,13198,13636,13836,14281,16001,16476,16478,17347,17869,18218,18590,18591,19252,22339,23882,30957,67603,193740,18708,20848,211323,15901,17356,79264,223864,56289	Atf4,Chuk,Csf1,Gadd45a,Ddit3,Efna1,Epha2,Fos,Igf1r,Jun,Jund,Mknk2,Myc,Dusp8,Pdgfa,Pdgfb,Dusp1,Vegfa,Gadd45g,Mapk8ip3,Dusp6,Hspa1a,Pik3r1,Stat3,Nrg1,Id1,Afdn,Krit1,Rapgef3,Rassf1
7_Member	KEGG Pathway	mmu04010	MAPK signaling pathway	-5.61059	-4.03917	22/294	11911,12675,12977,13197,13198,13636,13836,14281,16001,16476,16478,17347,17869,18218,18590,18591,19252,22339,23882,30957,67603,193740	Atf4,Chuk,Csf1,Gadd45a,Ddit3,Efna1,Epha2,Fos,Igf1r,Jun,Jund,Mknk2,Myc,Dusp8,Pdgfa,Pdgfb,Dusp1,Vegfa,Gadd45g,Mapk8ip3,Dusp6,Hspa1a
7_Member	KEGG Pathway	mmu01521	EGFR tyrosine kinase inhibitor resistance	-2.56035	-1.72162	7/79	16001,18590,18591,18708,20848,22339,211323	Igf1r,Pdgfa,Pdgfb,Pik3r1,Stat3,Vegfa,Nrg1
7_Member	KEGG Pathway	mmu04015	Rap1 signaling pathway	-2.26839	-1.52379	12/214	12977,13636,13836,15901,16001,17356,18590,18591,18708,22339,79264,223864	Csf1,Efna1,Epha2,Id1,Igf1r,Afdn,Pdgfa,Pdgfb,Pik3r1,Vegfa,Krit1,Rapgef3
7_Member	KEGG Pathway	mmu04014	Ras signaling pathway	-1.62558	-1.04707	11/232	12675,12977,13636,13836,16001,17356,18590,18591,18708,22339,56289	Chuk,Csf1,Efna1,Epha2,Igf1r,Afdn,Pdgfa,Pdgfb,Pik3r1,Vegfa,Rassf1
8_Summary	KEGG Pathway	mmu04068	FoxO signaling pathway	-5.52172	-4.03291	14/131	12575,12675,12795,13197,16001,16598,17246,18534,18708,20393,20620,20848,23882,384783,11911,15519,18035,18590,18591,22027,231991,11797,12826,12829,16403,17869,18510,108989,14281,16476,58801,12192,12193,15015,16438,58800,63873,16573,56289,22339,13542,93687,17248,12159,14872,20842,22390	Cdkn1a,Chuk,Plk3,Gadd45a,Igf1r,Klf2,Mdm2,Pck1,Pik3r1,Sgk1,Plk2,Stat3,Gadd45g,Irs2,Atf4,Hsp90aa1,Nfkbia,Pdgfa,Pdgfb,Hsp90b1,Creb5,Birc2,Col4a1,Col4a4,Itga6,Myc,Pax8,Tpr,Fos,Jun,Pmaip1,Zfp36l1,Zfp36l2,H2-Q4,Itpr1,Trpm7,Trpv4,Kif5b,Rassf1,Vegfa,Dvl1,Csnk1a1,Mdm4,Bmp4,Gstt2,Stag1,Wee1
8_Member	KEGG Pathway	mmu04068	FoxO signaling pathway	-5.52172	-4.03291	14/131	12575,12675,12795,13197,16001,16598,17246,18534,18708,20393,20620,20848,23882,384783	Cdkn1a,Chuk,Plk3,Gadd45a,Igf1r,Klf2,Mdm2,Pck1,Pik3r1,Sgk1,Plk2,Stat3,Gadd45g,Irs2
8_Member	KEGG Pathway	mmu05215	Prostate cancer	-5.38662	-3.93561	12/99	11911,12575,12675,15519,16001,17246,18035,18590,18591,18708,22027,231991	Atf4,Cdkn1a,Chuk,Hsp90aa1,Igf1r,Mdm2,Nfkbia,Pdgfa,Pdgfb,Pik3r1,Hsp90b1,Creb5
8_Member	KEGG Pathway	mmu05222	Small cell lung cancer	-4.88324	-3.55716	11/93	11797,12575,12675,12826,12829,13197,16403,17869,18035,18708,23882	Birc2,Cdkn1a,Chuk,Col4a1,Col4a4,Gadd45a,Itga6,Myc,Nfkbia,Pik3r1,Gadd45g
8_Member	KEGG Pathway	mmu05216	Thyroid cancer	-3.65871	-2.40727	6/37	12575,13197,17869,18510,23882,108989	Cdkn1a,Gadd45a,Myc,Pax8,Gadd45g,Tpr
8_Member	KEGG Pathway	mmu05218	Melanoma	-3.51274	-2.32497	8/72	12575,13197,16001,17246,18590,18591,18708,23882	Cdkn1a,Gadd45a,Igf1r,Mdm2,Pdgfa,Pdgfb,Pik3r1,Gadd45g
8_Member	KEGG Pathway	mmu05214	Glioma	-3.43062	-2.29331	8/74	12575,13197,16001,17246,18590,18591,18708,23882	Cdkn1a,Gadd45a,Igf1r,Mdm2,Pdgfa,Pdgfb,Pik3r1,Gadd45g
8_Member	KEGG Pathway	mmu05220	Chronic myeloid leukemia	-3.3513	-2.25246	8/76	12575,12675,13197,17246,17869,18035,18708,23882	Cdkn1a,Chuk,Gadd45a,Mdm2,Myc,Nfkbia,Pik3r1,Gadd45g
8_Member	KEGG Pathway	mmu05210	Colorectal cancer	-2.92625	-1.94012	8/88	12575,13197,14281,16476,17869,18708,23882,58801	Cdkn1a,Gadd45a,Fos,Jun,Myc,Pik3r1,Gadd45g,Pmaip1
8_Member	KEGG Pathway	mmu04218	Cellular senescence	-2.80264	-1.86037	12/184	12192,12193,12575,13197,15015,16438,17246,17869,18708,23882,58800,63873	Zfp36l1,Zfp36l2,Cdkn1a,Gadd45a,H2-Q4,Itpr1,Mdm2,Myc,Pik3r1,Gadd45g,Trpm7,Trpv4
8_Member	KEGG Pathway	mmu05223	Non-small cell lung cancer	-2.79268	-1.86037	7/72	12575,13197,16573,18708,20848,23882,56289	Cdkn1a,Gadd45a,Kif5b,Pik3r1,Stat3,Gadd45g,Rassf1
8_Member	KEGG Pathway	mmu05212	Pancreatic cancer	-2.65647	-1.77948	7/76	12575,12675,13197,18708,20848,22339,23882	Cdkn1a,Chuk,Gadd45a,Pik3r1,Stat3,Vegfa,Gadd45g
8_Member	KEGG Pathway	mmu05224	Breast cancer	-2.55539	-1.72162	10/147	12575,13197,13542,14281,16001,16476,17869,18708,23882,93687	Cdkn1a,Gadd45a,Dvl1,Fos,Igf1r,Jun,Myc,Pik3r1,Gadd45g,Csnk1a1
8_Member	KEGG Pathway	mmu04115	p53 signaling pathway	-2.13446	-1.44936	6/72	12575,13197,17246,17248,23882,58801	Cdkn1a,Gadd45a,Mdm2,Mdm4,Gadd45g,Pmaip1
8_Member	KEGG Pathway	mmu05213	Endometrial cancer	-1.91363	-1.26992	5/58	12575,13197,17869,18708,23882	Cdkn1a,Gadd45a,Myc,Pik3r1,Gadd45g
8_Member	KEGG Pathway	mmu05217	Basal cell carcinoma	-1.76946	-1.15307	5/63	12159,12575,13197,13542,23882	Bmp4,Cdkn1a,Gadd45a,Dvl1,Gadd45g
8_Member	KEGG Pathway	mmu05225	Hepatocellular carcinoma	-1.62303	-1.04707	9/174	12575,13197,13542,14872,16001,17869,18708,23882,93687	Cdkn1a,Gadd45a,Dvl1,Gstt2,Igf1r,Myc,Pik3r1,Gadd45g,Csnk1a1
8_Member	KEGG Pathway	mmu04110	Cell cycle	-1.52136	-0.968884	7/125	12575,13197,17246,17869,20842,22390,23882	Cdkn1a,Gadd45a,Mdm2,Myc,Stag1,Wee1,Gadd45g
9_Summary	KEGG Pathway	mmu05417	Lipid and atherosclerosis	-5.34074	-3.92448	18/216	11911,12675,13198,13666,14281,14825,14828,15519,15894,16438,16476,18035,18708,19878,20848,22027,22433,193740,16396,58805,384783,17872,64209	Atf4,Chuk,Ddit3,Eif2ak3,Fos,Cxcl1,Hspa5,Hsp90aa1,Icam1,Itpr1,Jun,Nfkbia,Pik3r1,Rock2,Stat3,Hsp90b1,Xbp1,Hspa1a,Itch,Mlxipl,Irs2,Ppp1r15a,Herpud1
9_Member	KEGG Pathway	mmu05417	Lipid and atherosclerosis	-5.34074	-3.92448	18/216	11911,12675,13198,13666,14281,14825,14828,15519,15894,16438,16476,18035,18708,19878,20848,22027,22433,193740	Atf4,Chuk,Ddit3,Eif2ak3,Fos,Cxcl1,Hspa5,Hsp90aa1,Icam1,Itpr1,Jun,Nfkbia,Pik3r1,Rock2,Stat3,Hsp90b1,Xbp1,Hspa1a
9_Member	KEGG Pathway	mmu04932	Non-alcoholic fatty liver disease	-2.37091	-1.59658	10/156	11911,13198,13666,14281,16396,16476,18708,22433,58805,384783	Atf4,Ddit3,Eif2ak3,Fos,Itch,Jun,Pik3r1,Xbp1,Mlxipl,Irs2
9_Member	KEGG Pathway	mmu04141	Protein processing in endoplasmic reticulum	-2.07934	-1.41669	10/172	11911,13198,13666,14828,15519,17872,22027,22433,64209,193740	Atf4,Ddit3,Eif2ak3,Hspa5,Hsp90aa1,Ppp1r15a,Hsp90b1,Xbp1,Herpud1,Hspa1a
10_Summary	KEGG Pathway	mmu04928	Parathyroid hormone synthesis, secretion and action	-4.26942	-2.9945	11/108	11911,12575,13653,14281,15200,16438,16478,17261,75547,231991,238871,14229,15519,16476,18708,22027,193740,16477,20848,216233,384783,14282,53623,14872,16600,17869,22339,14828,18510,11552,17931,19878,107589,12753,16573	Atf4,Cdkn1a,Egr1,Fos,Hbegf,Itpr1,Jund,Mef2d,Akap13,Creb5,Pde4d,Fkbp5,Hsp90aa1,Jun,Pik3r1,Hsp90b1,Hspa1a,Junb,Stat3,Socs2,Irs2,Fosb,Gria3,Gstt2,Klf4,Myc,Vegfa,Hspa5,Pax8,Adra2b,Ppp1r12a,Rock2,Mylk,Clock,Kif5b
10_Member	KEGG Pathway	mmu04928	Parathyroid hormone synthesis, secretion and action	-4.26942	-2.9945	11/108	11911,12575,13653,14281,15200,16438,16478,17261,75547,231991,238871	Atf4,Cdkn1a,Egr1,Fos,Hbegf,Itpr1,Jund,Mef2d,Akap13,Creb5,Pde4d
10_Member	KEGG Pathway	mmu04915	Estrogen signaling pathway	-3.43329	-2.29331	11/134	11911,14229,14281,15200,15519,16438,16476,18708,22027,193740,231991	Atf4,Fkbp5,Fos,Hbegf,Hsp90aa1,Itpr1,Jun,Pik3r1,Hsp90b1,Hspa1a,Creb5
10_Member	KEGG Pathway	mmu04935	Growth hormone synthesis, secretion and action	-2.73609	-1.83363	9/116	11911,14281,16438,16477,18708,20848,216233,231991,384783	Atf4,Fos,Itpr1,Junb,Pik3r1,Stat3,Socs2,Creb5,Irs2
10_Member	KEGG Pathway	mmu05031	Amphetamine addiction	-2.22374	-1.49972	6/69	11911,14281,14282,16476,53623,231991	Atf4,Fos,Fosb,Jun,Gria3,Creb5
10_Member	KEGG Pathway	mmu05207	Chemical carcinogenesis - receptor activation	-2.10103	-1.42817	12/225	11911,14281,14872,15519,16476,16600,17869,18708,20848,22027,22339,231991	Atf4,Fos,Gstt2,Hsp90aa1,Jun,Klf4,Myc,Pik3r1,Stat3,Hsp90b1,Vegfa,Creb5
10_Member	KEGG Pathway	mmu04918	Thyroid hormone synthesis	-2.07765	-1.41669	6/74	11911,14828,16438,18510,22027,231991	Atf4,Hspa5,Itpr1,Pax8,Hsp90b1,Creb5
10_Member	KEGG Pathway	mmu04022	cGMP-PKG signaling pathway	-1.63724	-1.04707	9/173	11552,11911,16438,17261,17931,19878,107589,231991,384783	Adra2b,Atf4,Itpr1,Mef2d,Ppp1r12a,Rock2,Mylk,Creb5,Irs2
10_Member	KEGG Pathway	mmu05030	Cocaine addiction	-1.56722	-1.0055	4/48	11911,14282,16476,231991	Atf4,Fosb,Jun,Creb5
10_Member	KEGG Pathway	mmu04728	Dopaminergic synapse	-1.36771	-0.833146	7/135	11911,12753,14281,16438,16573,53623,231991	Atf4,Clock,Fos,Itpr1,Kif5b,Gria3,Creb5
11_Summary	KEGG Pathway	mmu03320	PPAR signaling pathway	-3.57061	-2.36263	9/89	11430,11520,13119,14081,18534,22190,57875,74147,666168	Acox1,Plin2,Cyp4a14,Acsl1,Pck1,Ubc,Angptl4,Ehhadh,Cyp4a31
11_Member	KEGG Pathway	mmu03320	PPAR signaling pathway	-3.57061	-2.36263	9/89	11430,11520,13119,14081,18534,22190,57875,74147,666168	Acox1,Plin2,Cyp4a14,Acsl1,Pck1,Ubc,Angptl4,Ehhadh,Cyp4a31
11_Member	KEGG Pathway	mmu00071	Fatty acid degradation	-2.10973	-1.43079	5/52	11430,13119,14081,74147,666168	Acox1,Cyp4a14,Acsl1,Ehhadh,Cyp4a31
12_Summary	KEGG Pathway	mmu04012	ErbB signaling pathway	-1.8219	-1.18933	6/84	12575,15200,16476,17869,18708,211323	Cdkn1a,Hbegf,Jun,Myc,Pik3r1,Nrg1
12_Member	KEGG Pathway	mmu01522	Endocrine resistance	-2.77108	-1.85367	8/93	12575,14281,15200,16001,16476,17246,18708,20185	Cdkn1a,Fos,Hbegf,Igf1r,Jun,Mdm2,Pik3r1,Ncor1
12_Member	KEGG Pathway	mmu01524	Platinum drug resistance	-2.52937	-1.70674	7/80	11797,12575,12780,14872,17246,18708,58801	Birc2,Cdkn1a,Abcc2,Gstt2,Mdm2,Pik3r1,Pmaip1
12_Member	KEGG Pathway	mmu05219	Bladder cancer	-3.40714	-2.29191	6/41	12575,15200,17246,17869,22339,56289	Cdkn1a,Hbegf,Mdm2,Myc,Vegfa,Rassf1
13_Summary	KEGG Pathway	mmu04150	mTOR signaling pathway	-2.8828	-1.9208	11/156	11966,12675,13542,14245,16001,17254,18708,20393,64898,78757,216742	Atp6v1b2,Chuk,Dvl1,Lpin1,Igf1r,Slc3a2,Pik3r1,Sgk1,Lpin2,Rictor,Fnip1
13_Member	KEGG Pathway	mmu04150	mTOR signaling pathway	-2.8828	-1.9208	11/156	11966,12675,13542,14245,16001,17254,18708,20393,64898,78757,216742	Atp6v1b2,Chuk,Dvl1,Lpin1,Igf1r,Slc3a2,Pik3r1,Sgk1,Lpin2,Rictor,Fnip1
14_Summary	KEGG Pathway	mmu04550	Signaling pathways regulating pluripotency of stem cells	-2.71064	-1.8239	10/140	12159,13542,15901,16001,16468,16600,17869,18708,20482,20848,11797,17131,21676,56289	Bmp4,Dvl1,Id1,Igf1r,Jarid2,Klf4,Myc,Pik3r1,Skil,Stat3,Birc2,Smad7,Tead1,Rassf1
14_Member	KEGG Pathway	mmu04550	Signaling pathways regulating pluripotency of stem cells	-2.71064	-1.8239	10/140	12159,13542,15901,16001,16468,16600,17869,18708,20482,20848	Bmp4,Dvl1,Id1,Igf1r,Jarid2,Klf4,Myc,Pik3r1,Skil,Stat3
14_Member	KEGG Pathway	mmu04390	Hippo signaling pathway	-1.46115	-0.917727	8/157	11797,12159,13542,15901,17131,17869,21676,56289	Birc2,Bmp4,Dvl1,Id1,Smad7,Myc,Tead1,Rassf1

## Sheet: Suppl-tab_4
rowname	Cluster0	Cluster1	Cluster2	Cluster3	Cluster4	Cluster5	Cluster6	Cluster7
0610005C13Rik	0.482865	-0.373722	-0.221482	NA	-0.809696	-0.785784	-0.876208	-0.559443
0610009B22Rik	0.245851	0.0481024	-0.509418	-0.324392	NA	-0.268991	-0.118387	NA
0610009O20Rik	NA	NA	NA	NA	NA	NA	0.811836	NA
0610012G03Rik	0.308574	NA	-0.690433	-0.483364	NA	-0.318221	-0.701844	NA
0610030E20Rik	NA	NA	0.256206	0.294253	NA	NA	NA	NA
0610037L13Rik	NA	0.116439	-0.147754	-0.14548	NA	NA	NA	NA
0610040F04Rik	NA	NA	NA	NA	NA	NA	NA	0.219741
0610040J01Rik	NA	0.0893416	-0.147421	NA	0.20327	NA	NA	NA
1110004E09Rik	NA	0.185172	-0.193603	-0.209435	NA	NA	NA	NA
1110004F10Rik	NA	0.40789	-0.423277	-0.448996	-0.0990836	NA	NA	NA
1110008F13Rik	0.36517	0.095168	-0.778864	-0.55307	-0.153853	-0.622917	-0.227091	NA
1110008P14Rik	0.019037	0.098254	-0.496284	-0.467146	0.696402	-0.143768	-0.439346	NA
1110012L19Rik	NA	0.111135	NA	NA	NA	NA	NA	NA
1110019B22Rik	NA	NA	NA	NA	0.728963	NA	NA	NA
1110032A03Rik	NA	NA	0.20324	NA	-0.108634	-0.305477	-0.35341	0.287094
1110038F14Rik	-0.0678785	0.0386206	NA	NA	NA	NA	0.684234	NA
1110059E24Rik	NA	0.0674644	NA	NA	NA	NA	NA	NA
1110059G10Rik	NA	0.0322173	NA	NA	NA	NA	NA	NA
1110065P20Rik	0.0791842	0.13371	-0.2587	-0.276012	NA	-0.307532	-0.325328	NA
1190007I07Rik	0.139477	0.124865	-0.357664	-0.183838	-0.120292	NA	-0.357536	NA
1300002E11Rik	0.0617105	NA	-0.0643197	-0.16072	NA	-0.172271	-0.31209	NA
1500011K16Rik	0.125453	0.0918078	-0.304279	-0.359355	NA	-0.203002	NA	NA
1600012H06Rik	NA	NA	NA	NA	NA	NA	0.584449	NA
1600020E01Rik	NA	NA	NA	0.325007	NA	NA	NA	NA
1700011H14Rik	0.0504449	0.396395	-0.828691	-0.716366	0.491189	-0.433532	-1.11712	NA
1700016C15Rik	-0.00293903	0.709382	-0.673047	-0.551983	-1.06256	-0.491025	-1.09156	NA
1700017B05Rik	NA	NA	NA	NA	NA	0.621269	NA	NA
1700020I14Rik	-0.146524	NA	NA	0.319313	0.338278	NA	NA	NA
1700021F05Rik	0.0510486	NA	-0.118578	-0.0875775	NA	NA	NA	NA
1700025G04Rik	NA	NA	NA	NA	NA	NA	0.288042	NA
1700028J19Rik	NA	NA	NA	NA	0.312918	NA	NA	NA
1700052K11Rik	NA	NA	NA	0.350347	NA	NA	NA	NA
1700123O20Rik	0.0794482	0.146392	-0.346125	-0.27196	NA	NA	NA	NA
1810013L24Rik	NA	NA	0.373918	NA	NA	NA	NA	NA
1810022K09Rik	0.0287074	0.275075	-0.314821	-0.383413	NA	NA	NA	NA
1810032O08Rik	-0.321646	NA	0.504164	0.662491	NA	NA	NA	NA
1810037I17Rik	0.0211499	0.326788	-0.818519	-0.424859	NA	NA	NA	NA
1810043G02Rik	0.0354888	NA	NA	NA	NA	NA	NA	0.211422
1810058I24Rik	0.162047	0.327714	-0.569972	-0.599049	-0.164347	-0.257878	-0.77775	NA
2010107E04Rik	0.499793	NA	-1.68961	-1.25937	0.468716	-0.419923	-1.22743	NA
2010111I01Rik	-0.430325	NA	0.289207	0.326806	NA	NA	1.77077	NA
2200002D01Rik	-0.27837	0.861704	-0.463561	-0.48899	-0.458251	-0.184252	-0.568719	NA
2210011C24Rik	0.110323	0.0944422	-0.185272	-0.124939	-0.286696	NA	-0.275437	NA
2210016F16Rik	0.0400271	0.214529	-0.272973	-0.1212	-0.194413	-0.0142607	NA	NA
2210016L21Rik	NA	0.309713	-0.247571	-0.156594	NA	NA	-0.343792	NA
2300009A05Rik	0.317884	NA	-0.471997	-0.373945	-0.117616	-0.371813	NA	NA
2310009B15Rik	0.0296089	0.148953	-0.232977	-0.1746	NA	NA	NA	NA
2310011J03Rik	0.0866933	NA	-0.133765	-0.0766607	0.00323483	NA	NA	NA
2310030G06Rik	0.0065569	NA	NA	NA	-0.0290905	NA	-0.32965	NA
2310035C23Rik	-0.333756	NA	0.563148	0.597457	NA	NA	NA	NA
2310039H08Rik	0.380623	NA	-0.46003	-0.40151	-0.10863	-0.517612	-0.505933	NA
2410002F23Rik	NA	NA	0.285695	0.39499	NA	NA	NA	NA
2410004B18Rik	NA	0.091642	NA	NA	NA	NA	NA	NA
2410015M20Rik	0.388621	0.0467499	-1.16195	-0.83907	0.310073	-0.317959	-0.871417	NA
2410089E03Rik	NA	NA	0.307438	0.393333	NA	NA	NA	NA
2510002D24Rik	-0.0694363	NA	0.147813	NA	NA	NA	NA	NA
2510039O18Rik	-0.0996214	NA	0.0826212	NA	NA	NA	NA	NA
2610001J05Rik	0.015233	0.156813	-0.0996313	-0.12425	NA	NA	-0.358515	NA
2610002M06Rik	NA	0.120533	NA	NA	NA	NA	NA	NA
2610008E11Rik	NA	NA	NA	NA	NA	NA	0.493738	NA
2610037D02Rik	NA	NA	0.287708	NA	NA	NA	NA	NA
2610507B11Rik	NA	-0.175914	0.165879	NA	NA	NA	NA	NA
2610528J11Rik	0.232186	-0.16431	-0.31999	-0.242604	NA	-0.282704	-0.405504	0.354508
2700081O15Rik	NA	NA	NA	NA	NA	NA	0.895299	NA
2700097O09Rik	NA	NA	0.214957	NA	NA	NA	NA	NA
2810004N23Rik	NA	0.0492153	NA	NA	0.0142336	-0.293738	NA	NA
2810403A07Rik	-0.470226	-0.247007	0.646089	0.772818	NA	NA	0.583973	NA
2810454H06Rik	NA	NA	NA	NA	NA	NA	0.48631	NA
2810474O19Rik	-1.15748	-0.73124	1.7435	0.94149	-0.635695	-0.246264	0.350286	NA
2900093K20Rik	NA	NA	0.230697	0.292927	NA	NA	NA	NA
2900097C17Rik	0.0256631	-0.0956034	0.177862	-0.0948217	NA	-0.32043	NA	NA
3830406C13Rik	NA	NA	NA	NA	-0.076587	NA	NA	NA
4430402I18Rik	NA	NA	0.390381	0.368653	NA	NA	NA	NA
4732463B04Rik	NA	NA	0.314947	0.320972	NA	NA	NA	NA
4833420G17Rik	-0.216156	NA	0.348026	0.434947	NA	NA	0.389368	NA
4833439L19Rik	0.70565	-0.536296	-0.723974	-0.312175	-0.271572	-0.925414	-0.333683	NA
4921539H07Rik	NA	NA	NA	0.33553	NA	NA	NA	NA
4930402H24Rik	-0.20584	-0.128455	0.496715	0.409472	-0.210879	-0.142628	NA	NA
4930453N24Rik	0.00856682	0.0388964	NA	-0.00350236	NA	NA	-0.305087	NA
4930461G14Rik	NA	NA	NA	NA	0.328631	NA	NA	NA
4931406C07Rik	0.659197	-0.706548	-0.182715	NA	-1.01137	-1.13428	-1.30352	NA
4931406P16Rik	NA	NA	0.12539	NA	NA	NA	1.41634	NA
4932438A13Rik	-0.338146	-0.205762	0.418452	0.656245	NA	NA	0.822068	NA
4933434E20Rik	NA	NA	NA	NA	-0.156528	NA	NA	NA
5031425E22Rik	-0.280159	NA	0.469777	0.422422	NA	NA	NA	NA
5031439G07Rik	NA	NA	0.0556567	NA	NA	NA	NA	NA
5730437C11Rik	NA	NA	NA	NA	NA	NA	NA	0.438011
5730559C18Rik	NA	NA	0.218741	0.310996	NA	NA	NA	NA
6430548M08Rik	NA	NA	NA	NA	NA	NA	0.659783	NA
9030624J02Rik	-0.178068	NA	NA	0.479369	-0.278013	-0.246767	NA	NA
9130401M01Rik	NA	0.118409	NA	NA	NA	NA	NA	NA
9530068E07Rik	NA	0.0534319	NA	-0.112943	NA	-0.201917	NA	0.494671
9930021J03Rik	NA	NA	0.202072	0.282642	NA	NA	NA	NA
9930111J21Rik2	NA	NA	NA	NA	NA	NA	0.635706	NA
A1cf	NA	NA	0.143768	NA	NA	NA	NA	NA
A230050P20Rik	NA	NA	NA	0.308123	NA	NA	0.325124	NA
A430005L14Rik	0.0812223	NA	-0.203443	NA	-0.131488	NA	-0.325476	NA
Aaas	NA	NA	NA	NA	NA	NA	NA	0.167948
Aacs	NA	NA	0.202311	NA	NA	NA	NA	NA
Aadac	0.30025	-0.119407	-0.121396	-0.00783618	-0.788221	-0.414055	-0.887064	NA
Aadat	0.214289	-0.218928	-0.356608	-0.272821	-0.44387	-0.354329	-0.427639	2.01229
Aaed1	0.0506791	NA	-0.213486	-0.126886	NA	NA	NA	NA
Aak1	NA	NA	0.168419	0.353142	NA	NA	NA	NA
Aamdc	0.181705	-0.165619	-0.236206	-0.133435	NA	0.0363858	-0.0180864	NA
Aamp	0.0620107	0.166182	-0.336556	-0.0807448	NA	-0.399942	NA	NA
Aars	-0.112989	NA	0.308801	NA	NA	-0.261539	NA	NA
Aasdhppt	0.0255395	0.18042	-0.208969	-0.127463	NA	NA	-0.270083	NA
Aass	0.375214	-0.477711	NA	NA	-0.542325	-0.318194	-0.637997	NA
Aatf	0.081093	NA	NA	NA	-0.166014	-0.146903	NA	NA
Abat	0.352434	-0.25172	-0.329605	-0.0303578	-0.360917	-0.45497	-0.479719	0.462862
Abca1	NA	NA	0.139896	NA	NA	NA	1.02853	NA
Abca13	NA	NA	NA	NA	1.08388	NA	NA	NA
Abca3	-0.0103862	-0.410835	0.318869	0.552185	-0.418551	-0.498568	NA	NA
Abca5	NA	NA	NA	NA	NA	NA	NA	0.0453579
Abcc10	NA	NA	0.24103	NA	NA	NA	NA	NA
Abcc2	NA	-0.493868	0.85153	0.923265	-1.08193	-0.604231	-0.892844	NA
Abcc3	NA	NA	NA	NA	NA	NA	NA	0.438959
Abcc4	NA	NA	NA	0.275688	-0.219083	-0.229877	NA	NA
Abcc5	-0.251992	NA	0.421653	0.418576	NA	NA	NA	NA
Abcd3	0.119246	-0.261446	0.248875	NA	-0.201005	-0.607619	-0.634875	NA
Abcd4	NA	NA	0.334924	0.54443	NA	NA	NA	NA
Abce1	-0.11289	0.0762418	NA	NA	NA	NA	NA	NA
Abcf1	NA	0.0571925	NA	NA	NA	-0.186672	NA	NA
Abcf2	0.0424074	NA	NA	NA	NA	NA	NA	NA
Abcf3	NA	0.0400646	NA	0.190636	NA	NA	NA	NA
Abcg1	NA	NA	NA	NA	NA	NA	0.666412	NA
Abcg2	0.236618	-0.276013	0.0445824	0.32922	-1.34155	-0.759371	NA	NA
Abhd11	NA	NA	0.133327	0.0127279	NA	-0.249443	NA	NA
Abhd14a	0.289856	NA	-0.246231	-0.128558	-0.602439	-0.373451	-0.307725	-0.508035
Abhd14b	0.481506	NA	-0.740551	-0.477334	-0.111586	-0.780803	-0.92806	0.395792
Abhd17a	0.109074	0.0486047	-0.297828	-0.260868	NA	NA	NA	NA
Abhd17c	-0.355372	-0.248484	0.650606	0.723787	NA	-0.672496	-0.681494	NA
Abhd18	NA	NA	0.245036	0.324893	NA	NA	NA	NA
Abhd2	NA	0.0499699	NA	-0.0500983	NA	NA	NA	0.632142
Abhd3	0.173537	-0.149907	-0.138187	NA	-0.0574875	-0.222906	-0.339117	NA
Abhd5	0.10199	NA	-0.134073	-0.185987	-0.174864	-0.0300207	NA	NA
Abhd6	NA	NA	NA	NA	0.380333	NA	NA	NA
Abhd8	NA	0.0705139	NA	NA	0.18639	NA	NA	NA
Abi1	NA	NA	0.14137	0.162175	NA	NA	NA	NA
Abi3	NA	NA	NA	NA	NA	NA	0.88923	NA
Abl1	NA	NA	0.13343	NA	NA	NA	NA	NA
Abl2	NA	NA	0.308264	NA	NA	NA	NA	NA
Ablim1	-0.153865	NA	0.283384	0.228089	0.162283	NA	NA	NA
Abracl	0.103292	0.359066	-0.678861	-0.514394	-0.278758	NA	-0.0388019	NA
Abraxas2	NA	NA	NA	NA	NA	-0.197531	-0.250089	NA
Abtb1	NA	NA	0.169497	NA	NA	NA	NA	NA
AC135964.2	0.102904	0.288388	-0.410714	-0.231406	-0.257887	-0.26992	-0.529788	NA
AC149090.1	-1.19665	-0.771023	1.20838	1.38574	NA	NA	0.401033	NA
AC160336.1	-0.899297	-0.460074	1.2491	1.07791	NA	NA	NA	NA
AC166344.1	NA	NA	NA	NA	0.717143	NA	NA	NA
Acaa1a	0.242738	0.0253164	-0.371906	-0.285371	-0.202763	0.0063317	-0.597311	NA
Acaa1b	0.810867	-0.775879	-0.163045	-0.408751	-1.317	-0.735123	-1.37991	NA
Acaa2	0.73035	-0.414928	-0.824697	-0.662913	-0.0981967	-0.579795	-0.91686	-0.808625
Acad11	0.300163	-0.259219	-0.149755	NA	-0.252082	-0.385711	NA	NA
Acad8	0.0398043	NA	NA	-0.0994354	NA	-0.293296	NA	0.254277
Acadl	0.374548	0.0853558	-0.694346	-0.674675	-0.101257	-0.551342	-0.842647	NA
Acadm	0.488209	-0.203415	-0.831032	-0.627249	-0.121827	-0.429961	-0.272513	1.06812
Acads	0.442433	NA	-0.487304	-0.609463	-0.364137	-0.553911	-0.0707751	NA
Acadsb	NA	-0.136315	-0.111329	NA	0.637499	-0.294846	NA	NA
Acadvl	0.257244	-0.154098	-0.245632	-0.194833	NA	-0.504966	-0.484138	NA
Acap2	NA	NA	NA	NA	NA	NA	0.64651	NA
Acat1	0.45985	-0.181676	-0.860815	-0.859417	0.414722	-0.402289	-0.859752	NA
Acat2	0.266958	NA	-0.196408	-0.292199	-0.307186	NA	NA	NA
Acat3	NA	0.333205	-0.108122	-0.0688604	-0.272315	NA	-0.26155	NA
Acbd3	-0.0999043	NA	0.128837	NA	NA	NA	NA	NA
Acbd4	0.177161	NA	-0.166501	NA	-0.362761	-0.410153	NA	-0.407953
Acbd5	NA	NA	NA	NA	NA	-0.266656	-0.298255	NA
Acbd6	0.0272243	0.191473	-0.356829	-0.264334	NA	NA	NA	NA
Ace	NA	NA	NA	NA	NA	NA	NA	0.771027
Ace2	NA	0.150855	NA	NA	-0.233281	-0.221526	NA	NA
Acer2	NA	NA	NA	NA	NA	NA	1.73515	NA
Acin1	-0.519774	NA	0.550375	0.758706	-0.184635	NA	0.588747	NA
Ackr3	-0.490977	0.00404759	0.831516	0.513332	-0.530446	-0.5215	NA	0.801455
Acly	0.208818	NA	-0.167981	-0.177231	-0.195526	-0.349285	NA	NA
Acmsd	0.375431	-0.430791	-0.232802	NA	-0.565212	-0.191232	-0.330004	-0.551852
Acnat1	NA	NA	0.185488	0.198514	NA	NA	NA	NA
Acnat2	0.163041	-0.173012	NA	NA	-0.590216	-0.545938	-0.56999	NA
Aco1	0.150142	NA	-0.134507	NA	-0.227551	-0.327059	-0.425178	NA
Aco2	0.268952	-0.425828	-0.335291	-0.259181	0.614437	-0.467469	-0.432155	NA
Acot1	0.466875	-0.239278	NA	-0.494077	-1.228	-0.907569	-1.35627	0.270311
Acot12	0.0971472	-0.122414	0.104712	NA	-0.299056	-0.0791039	-0.30555	NA
Acot13	0.507922	0.182093	-1.00217	-0.898108	-0.638507	-0.544121	-1.19137	NA
Acot2	NA	NA	0.739183	NA	-0.470098	-0.185928	-0.61503	NA
Acot3	0.110807	NA	NA	NA	NA	NA	NA	NA
Acot4	0.130893	-0.218809	NA	NA	-0.540092	-0.486708	-0.521171	NA
Acot7	NA	NA	NA	NA	NA	NA	NA	0.182182
Acot8	0.00264795	NA	NA	NA	NA	NA	NA	NA
Acot9	-0.248627	0.319025	-0.138482	-0.26133	0.517641	NA	NA	NA
Acox1	-0.157426	-0.661054	0.871995	0.658804	-0.944384	-1.1101	-0.758742	NA
Acox3	NA	NA	0.241784	0.378447	NA	NA	NA	NA
Acp1	NA	0.302798	-0.40146	-0.31477	NA	NA	NA	NA
Acp5	0.238365	-0.104214	-0.315085	-0.277001	-0.414057	NA	-0.41713	NA
Acp6	NA	NA	0.189686	NA	-0.190423	NA	NA	NA
Acsf3	0.0455671	NA	NA	NA	NA	NA	NA	0.312271
Acsl1	-0.259362	-0.749016	0.907018	0.70665	-0.226762	-0.90962	-1.13446	NA
Acsl3	NA	NA	NA	NA	0.228134	NA	NA	NA
Acsl4	NA	NA	NA	NA	0.440252	NA	NA	NA
Acsl5	NA	NA	NA	NA	0.446259	NA	NA	0.28652
Acsm1	0.0226224	NA	NA	NA	-0.289113	-0.236344	-0.277772	NA
Acsm2	0.359268	-0.669895	NA	0.647769	-1.52581	-1.36825	-1.9181	-1.17749
Acsm5	NA	NA	NA	NA	NA	NA	NA	0.105333
Acss1	0.177454	-0.312327	-0.319012	NA	0.401333	-0.370173	-0.391922	NA
Acss2	0.00907646	NA	0.159111	NA	-0.351986	NA	-0.349423	0.253069
Actb	-0.556618	0.526421	-0.281706	-0.611442	0.234666	1.59533	0.657928	NA
Actg1	-0.422806	0.413162	NA	-0.335203	0.682457	0.335228	NA	NA
Actl6a	NA	0.0838459	-0.0729192	NA	NA	NA	NA	NA
Actn1	-0.396114	0.269692	0.585912	NA	NA	NA	NA	NA
Actn4	-0.309061	NA	0.439707	NA	0.225727	-0.250783	0.885734	NA
Actr10	NA	0.095781	-0.230882	-0.20702	0.281692	NA	NA	NA
Actr1a	NA	NA	NA	NA	NA	NA	0.454231	NA
Actr2	NA	0.163531	-0.204475	-0.103068	NA	NA	NA	NA
Actr3	NA	0.0764571	-0.148103	-0.269062	NA	0.704822	NA	NA
Acy1	0.164148	NA	NA	NA	NA	NA	NA	NA
Acy3	0.990638	-0.739412	-0.721284	-0.649383	-1.29961	-1.11255	-1.30822	0.956632
Acyp1	0.027803	0.0903126	-0.258824	-0.157386	NA	-0.217174	NA	NA
Acyp2	0.186677	NA	-0.396226	-0.268974	NA	-0.129006	-0.247278	NA
Adam10	NA	NA	NA	NA	-0.139979	NA	0.494533	NA
Adam9	0.0426922	NA	-0.138938	NA	NA	NA	NA	NA
Adamts1	-1.4818	NA	2.14128	0.542721	-0.531366	NA	0.507593	-1.08954
Adamts6	NA	NA	NA	0.282321	NA	NA	NA	NA
Adamtsl1	NA	NA	NA	NA	NA	NA	0.645599	NA
Adap2	NA	NA	0.195648	0.222996	NA	NA	NA	NA
Adar	NA	NA	0.244129	NA	NA	NA	NA	NA
Adarb1	NA	NA	NA	NA	NA	NA	0.541492	NA
Adck5	-0.0843156	NA	0.224689	0.337373	-0.21396	-0.0420376	-0.268945	NA
Adcy4	NA	NA	NA	NA	NA	NA	0.525931	NA
Adcy6	NA	NA	0.326874	0.355584	0.411796	NA	NA	NA
Add1	-0.112682	0.0860275	0.196672	NA	-0.119253	NA	NA	NA
Add3	0.178667	-0.131314	-0.214712	NA	-0.138619	-0.113079	NA	NA
Adgra3	NA	NA	0.0837201	NA	NA	NA	NA	0.186208
Adgre1	NA	NA	NA	NA	NA	1.10872	NA	NA
Adgre5	NA	NA	NA	NA	NA	1.28273	1.25443	NA
Adgrf5	NA	NA	NA	NA	NA	NA	1.94603	NA
Adgrg1	-0.740706	0.452687	0.948896	NA	NA	-0.656666	NA	NA
Adgrl2	NA	NA	0.218297	NA	NA	NA	0.800792	NA
Adgrl4	NA	NA	NA	NA	NA	NA	2.33645	NA
Adh1	0.207396	NA	-0.275615	-0.283077	-0.28434	-0.32108	-0.417853	NA
Adh5	0.176163	0.34293	-0.580497	-0.778606	-0.14222	-0.618022	-0.184482	NA
Adhfe1	0.405177	-0.389957	-0.242829	-0.108486	-0.183304	-0.340386	-0.571343	NA
Adipor1	0.0585358	NA	-0.228616	-0.164848	NA	NA	NA	NA
Adipor2	NA	NA	NA	NA	NA	NA	NA	0.467745
Adk	0.356604	NA	-0.380135	-0.29598	-0.157694	-0.589498	-0.907395	NA
Adm	NA	NA	0.584237	0.297714	NA	NA	NA	NA
Adpgk	NA	NA	0.182096	NA	NA	NA	NA	NA
Adprm	NA	NA	0.135464	NA	NA	NA	NA	NA
Adra1a	NA	NA	NA	0.391603	NA	NA	NA	NA
Adra2b	-0.256684	-0.309625	0.610518	0.679092	-0.468055	-0.322835	-0.075838	NA
Adrb2	NA	NA	0.334673	NA	NA	NA	NA	NA
Adrm1	0.0340189	0.211201	-0.282797	-0.256061	0.0254821	-0.235625	NA	NA
Adss	NA	0.131771	NA	NA	-0.0502654	-0.248535	NA	NA
Adtrp	0.329112	-0.144016	-0.200807	-0.180233	-0.535101	-0.351568	-0.516313	NA
Aebp1	NA	0.178637	NA	NA	NA	NA	NA	NA
Aebp2	-0.137617	-0.115509	0.296953	0.276775	-0.11161	NA	NA	NA
Aen	NA	0.0994907	0.0890733	NA	-0.153944	NA	-0.295536	NA
Aes	0.400247	0.00214869	-1.32402	-0.972695	0.520158	-0.443015	-0.589076	NA
Afap1	NA	NA	0.330438	0.178986	NA	NA	0.501495	NA
Afap1l1	NA	NA	NA	NA	NA	NA	0.262656	NA
Afap1l2	NA	NA	NA	NA	NA	NA	0.5606	NA
Afdn	-0.398942	-0.17202	0.506253	0.55311	NA	NA	0.588516	NA
Aff1	-0.105954	NA	0.215713	0.166434	NA	NA	NA	NA
Aff4	-0.192938	-0.118265	0.458346	0.289762	NA	-0.22648	NA	NA
Afg3l1	NA	NA	0.259821	NA	-0.104891	NA	NA	NA
Afg3l2	NA	NA	NA	NA	0.181795	NA	NA	NA
Afm	NA	NA	NA	NA	0.177742	NA	NA	NA
Aftph	NA	-0.130871	0.114329	0.464648	NA	-0.144717	NA	NA
Aga	0.0920943	NA	-0.165545	-0.204621	NA	NA	-0.419382	0.142869
Agap1	NA	-0.0590322	0.403794	0.165452	-0.108842	-0.329918	NA	NA
Agfg1	NA	NA	NA	NA	NA	-0.215036	NA	NA
Agfg2	-0.159461	-0.18992	0.330769	0.466953	NA	NA	-0.307362	NA
Agk	NA	NA	NA	NA	NA	NA	0.187804	NA
Agl	NA	NA	0.219639	0.205627	NA	NA	NA	NA
Ago2	NA	NA	0.195758	NA	NA	NA	NA	NA
Ago3	NA	NA	0.279543	0.402298	NA	NA	NA	NA
Agpat2	NA	0.1073	-0.134588	-0.101911	NA	NA	NA	0.3554
Agpat3	0.120325	NA	-0.110281	-0.116311	NA	-0.377444	-0.226031	NA
Agpat4	NA	NA	NA	NA	NA	NA	0.649172	NA
Agpat5	NA	0.116273	-0.102782	-0.0833211	NA	NA	NA	NA
Agps	-0.116707	NA	0.385255	NA	-0.185253	NA	NA	0.3174
Agrn	-0.715413	-0.0363835	0.991871	0.693893	-0.316484	-0.530539	0.711971	NA
Agt	0.148831	-0.0733447	-0.112425	-0.199389	-0.371751	-0.296237	-0.380798	1.3281
Agtr1a	0.0641762	NA	NA	NA	NA	NA	NA	NA
Agtrap	0.0703669	NA	NA	-0.148214	NA	NA	NA	NA
Agxt2	NA	-0.156764	0.262803	0.34604	-0.213896	NA	NA	NA
Ahctf1	NA	NA	0.345181	0.28387	NA	NA	NA	NA
Ahcy	0.0782116	NA	-0.172129	-0.150321	-0.163847	NA	NA	0.976711
Ahcyl1	NA	-0.177183	0.261097	0.252676	-0.155017	NA	-0.144914	NA
Ahcyl2	NA	-0.327085	0.57747	0.283851	-0.0473745	-0.447624	-0.439297	NA
Ahdc1	NA	NA	0.154417	NA	NA	NA	0.675236	NA
Ahnak	-0.568272	NA	1.13164	NA	NA	NA	0.644973	NA
Ahr	NA	NA	0.264637	NA	NA	NA	NA	NA
Ahsa1	0.0794683	0.12847	-0.351302	-0.207598	NA	NA	NA	NA
Ahsa2	NA	0.0945826	-0.158878	NA	NA	NA	NA	NA
AI314180	-0.204485	NA	0.349507	0.32958	NA	-0.205785	0.648512	NA
AI314278	1.05954	-0.599941	-1.15045	-0.512125	-1.519	-0.870558	-1.56093	NA
Aida	NA	NA	NA	NA	NA	NA	0.277773	NA
Aif1	NA	NA	NA	NA	NA	1.88207	NA	NA
Aif1l	NA	NA	NA	NA	1.074	NA	NA	NA
Aifm1	0.0969072	NA	-0.278799	-0.186771	NA	NA	-0.522604	NA
Aig1	NA	0.119687	-0.209696	-0.0123601	0.459602	-0.243016	NA	NA
Aimp2	NA	0.170677	NA	NA	NA	NA	NA	NA
Aip	0.0965389	0.0449361	-0.221939	-0.217457	NA	NA	NA	NA
Airn	NA	NA	NA	NA	NA	NA	NA	0.139975
Ajuba	-0.216763	0.133577	0.45341	NA	NA	NA	NA	NA
Ak1	NA	NA	NA	NA	0.462739	NA	NA	NA
Ak2	0.0531729	NA	NA	NA	-0.320533	-0.137393	-0.215356	NA
Ak3	0.152971	-0.0978384	-0.307661	-0.277086	0.36103	-0.252702	NA	NA
Ak4	0.26305	-0.311792	NA	NA	-0.409299	-0.375019	-0.394098	NA
Ak6	0.152384	0.130077	-0.339912	-0.331348	NA	NA	-0.395986	NA
Akap1	-0.19607	-0.115874	0.436493	0.347245	-0.217624	NA	NA	NA
Akap10	NA	NA	0.222912	NA	NA	NA	NA	NA
Akap11	-0.133546	NA	0.239909	0.37269	NA	NA	NA	NA
Akap12	-0.871447	0.708814	0.987741	-0.173582	NA	NA	NA	NA
Akap13	-0.588739	-0.336087	0.754247	0.677548	-0.34465	0.524386	1.44748	NA
Akap8	-0.190113	NA	0.202219	0.385053	NA	NA	NA	NA
Akap8l	-0.411105	NA	0.492574	0.849195	NA	NA	0.356791	NA
Akap9	-0.279203	NA	0.370269	0.591329	-0.34223	NA	NA	NA
Akirin2	NA	0.177053	-0.161588	-0.121581	-0.202752	NA	NA	NA
Akr1a1	1.22823	-0.577104	-1.50466	-0.952244	-1.42612	-0.917839	-1.20613	-0.582984
Akr1b10	NA	NA	0.112885	NA	NA	NA	NA	NA
Akr1b3	-0.285841	0.520769	-0.231217	-0.162563	NA	NA	NA	NA
Akr1c14	NA	NA	NA	NA	NA	NA	NA	0.609932
Akr1c18	NA	NA	NA	NA	NA	NA	NA	1.15603
Akr1c19	0.0890017	NA	-0.283847	-0.255289	0.298946	NA	NA	NA
Akr1c21	1.63098	-0.983509	-1.7638	-1.24111	-2.30206	-1.55383	-2.28552	NA
Akr1e1	0.151244	0.135066	-0.391326	-0.263117	NA	-0.199127	-0.507466	NA
Akr7a5	0.794514	-0.209762	-1.02718	-0.664678	-1.00429	-0.980046	-1.42309	NA
Akt1	NA	0.0453935	-0.165126	-0.15272	0.254595	NA	NA	NA
Akt1s1	0.124956	0.0636484	-0.183223	-0.0994751	-0.265238	-0.265693	NA	NA
Aktip	NA	NA	-0.226261	-0.107908	0.651894	-0.043268	NA	NA
Alad	0.239503	NA	-0.340337	-0.349953	-0.1974	-0.289034	-0.132414	0.331908
Alas1	0.0113875	-0.22857	0.327955	0.364696	-0.432769	-0.336888	-1.05062	NA
Alcam	NA	NA	NA	NA	NA	NA	NA	0.136628
Aldh16a1	NA	-0.113892	0.148539	NA	NA	NA	NA	NA
Aldh1l1	0.1555	-0.192507	-0.197627	-0.208823	0.430477	-0.163385	-0.613167	NA
Aldh2	0.852722	-0.192603	-1.13186	-1.06394	-0.849006	-0.784134	-0.881718	NA
Aldh3a2	0.211584	-0.0852603	-0.220112	-0.058789	-0.29725	-0.0248342	-0.240256	NA
Aldh3b1	NA	NA	NA	NA	NA	NA	NA	0.157894
Aldh4a1	0.0873003	-0.20023	0.171888	NA	-0.186268	-0.403488	-0.635299	NA
Aldh5a1	0.107019	-0.0841763	-0.104118	-0.0607037	NA	NA	NA	NA
Aldh6a1	0.503841	-0.464583	-0.163245	-0.0373646	-0.556272	-0.931995	-0.938165	NA
Aldh7a1	0.542476	-0.164249	-0.560809	-0.359142	-0.770798	-0.386621	-0.742893	NA
Aldh8a1	0.575976	-0.379379	-0.388877	-0.137648	-0.828486	-0.681125	-0.843089	NA
Aldh9a1	0.5243	-0.356968	-0.282297	-0.150339	-0.71445	-0.542022	-0.857038	NA
Aldoa	0.24632	0.227983	-1.31583	-0.939274	0.584011	-0.771438	-0.656521	NA
Aldob	1.05242	-0.336712	-1.16678	-0.776454	-2.50203	-1.24397	-2.17948	NA
Alg1	0.0475592	NA	-0.0894798	-0.0640029	NA	NA	NA	NA
Alg5	0.0243355	0.0897938	-0.216665	-0.182106	NA	-0.222644	NA	NA
Alkbh1	-0.454481	NA	0.878948	0.532853	NA	NA	NA	NA
Alkbh3	0.0304518	NA	NA	-0.00955077	NA	NA	NA	NA
Alkbh5	-0.0129042	-0.141907	0.217119	NA	-0.0577894	-0.195172	NA	NA
Alkbh6	-0.102013	0.0407643	NA	NA	0.26695	NA	NA	NA
Alkbh7	0.100177	NA	-0.17782	-0.0841884	NA	NA	-0.261503	NA
Alkbh8	NA	NA	0.150895	NA	NA	NA	NA	NA
Alox5ap	NA	NA	NA	NA	NA	1.401	NA	NA
Alpl	-0.0119332	0.371019	NA	-0.111123	-1.06279	-0.646367	-0.469156	-0.783928
Als2	NA	NA	0.434114	NA	NA	NA	NA	NA
Als2cl	NA	NA	0.302808	NA	NA	NA	0.496077	NA
Alyref	NA	0.234484	-0.324625	-0.248322	NA	NA	NA	NA
Amacr	0.400218	-0.283559	-0.307832	-0.114754	-0.431884	-0.456439	-0.493588	NA
Ambra1	NA	NA	0.186826	NA	NA	NA	NA	NA
Amd1	NA	0.0912425	NA	NA	NA	NA	NA	NA
Amdhd2	0.0375404	NA	NA	NA	-0.395192	-0.338481	-0.335957	NA
Amer1	NA	NA	0.401954	NA	NA	NA	NA	NA
Amfr	0.0265038	NA	NA	NA	NA	-0.0707163	NA	NA
Ammecr1l	-0.203382	-0.171485	0.400467	0.377588	NA	NA	NA	NA
Amn	0.054249	-0.141013	0.271997	0.473022	-1.44705	-0.894988	-1.22779	NA
Amn1	-0.215215	NA	0.432243	0.321378	NA	NA	NA	NA
Amot	NA	NA	0.359401	NA	NA	NA	NA	NA
Amotl1	NA	NA	NA	NA	NA	NA	0.568011	NA
Amotl2	-0.323179	0.119585	0.380241	0.426165	-0.205918	NA	NA	NA
Ampd2	NA	NA	0.237447	NA	NA	NA	NA	NA
Amt	-0.00444051	NA	NA	NA	NA	-0.280885	NA	0.455578
Amz2	NA	0.0280164	NA	NA	0.164348	NA	NA	NA
Anapc1	-0.210256	NA	0.278018	0.307797	NA	NA	NA	NA
Anapc10	NA	0.157389	NA	NA	NA	NA	NA	NA
Anapc11	NA	0.202821	-0.329294	-0.38785	NA	NA	NA	NA
Anapc13	0.293945	0.133552	-0.898291	-0.595163	NA	-0.312615	-0.761103	NA
Anapc16	0.106765	0.0838126	-0.355724	-0.219707	NA	-0.158455	NA	NA
Anapc2	NA	NA	0.200248	NA	NA	NA	NA	NA
Anapc4	NA	NA	0.138272	NA	0.0727458	NA	NA	NA
Anapc5	NA	0.201686	NA	-0.0703402	NA	NA	NA	NA
Anapc7	NA	NA	0.105098	NA	NA	-0.169394	NA	NA
Angel2	NA	NA	NA	0.315751	NA	NA	0.413619	NA
Angptl4	-0.758261	-0.564763	1.47687	0.767204	-0.639394	-0.772163	-0.427954	NA
Ank3	-0.604286	-0.287818	0.876312	0.941349	NA	-0.582678	-0.614403	NA
Ankfy1	-0.205637	NA	0.303775	0.263413	NA	NA	NA	NA
Ankhd1	-0.240066	NA	0.411566	0.490128	NA	NA	NA	NA
Ankib1	NA	-0.173254	0.296387	0.322244	-0.365041	-0.298074	NA	NA
Ankle2	NA	NA	0.194115	NA	NA	NA	NA	NA
Ankrd10	-0.286639	NA	0.426114	0.3764	NA	NA	NA	NA
Ankrd11	-0.513161	-0.342073	0.629522	0.853366	-0.203979	0.511364	0.538439	NA
Ankrd12	-0.498346	-0.229651	0.57173	0.911626	-0.199928	NA	NA	NA
Ankrd13b	NA	NA	0.282066	NA	NA	NA	NA	NA
Ankrd13c	0.427436	-0.28308	-0.310745	-0.060664	-0.585167	-0.617699	-0.231334	NA
Ankrd16	NA	NA	0.336514	0.468218	NA	NA	NA	NA
Ankrd17	-0.387227	-0.253146	0.543775	0.730235	NA	NA	NA	NA
Ankrd24	NA	NA	NA	0.25793	NA	NA	NA	NA
Ankrd33b	-0.406734	-0.168878	0.985457	0.278137	-0.458158	-0.385005	NA	NA
Ankrd40	NA	0.0669037	-0.0849579	-0.078911	0.249329	NA	NA	NA
Ankrd44	NA	NA	0.322649	NA	NA	0.32985	0.244175	NA
Ankrd54	NA	NA	0.115565	0.208377	0.274829	NA	NA	NA
Anks3	NA	NA	NA	0.276423	NA	NA	NA	NA
Anks4b	-0.108436	NA	0.236505	0.348711	-0.31624	-0.256309	-0.303988	NA
Ano6	NA	NA	0.200679	NA	NA	NA	0.314899	NA
Anp32a	0.0546293	0.107934	-0.357744	-0.298753	NA	NA	NA	NA
Anp32b	NA	0.469667	-0.457036	-0.317276	NA	0.52624	NA	NA
Anp32e	0.0621972	0.123514	-0.147134	-0.137745	-0.12887	NA	NA	NA
Anpep	0.153355	-0.144577	NA	NA	NA	NA	NA	0.532188
Anxa11	NA	NA	-0.193781	NA	0.396127	NA	NA	NA
Anxa2	-0.71233	0.726696	NA	-0.409829	0.392439	0.285303	1.51001	NA
Anxa3	-0.619188	0.828003	NA	NA	NA	0.528548	0.976911	NA
Anxa4	-0.129767	0.310376	NA	-0.181578	NA	NA	NA	NA
Anxa5	-0.643007	0.965438	-0.680483	-0.870604	0.576029	0.561123	0.66307	NA
Anxa6	-0.261611	0.211753	NA	NA	0.415223	NA	NA	NA
Anxa7	0.0520166	0.194599	-0.189416	-0.303484	NA	-0.350063	NA	NA
Aoah	0.106685	-0.204919	-0.0886	NA	-0.287201	NA	-0.275925	0.385788
Aoc1	NA	0.413106	NA	NA	NA	NA	NA	NA
Ap1ar	-0.147899	NA	0.230619	0.220852	0.0198659	-0.149398	NA	NA
Ap1b1	NA	-0.125863	NA	0.293276	NA	NA	NA	NA
Ap1g1	NA	-0.154958	0.173731	0.399674	-0.203948	-0.32539	NA	NA
Ap1m1	NA	NA	0.116794	NA	NA	NA	NA	NA
Ap1m2	NA	NA	NA	NA	0.296187	NA	NA	NA
Ap1s1	0.00669018	0.237879	-0.309342	-0.216211	NA	-0.254469	NA	NA
Ap1s2	NA	NA	NA	NA	NA	NA	0.768247	NA
Ap2a1	-0.202566	NA	0.258999	0.300118	NA	NA	NA	NA
Ap2a2	NA	NA	0.330922	0.571749	-0.395476	-0.284662	-0.26559	NA
Ap2b1	-0.114073	0.0256765	0.134935	-0.090121	NA	NA	NA	NA
Ap2m1	0.0242894	0.315233	-0.502092	-0.206959	NA	-0.126182	-0.173726	NA
Ap2s1	0.109271	0.157975	-0.498707	-0.496436	NA	NA	NA	NA
Ap3b1	-0.0363234	NA	NA	NA	NA	NA	NA	NA
Ap3d1	-0.185485	-0.145196	0.30526	0.459489	NA	NA	NA	NA
Ap3s1	0.124677	0.110517	-0.315129	-0.229552	-0.209304	NA	-0.32657	NA
Ap3s2	NA	0.177133	-0.211946	-0.0822312	NA	NA	NA	NA
Ap4e1	NA	NA	0.228921	NA	NA	NA	NA	NA
Ap4m1	NA	NA	0.167876	0.247094	NA	NA	NA	NA
Ap4s1	0.0364298	0.0825961	-0.1511	-0.170717	NA	NA	NA	NA
Ap5m1	NA	NA	0.159771	NA	NA	NA	NA	NA
Ap5z1	NA	NA	0.321521	0.39047	NA	NA	NA	NA
Apba3	NA	NA	0.129159	NA	NA	NA	NA	NA
Apbb2	-0.227838	NA	0.414746	0.339655	NA	NA	0.999484	NA
Apc	NA	NA	0.263424	0.295949	NA	NA	NA	NA
Apeh	0.0460514	NA	NA	NA	-0.0844862	-0.246829	-0.169705	NA
Apela	NA	NA	NA	NA	NA	NA	NA	0.585015
Apex1	NA	0.265522	-0.0862434	-0.209206	-0.126515	NA	NA	NA
Aph1a	NA	0.105644	NA	-0.252774	NA	NA	0.6749	NA
Aph1c	0.0576491	-0.115721	NA	NA	NA	-0.215206	-0.359932	NA
Api5	NA	NA	NA	NA	NA	NA	NA	0.197753
Apip	NA	0.281769	-0.20666	-0.221981	NA	NA	-0.27438	NA
Aplnr	NA	NA	NA	NA	NA	NA	0.633183	NA
Aplp2	-0.330382	NA	NA	NA	0.650484	NA	1.16422	0.554641
Apmap	0.0331198	NA	NA	0.0236596	NA	-0.11363	NA	NA
Apob	0.197448	-0.163011	-0.28673	0.26656	-0.5173	-0.436781	-0.498993	0.73616
Apobec3	NA	NA	NA	NA	NA	0.577124	1.09618	NA
Apoe	-0.622929	0.146287	-0.827052	-0.986725	-2.11963	2.87206	NA	NA
Apold1	NA	NA	NA	NA	NA	NA	1.46476	NA
Apom	0.638604	-0.529992	-0.40794	-0.226185	-0.626882	-0.480512	-0.441781	NA
Apoo	0.185151	NA	-0.615435	-0.529295	0.610588	-0.51926	-0.615582	NA
Apool	0.0919739	0.117736	-0.321481	-0.273805	-0.0249552	NA	NA	0.198411
Apopt1	0.23956	NA	-0.361747	-0.235754	-0.170584	NA	NA	NA
App	-0.0354842	0.227054	-0.122441	-0.417272	-0.106947	0.111406	0.702855	NA
Appbp2	0.0151905	NA	NA	NA	NA	-0.237953	NA	NA
Appl2	NA	NA	0.163756	0.625839	NA	NA	NA	NA
Aprt	0.112114	0.404409	-0.402581	-0.493556	-0.465562	-0.424422	-0.678722	NA
Aqp1	0.114532	-0.47709	NA	NA	-0.802389	-0.366951	0.87752	2.08485
Aqp11	0.2019	-0.120461	-0.106275	-0.0939279	-0.229445	NA	-0.240236	NA
Aqp4	NA	NA	NA	NA	NA	NA	NA	0.476464
Aqp7	NA	0.162702	NA	NA	NA	NA	NA	0.156738
Aqr	NA	NA	NA	NA	NA	NA	NA	0.430231
Ar	-0.119324	-0.168812	0.485983	0.335012	-0.461113	-0.34043	NA	NA
Araf	-0.282825	-0.177555	0.425168	0.661857	-0.161931	-0.0641635	NA	-0.416217
Arap3	NA	NA	NA	NA	NA	NA	1.43279	NA
Arcn1	NA	-0.144242	0.165425	NA	NA	-0.09066	NA	NA
Arel1	NA	NA	0.223994	NA	NA	NA	NA	NA
Arf1	0.108158	0.299066	-0.711071	-0.693383	NA	NA	0.143714	NA
Arf2	NA	NA	NA	NA	NA	NA	0.145848	NA
Arf3	NA	0.11881	-0.172684	-0.143149	NA	NA	NA	NA
Arf4	NA	0.269275	-0.199293	-0.350939	NA	NA	NA	NA
Arf5	NA	0.437977	-0.580877	-0.534497	NA	NA	NA	NA
Arf6	-0.0994123	0.101404	0.110057	NA	NA	NA	NA	NA
Arfgap1	NA	NA	NA	0.211337	NA	NA	NA	NA
Arfgap2	-0.275674	NA	0.507288	0.377995	NA	-0.229245	NA	NA
Arfgef1	NA	NA	NA	0.306835	NA	-0.136334	NA	NA
Arfrp1	-0.140725	NA	NA	NA	NA	NA	NA	NA
Arg2	NA	NA	NA	NA	NA	NA	NA	1.22034
Arglu1	-0.335829	NA	0.316893	0.472504	NA	NA	1.32111	NA
Arhgap1	NA	0.0718558	NA	-0.0217927	NA	NA	NA	NA
Arhgap15	NA	NA	NA	NA	NA	0.661363	NA	NA
Arhgap17	-0.240812	NA	0.355384	0.31464	NA	NA	0.648056	NA
Arhgap24	0.128276	NA	-0.252516	-0.112119	NA	-0.110486	-0.449555	NA
Arhgap26	NA	NA	0.239057	NA	NA	NA	NA	NA
Arhgap27	NA	NA	0.264622	0.317704	NA	NA	0.876662	NA
Arhgap29	-0.241289	NA	0.322479	0.377849	0.0473308	NA	1.03825	NA
Arhgap31	NA	NA	NA	NA	NA	NA	1.76807	NA
Arhgap32	NA	NA	0.247512	0.373165	NA	NA	NA	NA
Arhgap42	-0.148564	NA	0.190093	0.377376	-0.26415	-0.259214	NA	NA
Arhgap5	-0.455356	-0.261362	0.613321	0.79134	NA	-0.437806	NA	NA
Arhgdia	NA	0.184976	-0.217075	-0.303171	-0.0170004	NA	NA	NA
Arhgdib	NA	NA	NA	NA	NA	1.45896	NA	NA
Arhgef1	NA	NA	0.243455	0.342725	NA	0.698935	0.921035	NA
Arhgef10l	0.0125154	-0.133627	0.107929	0.321636	-0.281719	NA	-0.333011	NA
Arhgef11	NA	NA	0.197604	NA	NA	NA	NA	NA
Arhgef12	NA	-0.153847	0.326687	0.44697	NA	-0.513248	NA	-0.489436
Arhgef15	NA	NA	NA	NA	NA	NA	1.16164	NA
Arhgef16	0.00525587	NA	-0.137299	NA	NA	NA	NA	NA
Arhgef2	NA	NA	0.154813	0.247723	NA	NA	0.835107	NA
Arhgef26	NA	NA	NA	NA	NA	NA	0.649237	NA
Arhgef28	-0.499081	NA	0.558981	0.729395	NA	-0.408625	-0.468586	-0.46738
Arhgef3	NA	NA	0.256057	NA	NA	NA	0.746166	NA
Arhgef40	NA	NA	NA	NA	NA	NA	0.455876	NA
Arhgef5	-0.216088	NA	0.251975	0.432146	NA	NA	NA	NA
Arhgef7	NA	NA	NA	NA	NA	NA	0.543805	NA
Arid1a	-0.194044	NA	0.297057	0.252144	NA	NA	NA	NA
Arid1b	NA	NA	0.132181	NA	NA	NA	NA	NA
Arid2	-0.237022	NA	0.35859	0.410747	NA	NA	NA	NA
Arid4a	NA	NA	0.192233	0.270288	NA	NA	0.629566	0.287547
Arid4b	-0.308571	-0.127375	0.38156	0.518581	NA	NA	NA	NA
Arid5a	NA	NA	0.374191	NA	NA	0.364276	0.459879	NA
Arid5b	-0.349994	NA	0.631612	0.364244	-0.142706	NA	NA	NA
Arih1	-0.232991	-0.162407	0.336251	0.447968	NA	NA	0.698766	NA
Arih2	NA	NA	0.136235	NA	NA	NA	NA	NA
Arl1	0.0598444	0.22491	-0.573342	-0.494584	NA	NA	NA	0.65287
Arl2	0.0658546	NA	-0.225239	-0.0326858	NA	NA	-0.382456	NA
Arl2bp	NA	0.123863	-0.105563	NA	NA	NA	NA	NA
Arl3	0.0313227	0.22287	-0.523057	-0.361506	0.376634	-0.10017	NA	NA
Arl4a	-0.274278	-0.179568	0.673809	0.289766	-0.13592	-0.271075	NA	NA
Arl4c	NA	NA	NA	NA	0.36931	0.280278	NA	NA
Arl4d	NA	NA	NA	NA	NA	NA	0.457522	NA
Arl5a	0.0370226	NA	NA	NA	NA	NA	NA	NA
Arl5c	NA	NA	NA	NA	NA	0.548858	NA	NA
Arl6	0.0521583	0.167133	-0.278505	-0.190567	NA	NA	-0.301521	NA
Arl6ip1	0.348489	-0.299157	-0.3028	-0.181477	-0.012895	-0.0279023	-0.690146	NA
Arl6ip4	0.0224234	NA	-0.114328	NA	-0.0976205	NA	NA	NA
Arl6ip5	-0.175723	0.353969	NA	-0.129093	NA	NA	NA	NA
Arl8a	-0.00539772	NA	NA	NA	-0.275848	-0.253224	NA	NA
Arl8b	0.0268709	NA	NA	NA	-0.0250016	NA	NA	NA
Armc1	0.10009	NA	-0.0889762	NA	-0.248631	NA	NA	NA
Armc8	NA	NA	NA	NA	NA	NA	0.562706	NA
Arnt	NA	NA	0.169568	0.27799	NA	NA	NA	NA
Arntl	NA	NA	0.125655	0.253144	NA	NA	NA	NA
Arpc1a	0.0932058	0.178537	-0.423342	-0.493633	NA	NA	NA	NA
Arpc1b	-0.425739	0.287477	-0.28954	-0.384115	NA	1.58962	1.16714	NA
Arpc2	NA	0.361841	-0.704934	-0.592523	0.355066	0.747261	NA	NA
Arpc3	-0.0636412	0.359689	-0.794881	-0.784569	NA	0.90618	0.60106	NA
Arpc4	-0.0470076	0.294008	-0.453497	-0.332881	NA	NA	NA	NA
Arpc5	NA	0.4306	-0.494828	-0.333737	-0.0229868	NA	NA	NA
Arpc5l	0.20236	NA	-0.450551	-0.333383	NA	NA	NA	NA
Arpp19	0.263881	0.139642	-0.688872	-0.579982	NA	0.0459491	-0.422672	NA
Arrb1	NA	NA	NA	NA	NA	NA	0.440997	NA
Arrb2	NA	NA	NA	NA	NA	0.741695	NA	NA
Arrdc1	NA	NA	NA	NA	0.249413	0.224996	NA	0.131884
Arrdc3	-0.899065	-0.588575	1.34943	1.05194	-0.391033	NA	NA	NA
Arsb	0.133235	-0.180944	NA	NA	-0.208411	NA	NA	NA
Arvcf	NA	NA	0.0851541	0.364718	NA	NA	NA	NA
As3mt	0.193945	0.188454	-0.499747	-0.351773	-0.169531	-0.446656	NA	NA
Asah1	NA	0.204261	-0.160346	-0.276608	NA	0.87577	NA	0.641273
Asap1	NA	NA	0.131173	NA	NA	0.268948	0.756608	NA
Asap2	NA	NA	NA	NA	NA	NA	0.728129	NA
Asb13	0.0564107	NA	NA	NA	-0.374718	-0.312633	NA	NA
Asb9	0.239555	NA	-0.329806	-0.271255	-0.0861303	-0.361887	-0.444826	NA
Ascc1	0.704089	-0.454206	-0.709026	-0.414109	-0.494194	-0.267062	-0.778448	NA
Ascc2	NA	NA	NA	0.41995	NA	NA	NA	NA
Ascc3	NA	NA	0.490663	0.139264	NA	NA	NA	NA
Asf1a	NA	0.108711	NA	-0.125096	NA	NA	-0.279344	NA
Ash1l	-0.541341	-0.303795	0.809347	0.852094	-0.223888	NA	0.462809	NA
Ash2l	NA	0.203677	NA	NA	NA	NA	NA	NA
Asl	0.453036	-0.258333	-0.352851	NA	-0.814655	-0.725422	-1.11237	-0.705808
Asna1	0.12342	0.0342198	-0.245974	-0.213996	NA	-0.22609	NA	NA
Asns	NA	0.181912	NA	NA	NA	NA	NA	NA
Asnsd1	0.103056	NA	NA	NA	NA	NA	NA	NA
Aspa	-0.0521744	-0.399488	0.544197	0.455017	-0.527064	-0.38028	-0.607481	NA
Aspdh	0.197223	-0.317302	NA	NA	-0.385979	-0.413083	-0.450507	NA
Asph	NA	NA	0.0632369	NA	NA	NA	NA	NA
Aspscr1	NA	NA	0.187118	NA	NA	NA	NA	NA
Ass1	1.73803	-1.08154	-1.74764	-1.15627	-2.55159	-1.50274	-2.71851	-0.873398
Aste1	NA	NA	0.249813	0.222251	NA	NA	NA	NA
Asxl1	NA	NA	0.208947	NA	NA	NA	NA	NA
Asxl2	-0.305963	NA	0.377191	0.663076	NA	NA	NA	NA
Atad2	NA	NA	NA	NA	NA	0.264392	0.588719	NA
Atad2b	NA	NA	0.395748	0.412018	NA	NA	NA	NA
Atad3a	-0.192093	NA	0.356612	0.465877	-0.208253	-0.393823	-0.463363	NA
Atat1	NA	NA	0.169109	NA	NA	NA	NA	NA
Ate1	-0.11413	-0.106861	0.17495	0.327052	NA	NA	NA	NA
Atf2	NA	NA	0.0891401	NA	NA	NA	NA	NA
Atf3	-1.30185	-0.649385	2.01469	NA	NA	NA	1.42103	-1.13024
Atf4	-0.619999	-0.253717	1.08187	0.533449	NA	-0.232404	NA	NA
Atf6	NA	NA	0.117455	NA	NA	NA	NA	NA
Atf7	NA	NA	0.181495	0.209782	NA	NA	0.558765	NA
Atf7ip	-0.452442	NA	0.696527	0.547278	NA	NA	NA	NA
Atg101	NA	0.0369916	NA	NA	NA	NA	NA	NA
Atg12	0.0697466	NA	-0.117399	-0.126629	NA	NA	NA	NA
Atg13	NA	NA	NA	NA	NA	NA	NA	0.203813
Atg16l1	NA	NA	0.263205	0.434432	NA	NA	0.339126	NA
Atg2a	NA	NA	0.138869	0.468019	NA	0.0695947	NA	NA
Atg2b	NA	NA	NA	0.239613	NA	NA	NA	NA
Atg3	-0.0266022	0.191667	-0.282826	-0.109517	-0.0550034	NA	NA	0.471312
Atg4d	0.00877466	-0.0549223	NA	NA	0.293093	NA	NA	NA
Atg5	0.0564408	NA	-0.147234	-0.140677	NA	NA	NA	NA
Atg9a	NA	NA	0.20643	NA	NA	NA	NA	NA
Atic	NA	0.145707	NA	NA	NA	NA	NA	NA
Atl2	NA	NA	0.203885	0.276126	NA	NA	0.352313	NA
Atox1	0.317381	0.37153	-1.59062	-1.13116	-0.268181	NA	-0.407221	NA
Atp11a	-0.436373	NA	0.803569	0.278156	NA	-0.260867	NA	0.549178
Atp11b	-0.347663	-0.181949	0.709576	0.408246	-0.105205	NA	NA	NA
Atp13a1	-0.230137	-0.0673244	0.266589	0.550039	NA	-0.270535	NA	NA
Atp13a2	NA	NA	NA	NA	NA	NA	0.46541	NA
Atp13a3	-0.247172	-0.179574	0.669762	0.225721	-0.264664	NA	NA	NA
Atp1a1	-0.605371	-0.339438	0.314012	NA	1.65366	-1.04986	-0.985851	NA
Atp1b1	NA	-0.553495	0.0228323	0.018863	1.62525	-1.04764	-1.61141	0.15146
Atp1b3	NA	0.0182738	NA	NA	NA	NA	0.594579	NA
Atp2a2	NA	-0.257936	0.494266	0.57667	-0.360637	-0.438954	-0.494806	NA
Atp2b1	-0.286478	-0.238037	0.357858	0.445887	NA	0.653281	0.752504	NA
Atp2b4	NA	NA	NA	NA	NA	NA	0.830883	NA
Atp2c1	NA	NA	0.110586	NA	NA	NA	NA	NA
Atp4a	NA	NA	NA	NA	0.947574	NA	NA	NA
Atp5a1	0.527236	-0.159669	-1.21655	-0.924455	0.430837	-0.506378	-1.17209	NA
Atp5b	0.415907	NA	-1.24015	-1.03398	0.653543	-0.570116	-0.885085	NA
Atp5c1	0.456572	0.0237678	-1.73397	-1.29019	0.557211	-0.597306	-0.70468	NA
Atp5d	0.468439	NA	-1.35309	-1.00212	0.307996	-0.592651	-1.28885	0.274323
Atp5e	0.395518	0.0689638	-1.87246	-1.39807	0.615465	-0.189125	-1.02356	NA
Atp5f1	0.425421	NA	-1.34793	-1.17216	0.549617	-0.430682	-0.798826	NA
Atp5g1	0.428842	NA	-1.8	-1.19442	0.847843	-0.563949	-1.54571	NA
Atp5g2	0.165632	0.348772	-1.44889	-1.02835	0.391443	NA	NA	NA
Atp5g3	0.454982	NA	-1.25629	-0.953649	0.494682	-0.410651	-1.31687	NA
Atp5h	0.338683	0.0232031	-1.65211	-0.974973	0.694321	-0.375613	-0.550591	NA
Atp5j	0.40327	0.11083	-1.76148	-1.33002	0.56036	-0.435191	-1.36661	NA
Atp5j2	0.497162	NA	-1.57877	-1.22251	0.542383	-0.422503	-1.17417	NA
Atp5k	0.409144	NA	-1.57129	-1.08993	0.656693	-0.367208	-0.758303	NA
Atp5l	0.477718	NA	-1.57849	-1.08509	0.591538	-0.518824	-1.44714	NA
Atp5o.1	0.45602	0.0344356	-1.53228	-1.09764	0.465905	-0.681371	-1.04802	NA
Atp6ap1	NA	NA	NA	NA	NA	NA	0.535314	0.309873
Atp6ap2	0.106153	NA	-0.151509	-0.304536	-0.104484	NA	NA	0.383813
Atp6v0a2	NA	NA	NA	0.169964	NA	NA	0.773608	NA
Atp6v0a4	NA	-0.194153	0.206608	0.459982	0.299878	-0.565242	-0.603601	NA
Atp6v0b	-0.140804	NA	0.17311	0.383359	-0.129814	-0.163247	-0.517015	NA
Atp6v0d1	0.204052	0.0499199	-0.402633	-0.225855	-0.0462343	-0.227253	-0.5231	NA
Atp6v0e	NA	0.310939	-0.63257	-0.725585	0.710692	NA	-0.393871	NA
Atp6v0e2	NA	0.174354	NA	NA	NA	NA	NA	NA
Atp6v1a	0.162535	-0.209922	-0.258476	-0.053279	NA	-0.489915	NA	NA
Atp6v1b1	NA	NA	NA	NA	0.374428	NA	NA	NA
Atp6v1b2	-0.466677	-0.326198	1.11549	0.615609	-0.739447	-0.538927	-0.838837	-0.695093
Atp6v1c1	NA	0.28487	-0.159037	-0.0299434	-0.212861	-0.306026	-0.384445	NA
Atp6v1d	0.17022	0.0904063	-0.497542	-0.210823	NA	-0.289487	-0.389409	NA
Atp6v1e1	0.411542	NA	-0.90266	-0.573382	NA	-0.507252	-0.857901	NA
Atp6v1f	0.220764	0.13146	-1.11198	-0.936393	0.664641	-0.235684	-0.691623	NA
Atp6v1g1	0.47394	0.141626	-1.09839	-0.789217	-0.409781	-0.18548	-0.806179	NA
Atp6v1h	-0.164115	NA	0.266097	NA	NA	-0.133993	NA	-0.434995
Atp9a	NA	NA	NA	NA	NA	NA	NA	0.229446
Atp9b	NA	NA	0.393756	0.334172	NA	NA	NA	NA
Atpaf1	0.0506893	NA	-0.126316	NA	NA	-0.163739	-0.228281	NA
Atpif1	0.436316	0.247961	-1.33587	-0.979565	-0.308538	-0.41044	-1.36326	0.498657
Atr	NA	NA	0.254032	0.271465	NA	NA	NA	NA
Atraid	0.2591	NA	-0.490212	-0.20933	-0.264741	-0.14909	NA	NA
Atrn	NA	NA	0.151557	NA	NA	NA	0.471447	NA
Atrx	-0.590407	-0.283823	0.671122	0.78565	NA	NA	0.515553	NA
Atxn1	-0.275851	-0.24804	0.392161	0.665477	NA	NA	0.48373	NA
Atxn10	NA	0.278767	-0.31929	-0.345965	NA	-0.255997	-0.404079	NA
Atxn1l	NA	NA	0.309986	NA	NA	NA	NA	NA
Atxn2	-0.360029	-0.166976	0.500581	0.720654	-0.118173	-0.216275	NA	NA
Atxn2l	-0.386348	-0.2146	0.522665	0.686602	-0.204322	NA	0.645474	NA
Atxn7	-0.270674	NA	0.405958	0.58527	NA	NA	NA	NA
Atxn7l2	NA	NA	0.470453	0.362991	NA	NA	NA	NA
Atxn7l3b	-0.183794	NA	0.298248	0.321467	NA	-0.340046	-0.511016	NA
AU020206	NA	NA	NA	NA	NA	0.563903	0.62309	0.332919
AU021092	NA	NA	NA	NA	NA	NA	2.04436	NA
Auh	0.129968	NA	-0.437837	-0.0875126	NA	-0.362134	NA	NA
Aup1	0.05499	NA	NA	NA	-0.269539	NA	NA	NA
Aurkaip1	0.13238	0.063541	-0.581065	-0.38019	0.26963	NA	NA	0.35777
Auts2	-0.326147	NA	0.610457	0.571914	NA	NA	NA	NA
Avl9	NA	NA	0.408809	0.216334	NA	NA	0.370068	NA
Avpi1	0.0572663	0.0459776	-0.191703	-0.110457	NA	NA	NA	NA
AW112010	NA	NA	NA	NA	NA	1.88681	0.99236	NA
AW209491	NA	NA	0.169235	NA	NA	NA	NA	NA
AW549877	-0.25254	-0.218899	0.479706	0.560336	NA	-0.291756	NA	NA
AY036118	-0.423121	0.0565799	0.32631	0.483965	NA	NA	NA	NA
Azgp1	0.231294	-0.128583	-0.102785	-0.124326	-0.272516	-0.191199	-0.261744	NA
Azi2	NA	NA	NA	NA	NA	-0.236291	NA	NA
Azin1	-0.135046	NA	0.22112	NA	NA	NA	NA	NA
B230118H07Rik	0.0597098	0.144256	-0.31894	-0.231772	NA	NA	-0.0230681	NA
B230219D22Rik	NA	0.190863	-0.204762	0.0588953	NA	NA	NA	NA
B2m	-0.414056	0.686795	-0.552054	-0.575392	-0.883984	1.26464	1.33657	NA
B3galt5	NA	NA	NA	NA	NA	NA	NA	0.0899613
B3gat2	0.0912997	NA	-0.13213	NA	-0.365828	-0.0912855	-0.365025	NA
B3gat3	NA	0.103744	-0.137758	NA	NA	NA	NA	NA
B3gnt3	NA	NA	NA	NA	NA	NA	0.517923	NA
B4galnt1	NA	NA	NA	NA	NA	0.444119	NA	0.112722
B4galt1	-0.194593	-0.140149	0.318249	0.365321	0.0721827	NA	NA	NA
B4galt3	-0.142874	NA	0.227125	0.185392	NA	NA	NA	NA
B4galt4	NA	NA	NA	NA	NA	NA	0.519773	NA
B4galt5	NA	NA	0.185853	NA	NA	NA	NA	NA
B4galt6	NA	NA	NA	NA	0.353635	NA	NA	NA
B4gat1	0.0111871	NA	-0.11276	-0.0239355	NA	-0.152699	NA	NA
B930036N10Rik	NA	NA	0.26442	NA	NA	NA	NA	NA
B9d1	NA	0.195439	NA	NA	0.151659	NA	NA	0.346363
B9d2	NA	0.119174	NA	NA	NA	NA	NA	NA
Babam1	0.0937863	0.103415	-0.261057	-0.230099	-0.124126	NA	NA	NA
Babam2	NA	0.0651441	NA	-0.0766904	NA	NA	0.502482	NA
Bace1	NA	NA	NA	NA	0.267527	NA	NA	NA
Bach1	NA	NA	0.190807	NA	NA	NA	NA	NA
Bad	0.0429082	0.082967	-0.302905	-0.222349	NA	NA	NA	NA
Bag1	0.107804	0.0723779	-0.92435	-0.579496	0.779292	-0.127492	-0.631936	NA
Bag2	-0.140973	0.285301	NA	0.0121978	NA	NA	-0.2992	NA
Bag4	NA	NA	NA	NA	0.351667	NA	NA	NA
Bag5	NA	0.0703533	NA	NA	NA	NA	NA	NA
Bag6	-0.198871	0.13037	0.169253	NA	NA	NA	NA	NA
Bahd1	NA	NA	0.219083	NA	NA	NA	NA	NA
Baiap2	-0.295173	-0.159203	0.603009	0.473014	-0.172858	-0.310348	NA	NA
Baiap2l2	-0.560764	-0.328575	0.75311	0.949445	NA	-0.186373	-0.496815	NA
Bambi	NA	NA	NA	NA	NA	NA	0.347855	NA
Banf1	NA	0.358125	-0.428945	-0.426164	NA	NA	NA	NA
Banp	NA	NA	0.227186	0.209885	NA	NA	NA	NA
Basp1	NA	NA	NA	NA	NA	1.10281	NA	NA
Bax	NA	0.224258	NA	-7.96972e-05	-0.494191	NA	-0.0940441	NA
Baz1a	NA	NA	0.251782	NA	NA	0.163043	0.377248	NA
Baz1b	NA	NA	0.25768	0.376978	NA	NA	NA	NA
Baz2a	NA	NA	0.280904	0.294689	NA	NA	NA	NA
Baz2b	-0.300582	-0.313496	0.507039	0.690208	-0.0908275	-0.149266	NA	NA
Bbc3	NA	NA	0.381052	NA	NA	NA	NA	NA
Bbip1	NA	0.171551	-0.306968	-0.249552	0.309351	NA	NA	NA
Bbs5	NA	NA	NA	NA	NA	NA	NA	0.149638
Bbx	-0.156941	NA	0.226916	0.196996	NA	NA	NA	NA
BC003965	NA	NA	0.190277	NA	NA	-0.235766	NA	NA
BC004004	0.142159	-0.114506	-0.237891	-0.0209878	NA	-0.110215	-0.205969	NA
BC005537	-0.303327	-0.239285	0.632414	0.419173	-0.156627	NA	NA	NA
BC005561	-0.838623	-0.548763	1.14266	1.11964	NA	-0.470886	NA	NA
BC005624	-0.11289	0.0689356	0.078203	NA	-0.268811	NA	NA	NA
BC022687	0.0818312	0.0457149	NA	NA	NA	NA	NA	NA
BC025446	0.158947	NA	-0.157598	NA	-0.305502	NA	-0.323786	NA
BC028528	NA	NA	NA	NA	NA	NA	0.390498	NA
BC029722	NA	0.0906432	NA	-0.0616544	NA	NA	NA	NA
BC031181	0.179235	0.140315	-0.438246	-0.499603	NA	-0.245169	NA	NA
BC034090	-0.347657	NA	0.494086	0.578465	NA	NA	-0.300097	NA
BC035947	NA	NA	0.166499	NA	NA	NA	NA	NA
Bcam	-0.373506	0.42742	NA	-0.159732	0.271137	NA	0.949003	NA
Bcap31	0.0579496	0.167387	-0.367079	-0.465222	NA	NA	NA	0.443527
Bcar1	-0.273653	0.138258	0.282502	NA	NA	NA	0.513203	NA
Bcar3	NA	NA	NA	NA	0.377526	NA	NA	NA
Bcas2	NA	0.245681	-0.123326	-0.027251	-0.104711	NA	NA	NA
Bcat2	NA	NA	NA	NA	0.900048	NA	NA	NA
Bccip	0.170288	NA	-0.414008	-0.322127	NA	-0.236691	NA	NA
Bckdha	0.36644	-0.150689	-0.451674	-0.326034	-0.10416	-0.15844	-0.537466	NA
Bckdhb	NA	NA	NA	NA	0.570145	NA	NA	NA
Bckdk	0.102213	0.000871727	-0.207233	-0.0403624	NA	NA	NA	NA
Bcl10	-0.158113	0.231659	-0.139935	-0.0571015	NA	NA	0.687948	NA
Bcl11b	NA	NA	NA	NA	NA	0.253141	NA	NA
Bcl2a1b	NA	NA	NA	NA	NA	1.08597	NA	NA
Bcl2l1	-0.200941	NA	0.320371	0.34456	-0.28128	-0.221451	NA	NA
Bcl2l11	NA	NA	0.49081	NA	NA	NA	NA	NA
Bcl2l2	NA	NA	0.139118	0.272872	NA	NA	NA	NA
Bcl7a	-0.39295	-0.334173	0.414126	1.01472	NA	-0.361369	-0.37049	NA
Bcl7b	0.00553406	0.112784	-0.220025	-0.183386	NA	NA	NA	NA
Bcl7c	0.0172512	0.114485	-0.119848	-0.172506	NA	-0.325112	NA	NA
Bcl9l	NA	NA	0.255074	0.34198	NA	NA	NA	NA
Bclaf1	-0.608307	-0.333799	0.810371	0.924883	NA	NA	NA	NA
Bdh1	NA	NA	NA	NA	0.447014	NA	NA	NA
Bdh2	0.264166	0.279337	-0.333313	-0.371665	-1.1927	-0.784616	-0.96448	NA
Bdp1	-0.269205	NA	0.390345	0.514651	NA	NA	NA	NA
Becn1	NA	NA	NA	NA	0.395974	NA	NA	NA
Bend5	NA	0.0293493	NA	NA	-0.235478	NA	NA	0.0956125
Bet1	0.111061	0.0866198	-0.267925	-0.270678	NA	NA	NA	NA
Bet1l	NA	NA	NA	0.27692	NA	NA	NA	NA
Bex1	NA	0.20949	NA	NA	NA	NA	NA	NA
Bex3	-0.214316	0.412552	-0.217337	-0.192771	NA	NA	NA	NA
Bex4	0.125331	0.181783	-0.263653	-0.121523	-0.390058	-0.255727	-0.424368	NA
Bfar	NA	NA	0.232589	0.202555	NA	NA	NA	0.198111
Bgn	NA	NA	NA	NA	NA	NA	1.23412	NA
Bhlhe40	-0.708715	-0.35525	1.11774	0.51105	NA	-0.0815884	NA	NA
Bhmt2	0.293567	-0.172222	-0.172513	-0.187685	-0.322566	-0.281621	-0.310105	0.263621
Bicc1	-0.510667	0.137846	0.676153	0.517129	-0.0141603	-0.537173	-0.734528	NA
Bicd1	NA	NA	0.228698	0.183785	NA	NA	NA	NA
Bicral	NA	NA	NA	NA	NA	NA	0.263578	NA
Bid	0.187865	-0.145823	NA	NA	-0.510223	-0.310467	-0.529249	NA
Bik	NA	0.10072	-0.166416	NA	NA	NA	NA	NA
Bin1	NA	0.0550713	NA	NA	NA	NA	NA	NA
Birc2	-0.563304	NA	0.757034	0.515584	NA	NA	NA	NA
Birc5	NA	NA	NA	NA	NA	0.769632	NA	NA
Birc6	-0.195596	-0.236561	0.404528	0.405532	NA	-0.000382857	NA	NA
Blmh	NA	NA	NA	0.0162224	-0.119729	-0.202298	NA	NA
Blnk	NA	NA	NA	NA	0.603379	NA	NA	NA
Bloc1s1	0.233252	0.158791	-0.796168	-0.56103	NA	NA	0.00495975	NA
Bloc1s2	NA	0.213083	-0.123179	-0.177424	NA	NA	NA	NA
Bloc1s3	NA	NA	NA	NA	NA	NA	NA	0.161201
Bloc1s4	NA	NA	NA	-0.084574	NA	NA	NA	NA
Bloc1s5	NA	NA	NA	NA	NA	NA	NA	0.122838
Blvra	0.18882	0.260848	-0.42666	-0.435544	-0.598687	-0.120527	-0.268505	NA
Blvrb	0.0453068	NA	-0.229412	-0.169338	NA	NA	NA	NA
Bmi1	0.0757239	NA	NA	-0.0783105	-0.118252	NA	NA	NA
Bmp2k	0.0447355	NA	NA	NA	NA	NA	NA	NA
Bmp4	-0.195107	NA	0.557385	0.192597	NA	NA	NA	0.223785
Bmp6	-0.163224	0.236002	0.20682	NA	-0.358715	-0.284043	-0.262969	NA
Bmp7	NA	NA	NA	NA	0.241889	NA	NA	NA
Bms1	NA	NA	0.155426	NA	NA	NA	NA	NA
Bmt2	NA	NA	0.186881	0.318487	NA	NA	NA	NA
Bmyc	NA	0.180162	NA	NA	NA	NA	0.406736	NA
Bnc2	-0.254344	NA	0.392378	0.721365	NA	NA	NA	NA
Bnip2	NA	NA	NA	NA	NA	0.556463	0.954117	NA
Bnip3	0.337374	NA	-0.315491	-0.391624	-0.0758461	-0.664607	-0.790522	0.38101
Bnip3l	0.0760607	0.176889	-0.432258	-0.249299	-0.0267658	-0.106475	NA	NA
Boc	NA	NA	NA	NA	NA	NA	0.246527	NA
Bod1	0.242613	NA	-0.637822	-0.330518	NA	-0.285976	-0.122914	NA
Bod1l	-0.298652	NA	0.35736	0.416072	NA	NA	0.629171	NA
Bok	NA	NA	NA	NA	NA	NA	NA	0.129007
Bola1	0.217167	0.0350186	-0.396106	-0.278948	-0.138024	NA	NA	NA
Bola2	0.0800599	0.46314	-0.817862	-0.555196	-0.166343	0.110645	-0.539779	NA
Bola3	0.318889	NA	-0.865191	-0.652967	NA	-0.281245	-0.174219	NA
Bop1	NA	0.090756	NA	NA	NA	NA	NA	NA
Borcs6	NA	NA	NA	NA	NA	NA	0.276221	NA
Borcs7	NA	0.0604571	NA	NA	NA	NA	NA	NA
Borcs8	0.0785961	0.143346	-0.334125	-0.288806	NA	NA	-0.379539	NA
Bpgm	0.126317	NA	-0.192352	-0.124664	NA	NA	NA	NA
Bphl	0.725445	NA	-1.08338	-0.797963	-0.640055	-1.05784	-0.853127	0.516549
Bpnt1	0.500322	-0.206695	-0.749963	-0.576172	NA	-0.736426	-0.546405	-0.647263
Bptf	-0.502246	-0.211667	0.520145	0.812148	NA	NA	0.861673	NA
Braf	NA	NA	0.27323	0.244792	NA	NA	NA	NA
Brap	NA	-0.119152	NA	NA	NA	NA	NA	NA
Brcc3	NA	0.0899441	NA	NA	-0.16495	-0.175527	NA	NA
Brd1	-0.293372	NA	0.261273	0.712156	NA	NA	NA	NA
Brd2	-0.818783	-0.307565	1.19702	0.749837	-0.0798908	NA	NA	NA
Brd3	NA	NA	0.235358	0.257994	NA	NA	NA	NA
Brd4	-0.20577	-0.205415	0.313907	0.528513	-0.208638	NA	NA	NA
Brd7	NA	0.0370142	NA	NA	NA	NA	0.670151	NA
Brd8	-0.357938	NA	0.5431	0.622201	NA	NA	0.58987	NA
Brd9	NA	NA	0.297195	0.128858	NA	NA	1.02228	NA
Brf1	NA	NA	0.219802	0.422507	NA	NA	NA	NA
Bri3	0.17144	0.348138	-1.0143	-0.848829	NA	-0.265609	-0.362371	NA
Brix1	NA	0.0372679	NA	NA	NA	NA	NA	NA
Brk1	0.0943719	0.164153	-0.698712	-0.420877	NA	NA	NA	NA
Brms1	NA	0.0658657	NA	NA	NA	NA	NA	NA
Brpf1	NA	NA	0.242872	0.22269	NA	NA	NA	NA
Brpf3	NA	NA	0.182283	NA	NA	NA	NA	NA
Brwd1	-0.224586	NA	0.348346	0.457005	NA	NA	NA	NA
Bscl2	0.0398524	NA	-0.116048	NA	0.0168075	NA	NA	NA
Bsdc1	-0.206354	NA	0.419928	NA	NA	NA	NA	NA
Bsg	0.151261	0.0550683	-0.693	-0.641098	0.521679	-0.149715	NA	NA
Bsnd	NA	NA	NA	NA	0.408055	NA	NA	NA
Bspry	-0.134323	0.393353	NA	-0.199837	NA	-0.266842	-0.521269	NA
Bst2	-0.484985	0.513099	-0.27853	-0.303504	0.00580531	1.04503	1.47088	NA
Btaf1	NA	NA	0.368286	0.274093	NA	NA	NA	NA
Btbd1	0.0330015	NA	-0.154835	-0.115276	NA	NA	NA	NA
Btbd2	NA	0.0328723	NA	NA	NA	NA	NA	NA
Btbd3	NA	NA	NA	NA	NA	NA	0.925688	NA
Btbd7	NA	NA	0.288125	0.244166	NA	NA	0.384227	NA
Btbd9	NA	NA	0.186291	NA	NA	NA	NA	NA
Btd	0.186347	NA	NA	-0.143072	-0.375166	NA	-0.341209	NA
Btf3	0.0773793	0.637853	-1.23216	-1.02495	-0.256504	NA	-0.178513	NA
Btf3l4	0.024565	0.0932039	-0.179504	-0.148292	NA	NA	NA	NA
Btg1	-0.745276	-0.0603487	0.614344	NA	NA	1.44046	1.46925	NA
Btg2	-1.62025	-0.714871	1.98608	0.260636	0.538245	0.493383	1.28336	-1.28972
Btg3	NA	0.110258	0.0941238	NA	0.095882	NA	NA	NA
Btnl9	NA	NA	NA	NA	NA	NA	1.04153	NA
Bub3	NA	0.239001	-0.195102	-0.0818147	NA	NA	NA	NA
Bud31	NA	0.136208	NA	-0.0861407	NA	NA	-0.283788	NA
Bvht	NA	NA	NA	NA	NA	NA	0.848316	NA
Bzw1	NA	0.255694	-0.136389	-0.183318	-0.156954	NA	NA	NA
Bzw2	NA	0.0975925	NA	NA	0.28655	NA	NA	NA
C030006K11Rik	0.158832	NA	-0.101068	-0.127965	-0.16261	NA	NA	NA
C130074G19Rik	0.0527305	NA	0.184217	-0.0500861	-0.250409	-0.481769	NA	NA
C1d	0.207857	0.178641	-0.54761	-0.454023	-0.1482	-0.167626	-0.251084	NA
C1galt1c1	0.0207183	NA	NA	-0.127182	NA	NA	NA	NA
C1qa	NA	NA	NA	NA	NA	3.62647	NA	NA
C1qb	NA	NA	NA	NA	NA	3.57502	NA	NA
C1qbp	0.248881	0.219263	-0.682385	-0.764634	NA	-0.257487	-0.752658	NA
C1qc	NA	NA	NA	NA	NA	3.12395	NA	NA
C1qtnf12	0.406195	-0.193539	-0.307657	-0.242452	-0.530525	-0.409022	-0.248914	NA
C1qtnf3	NA	NA	NA	NA	NA	NA	NA	0.0798624
C1qtnf4	NA	NA	NA	NA	0.205313	NA	NA	NA
C2	-0.0130325	0.237996	NA	-0.0272275	-0.457485	-0.2823	-0.400715	NA
C2cd2	NA	NA	NA	NA	NA	NA	0.765783	NA
C2cd2l	NA	-0.193793	0.441068	0.330415	-0.291817	-0.340012	NA	NA
C3	-0.676046	1.06555	0.394659	-0.38844	-1.01894	-0.541581	-1.1374	NA
C4b	-0.234607	NA	0.173749	0.563483	-0.342628	NA	-0.344139	NA
C5ar1	NA	NA	NA	NA	NA	0.928119	NA	NA
C730027H18Rik	NA	NA	NA	0.382085	NA	NA	NA	NA
C87436	NA	NA	NA	0.196532	NA	NA	NA	NA
CAAA01118383.1	NA	NA	0.215975	NA	NA	NA	NA	NA
Cab39	NA	NA	NA	0.169991	NA	NA	NA	NA
Cab39l	NA	NA	-0.108365	-0.0742447	0.241601	-0.221825	NA	NA
Cabcoco1	NA	NA	NA	NA	0.432985	NA	NA	NA
Cabin1	-0.324068	NA	0.645648	0.377808	NA	NA	NA	NA
Cables1	NA	NA	NA	NA	0.364293	NA	NA	NA
Cactin	NA	NA	NA	NA	NA	NA	0.347295	NA
Cacul1	0.0554441	NA	NA	NA	-0.0801975	-0.256072	NA	NA
Cacybp	0.120704	0.236084	-0.599369	-0.422747	NA	NA	NA	NA
Cadm1	NA	NA	0.12888	NA	NA	NA	NA	NA
Cadps2	NA	NA	NA	NA	0.339134	NA	NA	NA
Calb1	NA	NA	NA	NA	1.48311	NA	NA	NA
Calcrl	NA	NA	NA	NA	NA	NA	1.20581	NA
Cald1	NA	NA	NA	NA	NA	NA	1.32628	NA
Calm1	NA	0.400736	-0.351148	-0.632396	NA	0.936137	0.913499	NA
Calm2	-0.292111	0.301098	-0.491471	-0.44119	0.773458	NA	NA	NA
Calm3	0.354497	0.159864	-0.848023	-0.687654	-0.219642	-0.202398	-0.399396	NA
Calml4	0.72387	NA	-0.976151	-0.719735	-1.53082	-0.70416	-0.727084	0.457174
Calr	0.0603813	NA	NA	-0.125933	-0.190715	-0.296027	-0.550472	0.40409
Calu	-0.155581	NA	0.121606	NA	NA	NA	NA	NA
Camk1	-0.0140568	0.138529	-0.166598	-0.17695	-0.11501	NA	NA	NA
Camk2d	-0.295986	-0.180096	0.433735	0.547343	NA	NA	0.448156	NA
Camk2n1	0.264634	-0.175424	-0.375791	-0.0389623	NA	-0.523933	NA	NA
Caml	NA	0.131249	NA	NA	NA	NA	NA	NA
Camsap3	NA	NA	NA	0.209956	NA	NA	NA	NA
Camta1	NA	NA	NA	NA	0.3397	NA	NA	NA
Camta2	NA	NA	0.231537	NA	NA	NA	0.570783	NA
Cant1	NA	NA	0.169888	NA	NA	NA	NA	NA
Canx	0.0946295	NA	-0.128412	NA	-0.110285	-0.157406	-0.460708	NA
Cap1	NA	0.185817	-0.246179	-0.285025	NA	0.589762	NA	NA
Capg	-0.256639	0.383332	NA	NA	NA	NA	NA	0.533844
Capn10	NA	NA	0.143427	NA	NA	NA	NA	NA
Capn15	NA	NA	0.226955	0.43452	NA	NA	NA	NA
Capn2	-0.156637	0.104541	NA	0.0187576	0.370055	NA	NA	NA
Capns1	-0.0254519	0.403164	-0.520115	-0.532853	NA	NA	NA	NA
Caprin1	NA	NA	0.108461	NA	-0.191186	0.0256757	-0.444497	NA
Capza2	0.016485	0.100937	-0.423232	-0.310889	-0.0909762	0.860202	NA	NA
Capzb	-0.0333435	0.278079	-0.535694	-0.391552	NA	NA	NA	NA
Car12	-0.0369255	-0.350862	0.187367	0.659322	-0.23899	-0.435725	-0.469765	-0.468556
Car14	0.208228	-0.168665	-0.168279	NA	-0.308272	-0.282706	-0.323988	NA
Car15	NA	NA	NA	NA	0.614935	NA	NA	NA
Car2	0.258327	0.280119	-0.729663	-0.226299	-0.527215	-0.409305	-1.37199	-0.975458
Car4	0.571616	-0.533597	-0.250161	-0.296609	-0.256684	-0.582486	-0.682178	-0.452544
Car5b	NA	0.17632	-0.112971	-0.073896	-0.175702	-0.212646	-0.283263	NA
Card10	-0.259361	-0.154944	0.259029	0.718065	-0.144415	-0.319693	NA	NA
Card19	NA	0.199665	-0.157282	-0.248462	NA	NA	NA	NA
Carhsp1	NA	0.191858	NA	-0.136173	-0.094791	NA	0.528575	NA
Carmil1	NA	NA	0.142936	0.270552	NA	NA	NA	NA
Carnmt1	0.0872606	NA	-0.195131	-0.196655	NA	NA	NA	NA
Casc3	NA	NA	0.262045	0.256986	NA	NA	NA	NA
Casc4	0.114669	NA	NA	NA	NA	NA	NA	0.441434
Caskin2	NA	NA	NA	NA	NA	NA	1.40039	NA
Casp1	NA	NA	NA	NA	NA	0.411829	NA	NA
Casp3	NA	NA	NA	NA	NA	0.181684	NA	NA
Casp4	NA	NA	NA	NA	NA	NA	0.763449	NA
Casp6	NA	NA	NA	NA	0.26532	NA	NA	NA
Casp8	-0.0821714	0.124657	NA	NA	-0.165982	NA	0.400413	NA
Cast	-0.17791	0.0904574	0.184338	NA	NA	NA	NA	NA
Casz1	NA	NA	NA	NA	0.4214	NA	NA	NA
Cat	0.80686	-0.438919	-0.672695	-0.509719	-0.987373	-0.688153	-0.969592	NA
Cav1	NA	NA	NA	NA	NA	NA	0.93319	NA
Cav2	NA	NA	NA	NA	0.500543	NA	0.910306	NA
Cavin1	NA	NA	NA	NA	NA	NA	0.904562	NA
Cavin2	NA	NA	NA	NA	0.431449	NA	0.765115	NA
Cavin3	NA	NA	NA	NA	NA	NA	1.59266	NA
Cbfa2t3	NA	NA	NA	NA	NA	NA	0.751115	NA
Cbfb	NA	NA	NA	NA	NA	0.321754	NA	NA
Cbl	NA	NA	0.295209	NA	NA	NA	NA	NA
Cblc	NA	0.075281	NA	NA	NA	NA	NA	NA
Cbll1	NA	NA	NA	NA	NA	NA	0.607686	NA
Cbr1	0.950099	-0.424036	-1.01262	-0.886065	-0.984982	-1.0034	-1.36778	NA
Cbr3	0.508912	-0.344855	-0.361415	-0.307448	-0.380426	-0.382466	NA	NA
Cbr4	0.0629272	NA	NA	NA	NA	NA	NA	NA
Cbs	0.27234	-0.118595	-0.328689	-0.162844	-0.417804	-0.341964	-0.361315	1.03694
Cbx1	-0.145922	0.157559	-0.141632	NA	0.382222	NA	NA	NA
Cbx3	NA	0.265123	-0.396705	-0.361112	NA	NA	0.905011	NA
Cbx4	NA	NA	0.261063	NA	NA	NA	NA	NA
Cbx5	-0.190725	NA	0.106954	NA	0.506651	NA	NA	NA
Cbx6	NA	NA	NA	NA	0.291277	NA	NA	NA
Cbx8	NA	NA	0.291897	NA	NA	NA	NA	NA
Cby1	NA	NA	NA	NA	0.166662	NA	NA	NA
Cc2d1b	NA	NA	0.279266	0.456963	NA	NA	NA	NA
Ccar1	-0.233029	NA	0.348454	0.609049	-0.165489	NA	-0.356169	NA
Ccdc107	0.446358	-0.349386	-0.318056	-0.0557401	-0.490262	-0.629601	-0.543547	NA
Ccdc112	NA	NA	NA	NA	NA	NA	NA	0.159455
Ccdc114	NA	NA	0.221937	NA	NA	NA	NA	NA
Ccdc115	NA	0.0658848	NA	NA	NA	NA	NA	NA
Ccdc12	NA	0.102118	NA	-0.0155727	NA	0.562474	NA	NA
Ccdc124	0.0786436	0.138533	-0.225291	-0.324979	-0.0599727	NA	NA	NA
Ccdc127	NA	0.112107	NA	NA	NA	NA	NA	NA
Ccdc141	-0.427235	-0.304819	0.402709	0.970813	0.181752	-0.295238	NA	NA
Ccdc157	NA	NA	NA	NA	NA	NA	0.364818	NA
Ccdc160	NA	NA	NA	NA	0.477233	NA	NA	NA
Ccdc163	NA	NA	NA	NA	NA	NA	0.385519	NA
Ccdc174	-0.208737	NA	0.318683	0.224447	NA	NA	NA	NA
Ccdc189	NA	NA	NA	NA	0.189473	NA	NA	0.0936199
Ccdc191	NA	NA	NA	NA	NA	NA	0.30346	NA
Ccdc22	NA	NA	NA	NA	-0.118757	NA	NA	NA
Ccdc25	0.0457521	NA	NA	-0.11267	NA	NA	-0.24223	NA
Ccdc28a	NA	NA	0.20715	NA	NA	NA	NA	NA
Ccdc28b	NA	NA	NA	NA	NA	NA	0.385984	NA
Ccdc32	0.0652076	0.0640105	NA	NA	NA	NA	NA	NA
Ccdc34	-0.127622	0.142908	NA	NA	NA	0.147301	NA	NA
Ccdc47	NA	NA	NA	NA	NA	-0.1046	NA	NA
Ccdc50	-0.285119	0.0744641	0.34844	0.455859	-0.257879	NA	-0.425061	NA
Ccdc58	0.0379627	0.100936	-0.161143	-0.10572	NA	NA	NA	NA
Ccdc59	-0.08758	0.0667426	0.109254	NA	-0.0935061	NA	NA	NA
Ccdc6	0.110949	NA	NA	NA	-0.243071	NA	NA	NA
Ccdc71l	NA	NA	0.248416	NA	NA	NA	NA	NA
Ccdc82	NA	NA	NA	NA	NA	NA	0.648073	NA
Ccdc84	NA	NA	0.342888	0.369845	NA	NA	NA	NA
Ccdc85b	NA	0.0569067	NA	NA	NA	NA	0.719438	NA
Ccdc88a	NA	NA	NA	NA	NA	NA	0.485154	NA
Ccdc88c	NA	NA	0.342945	0.260615	NA	NA	NA	NA
Ccdc9	NA	NA	0.315693	0.227997	NA	NA	NA	NA
Ccdc90b	NA	0.141707	-0.175614	-0.154977	0.15245	NA	NA	NA
Ccdc91	0.115074	NA	-0.157515	-0.101964	NA	NA	NA	NA
Ccl12	NA	NA	NA	NA	NA	1.75303	NA	NA
Ccl2	NA	1.31222	NA	NA	NA	1.19161	NA	NA
Ccl27a	NA	0.113879	NA	NA	NA	NA	NA	NA
Ccl28	NA	NA	NA	NA	NA	NA	NA	0.289019
Ccl3	NA	NA	NA	NA	NA	0.817633	NA	NA
Ccl4	NA	NA	NA	NA	NA	1.84867	NA	NA
Ccl5	NA	NA	NA	NA	NA	2.44199	NA	NA
Ccl9	NA	NA	NA	NA	NA	0.711856	NA	NA
Ccm2l	NA	NA	NA	NA	NA	NA	1.17483	NA
Ccnb1	NA	NA	NA	NA	NA	0.371502	NA	NA
Ccnb2	NA	NA	NA	NA	NA	0.366534	NA	NA
Ccnc	NA	0.120373	NA	NA	NA	NA	NA	NA
Ccnd1	-0.282972	0.270523	-0.272306	NA	0.280025	-0.210765	NA	NA
Ccnd2	NA	NA	NA	NA	NA	0.378558	0.930047	NA
Ccnd3	0.0519344	NA	-0.10315	-0.157212	NA	NA	NA	NA
Ccndbp1	NA	0.121472	-0.156559	-0.107873	NA	NA	NA	NA
Ccng1	0.290609	-0.150059	-0.337774	-0.236591	-0.35904	NA	-0.226785	0.719874
Ccnh	0.0202075	NA	-0.17746	NA	NA	-0.154824	NA	NA
Ccni	0.161413	NA	-0.272337	-0.126106	NA	NA	NA	NA
Ccnl1	-1.02546	-0.616914	1.40579	0.827517	NA	NA	0.675471	NA
Ccnl2	-0.961473	-0.682302	1.19038	1.24309	-0.174293	NA	0.76491	NA
Ccnt1	-0.306155	NA	0.532093	0.431113	NA	NA	0.817223	NA
Ccnt2	-0.568582	NA	0.692854	0.962374	NA	NA	0.23737	NA
Ccny	0.029459	NA	NA	NA	NA	-0.238609	NA	NA
Ccpg1	NA	NA	0.114542	NA	NA	NA	NA	NA
Ccpg1os	NA	0.179232	-0.199	-0.164695	NA	NA	NA	NA
Ccr2	NA	NA	NA	NA	NA	0.785492	NA	NA
Ccs	0.219493	NA	-0.309538	-0.313287	-0.203924	-0.0598454	-0.633599	NA
Ccser2	0.173823	-0.207863	NA	NA	-0.177539	-0.43832	NA	NA
Cct2	0.0264191	0.351835	-0.493804	-0.378882	NA	NA	NA	NA
Cct3	NA	0.371886	-0.15305	-0.359807	-0.0968729	NA	NA	NA
Cct4	NA	0.470945	-0.448564	-0.422507	0.00978329	NA	NA	NA
Cct5	0.00424607	0.512649	-0.649635	-0.60063	-0.138174	-0.0652696	-0.0599972	NA
Cct7	0.0257948	0.350883	-0.439728	-0.560657	NA	-0.231899	NA	NA
Cct8	-0.00983213	0.40074	-0.445295	-0.212121	-0.363244	NA	NA	NA
Ccz1	NA	0.158131	NA	NA	-0.0263851	-0.150387	NA	NA
Cd14	NA	0.0312711	NA	NA	NA	1.91172	NA	NA
Cd151	-0.25567	0.32596	NA	-0.282723	NA	-0.316756	1.04417	NA
Cd164	NA	NA	NA	NA	-0.269564	-0.395478	NA	0.717255
Cd1d1	NA	NA	NA	NA	NA	NA	0.380999	NA
Cd200	NA	NA	NA	NA	NA	NA	2.33477	NA
Cd24a	-0.769941	-0.0824864	NA	NA	1.88458	NA	0.795235	NA
Cd2ap	-0.350568	0.167828	0.472137	NA	NA	-0.107382	NA	NA
Cd2bp2	NA	NA	NA	NA	-0.0880336	NA	NA	NA
Cd300a	NA	NA	NA	NA	NA	0.626267	NA	NA
Cd300c2	NA	NA	NA	NA	NA	1.28675	NA	NA
Cd300lg	NA	NA	NA	NA	NA	NA	1.53462	NA
Cd302	0.466158	-0.183912	-0.475025	-0.374493	-0.822874	0.0466815	NA	NA
Cd320	NA	NA	-0.0694721	-0.08069	0.254214	NA	NA	NA
Cd34	NA	NA	NA	NA	NA	NA	1.98554	NA
Cd36	0.121547	-0.0771671	NA	-0.137515	-0.128574	NA	NA	0.379328
Cd38	NA	NA	NA	NA	NA	NA	1.0047	NA
Cd44	NA	NA	NA	NA	NA	0.600245	NA	NA
Cd47	-0.359882	0.411294	NA	-0.274518	NA	0.62955	0.937422	NA
Cd48	NA	NA	NA	NA	NA	0.829212	NA	NA
Cd52	NA	NA	NA	NA	NA	3.04031	NA	NA
Cd53	NA	NA	NA	NA	NA	0.82481	NA	NA
Cd59a	NA	NA	NA	NA	0.695945	NA	0.543382	NA
Cd63	0.1213	0.440282	-0.372731	-0.692121	-0.399844	-0.704006	-1.62895	NA
Cd68	NA	NA	NA	NA	NA	1.21843	NA	NA
Cd72	NA	NA	NA	NA	NA	1.53801	NA	NA
Cd74	-1.66635	0.34468	-0.293966	-1.19877	-1.86238	3.5777	NA	-1.11121
Cd81	0.0710604	0.0304016	-0.64983	-0.842812	0.459461	NA	1.03171	NA
Cd82	NA	NA	NA	NA	0.654607	NA	NA	0.403583
Cd84	NA	NA	NA	NA	NA	0.868099	NA	NA
Cd86	NA	NA	NA	NA	NA	0.566082	NA	NA
Cd9	-0.677346	0.335696	-0.317844	-0.609664	1.35862	NA	1.28455	NA
Cd93	NA	NA	NA	NA	NA	0.733113	1.99691	NA
Cda	0.893133	-0.167771	-1.03113	-0.878862	-1.59892	-1.16594	-1.56296	NA
Cdadc1	NA	NA	NA	0.200688	NA	NA	0.666819	NA
Cdc123	0.0408051	0.101872	-0.227349	-0.12976	NA	NA	NA	0.221558
Cdc14a	NA	NA	NA	NA	NA	NA	1.12381	NA
Cdc14b	NA	NA	0.251438	0.227966	NA	NA	NA	NA
Cdc20	NA	NA	NA	NA	NA	0.435117	NA	NA
Cdc26	NA	0.113213	-0.156505	NA	NA	NA	NA	NA
Cdc34	0.092626	-0.0319966	-0.0879134	-0.0296057	NA	NA	-0.325443	NA
Cdc37	0.0529024	0.229994	-0.443009	-0.521567	NA	0.0375484	NA	NA
Cdc37l1	-0.467858	-0.352941	0.478056	1.06617	NA	NA	NA	NA
Cdc40	NA	NA	0.185799	NA	NA	NA	NA	NA
Cdc42	-0.0659277	0.472796	-0.732602	-0.72279	NA	0.647734	NA	NA
Cdc42bpa	-0.161846	NA	0.318958	0.290818	NA	NA	0.416796	NA
Cdc42bpb	-0.25404	-0.0924843	0.259082	0.287575	NA	NA	1.2595	NA
Cdc42bpg	NA	NA	0.183649	NA	NA	NA	NA	NA
Cdc42ep1	NA	NA	NA	NA	NA	NA	0.617906	NA
Cdc42ep2	NA	NA	NA	NA	NA	NA	1.23808	NA
Cdc42ep4	NA	NA	NA	NA	NA	NA	1.1374	NA
Cdc42ep5	NA	NA	NA	NA	0.610867	NA	NA	NA
Cdc42se1	NA	0.222756	NA	NA	-0.154697	-0.30367	NA	NA
Cdc42se2	NA	NA	NA	NA	0.335528	0.239175	0.267727	NA
Cdc5l	NA	0.082511	-0.167303	-0.102491	NA	NA	NA	NA
Cdc73	-0.11078	NA	0.177451	0.236144	NA	NA	NA	NA
Cdca3	NA	NA	NA	NA	NA	0.440428	NA	NA
Cdcp1	NA	NA	0.189389	0.277774	NA	NA	NA	NA
Cdh1	-0.177869	NA	0.0754124	-0.0164384	0.734129	NA	NA	NA
Cdh16	NA	NA	NA	NA	0.535492	-0.609873	-1.43753	0.292354
Cdh3	NA	NA	NA	NA	0.406269	NA	NA	NA
Cdh5	NA	NA	NA	NA	NA	NA	2.14499	NA
Cdhr5	0.0158762	NA	0.176721	NA	-0.501698	-0.612115	-0.816515	NA
Cdip1	-0.211577	-0.133176	0.319423	0.326413	NA	NA	NA	NA
Cdipt	NA	NA	NA	NA	0.401558	NA	NA	NA
Cdk11b	-0.368614	NA	0.458146	0.549682	NA	NA	NA	NA
Cdk12	-0.241171	NA	0.292926	0.492537	NA	NA	0.21088	NA
Cdk13	NA	NA	0.13497	0.345182	NA	NA	NA	NA
Cdk16	NA	NA	0.157728	NA	NA	-0.178474	NA	NA
Cdk17	NA	NA	NA	NA	NA	NA	0.761346	NA
Cdk18	NA	NA	0.233561	0.230581	NA	NA	NA	NA
Cdk2ap1	NA	0.191274	-0.377344	-0.226002	NA	NA	NA	0.374385
Cdk2ap2	0.000323446	NA	NA	-0.0659529	-0.220835	NA	NA	NA
Cdk4	NA	0.375081	-0.278175	-0.0918071	-0.353818	NA	NA	NA
Cdk5	NA	NA	0.17714	NA	NA	-0.263431	NA	NA
Cdk5rap3	NA	NA	NA	NA	NA	-0.239531	NA	NA
Cdk6	-0.133159	0.0709727	0.258747	NA	NA	NA	NA	NA
Cdk8	-0.537712	-0.343278	0.775716	0.921718	-0.0602997	NA	NA	NA
Cdk9	-0.189558	NA	0.30533	0.38081	-0.131605	NA	NA	NA
Cdkal1	NA	NA	NA	0.284439	-0.0926861	-0.240176	NA	NA
Cdkl1	NA	NA	NA	0.170727	0.434224	NA	NA	NA
Cdkn1a	-0.394623	NA	0.65871	NA	NA	NA	1.67861	NA
Cdkn1b	NA	NA	0.217359	0.203464	NA	0.279557	NA	NA
Cdkn2c	0.11422	NA	-0.206466	-0.130585	-0.161463	NA	NA	NA
Cdkn2d	NA	NA	NA	NA	NA	NA	0.643604	NA
Cdo1	NA	NA	NA	NA	0.770978	NA	NA	0.811747
Cdpf1	0.0841901	NA	-0.166403	-0.00728057	-0.124789	-0.171272	-0.233783	NA
Cdr2	NA	-0.151866	0.27369	0.463639	-0.285145	-0.303419	-0.32612	0.306769
Cds2	NA	-0.118867	0.169537	NA	NA	NA	0.505715	NA
Cdv3	NA	NA	NA	-0.0982288	NA	-0.313733	NA	NA
Ceacam1	NA	NA	NA	NA	NA	NA	0.599101	NA
Cebpa	NA	NA	NA	NA	NA	0.787405	NA	NA
Cebpb	-0.852465	-0.108877	1.28623	0.374091	-0.486815	0.686027	NA	NA
Cebpd	-0.399939	NA	0.0838869	NA	0.230778	NA	2.34571	0.164916
Cebpz	-0.0842106	NA	0.12782	NA	NA	NA	NA	NA
Cebpzos	0.202023	NA	-0.451729	-0.308288	NA	-0.264232	-0.118825	0.243988
Cela1	1.20825	-0.696947	-1.20624	-0.90581	-1.1197	-0.864155	-0.9215	-1.13799
Celf1	-0.327615	NA	0.482569	0.632352	-0.221523	-0.302809	NA	NA
Celf2	NA	NA	NA	NA	NA	0.543415	NA	NA
Celsr2	-0.290641	-0.0772015	0.27481	0.57689	NA	-0.219012	NA	NA
Cenpa	NA	NA	NA	NA	NA	0.583225	NA	NA
Cenpb	0.122312	NA	-0.209298	-0.246723	NA	NA	NA	NA
Cenpv	0.208402	NA	-0.254569	-0.183514	-0.197656	NA	-0.396467	NA
Cenpx	0.399205	NA	-0.736835	-0.470565	-0.100491	NA	-0.463187	NA
Cep162	NA	NA	0.186457	NA	NA	NA	NA	NA
Cep164	NA	NA	0.239336	0.226539	NA	NA	NA	NA
Cep170b	NA	NA	0.208853	NA	-0.132094	-0.308685	NA	NA
Cep290	NA	NA	0.138947	0.362283	NA	NA	NA	NA
Cep350	-0.132875	NA	0.168194	0.446094	NA	NA	NA	NA
Cep44	NA	NA	0.194538	NA	NA	NA	NA	NA
Cep57	NA	NA	0.0903343	0.0530381	NA	NA	NA	NA
Cep85	-0.241976	NA	0.435623	0.423792	NA	NA	NA	NA
Cep85l	NA	NA	NA	NA	NA	NA	0.270708	NA
Cept1	-0.162982	NA	NA	0.252584	NA	NA	NA	NA
Cers2	-0.128377	NA	0.208098	NA	NA	-0.446269	NA	NA
Cers4	NA	NA	NA	NA	NA	NA	0.594518	NA
Cers5	NA	NA	NA	NA	NA	NA	NA	0.48692
Cers6	NA	NA	0.248724	0.223479	NA	NA	NA	NA
Ces1d	0.903534	-0.906854	-0.387871	-0.297522	-0.860264	-0.978166	-1.03338	NA
Ces1f	0.523905	-0.562343	-0.147074	-0.117468	-0.566895	-0.493387	-0.590394	NA
Ces2c	0.379081	-0.240674	-0.175659	-0.301177	-0.531941	-0.325669	-0.513238	0.669764
Ces2e	NA	NA	NA	NA	NA	NA	NA	0.358238
Cetn2	0.103921	0.242388	-0.45609	-0.445159	NA	NA	NA	NA
Cetn3	NA	0.24944	-0.421008	-0.30156	NA	NA	NA	NA
Cfap20	-0.0885013	NA	0.156643	NA	NA	NA	NA	NA
Cfap36	0.0097876	0.18859	-0.261591	-0.143218	NA	NA	NA	NA
Cfap43	NA	NA	NA	NA	NA	NA	1.18538	NA
Cfap69	-0.389855	NA	0.434753	0.865872	NA	NA	NA	NA
Cfb	0.11505	0.117441	-0.125372	0.0123596	-0.746493	-0.412981	NA	NA
Cfdp1	NA	0.417656	-0.528766	-0.394918	NA	NA	NA	NA
Cfi	-0.00458645	0.323578	NA	-0.146872	-0.470366	-0.278331	-0.453369	-0.452193
Cfl1	NA	0.520541	-0.73919	-0.698414	NA	0.944105	NA	NA
Cfl2	NA	0.250385	NA	-0.142859	-0.265024	-0.0644054	NA	NA
Cflar	-0.299706	-0.212868	0.599944	0.568316	-0.243466	-0.0250367	NA	NA
Cftr	NA	NA	0.262734	NA	NA	NA	NA	NA
Cggbp1	NA	NA	-0.112548	NA	NA	NA	0.511984	NA
Cgn	NA	NA	0.283356	NA	NA	NA	NA	NA
Cgnl1	NA	-0.315224	0.291728	0.61375	NA	-0.332649	NA	-0.549012
Cgref1	0.35597	NA	-0.474104	-0.367136	-0.60328	-0.451397	-0.602824	0.650372
Cgrrf1	0.0322334	NA	-0.128152	-0.114453	NA	NA	NA	NA
Chac2	0.205152	-0.185615	-0.231973	-0.130365	NA	NA	NA	0.339736
Champ1	NA	NA	0.199598	NA	NA	NA	NA	NA
Chchd1	0.0611566	0.153271	-0.432895	-0.278129	NA	NA	-0.281106	NA
Chchd10	0.574364	NA	-1.46162	-1.12937	0.394685	-0.97598	-1.69122	NA
Chchd2	0.61526	0.0500701	-1.79594	-1.21351	NA	-0.65313	-0.842926	NA
Chchd3	0.211726	NA	-0.480501	-0.346953	NA	-0.530876	-0.0653323	NA
Chchd4	0.18746	NA	-0.268635	-0.364352	NA	-0.27589	-0.629909	NA
Chchd5	0.0100984	0.142699	-0.130179	-0.103323	0.00914643	NA	NA	NA
Chchd6	NA	0.176787	-0.263425	-0.193905	0.24106	NA	NA	NA
Chchd7	0.299246	NA	-0.510628	-0.314132	NA	-0.360163	-0.429713	NA
Chd1	NA	NA	0.258983	0.298466	NA	NA	NA	NA
Chd2	-0.602184	-0.374905	0.895802	0.942218	-0.250605	NA	NA	NA
Chd3	-0.403924	-0.399736	0.709477	0.930534	-0.403582	-0.361636	NA	-0.667073
Chd4	-0.360468	-0.19758	0.561489	0.532941	NA	NA	NA	-0.52451
Chd6	-0.361713	NA	0.485275	0.520098	NA	NA	NA	NA
Chd8	-0.247141	NA	0.263383	0.425762	NA	NA	0.464704	NA
Chd9	-0.674643	-0.500017	0.82654	1.12812	0.230609	-0.614373	NA	NA
Chdh	NA	NA	0.309769	NA	-0.0281809	-0.380274	-0.474522	NA
Cherp	NA	NA	0.21706	0.295553	NA	NA	NA	NA
Chfr	NA	NA	NA	0.219101	NA	NA	NA	NA
Chic2	NA	0.0923774	-0.0802443	NA	NA	NA	NA	NA
Chid1	NA	NA	NA	NA	0.250887	NA	NA	NA
Chka	-1.90682	-1.4422	2.30988	1.2313	NA	-1.11927	-1.40502	-1.50781
Chkb	-0.399695	-0.189418	0.698757	0.586046	-0.22947	NA	NA	NA
Chmp1a	0.0234162	NA	NA	-0.114459	-0.211437	NA	-0.366938	NA
Chmp1b	NA	0.0403549	NA	NA	NA	NA	NA	NA
Chmp2a	0.0328639	0.31907	-0.529275	-0.47807	NA	-0.124353	-0.0626831	NA
Chmp2b	NA	0.290179	-0.240168	-0.172129	NA	-0.272671	NA	0.20882
Chmp3	0.0599315	0.192693	-0.439171	-0.236293	NA	-0.289782	-0.35441	NA
Chmp4b	NA	0.246437	-0.346915	-0.404016	NA	NA	NA	NA
Chmp5	0.140008	0.132609	-0.675071	-0.448838	0.379157	-0.184566	-0.316636	NA
Chmp6	0.458924	-0.215374	-0.37434	-0.344205	-0.367524	-0.426386	-0.412518	NA
Chp1	0.148613	NA	-0.269979	-0.0854207	NA	-0.503626	NA	NA
Chpf	NA	NA	NA	NA	NA	NA	NA	0.125253
Chpt1	0.446697	NA	-0.343164	-0.27086	-1.11279	-1.11821	-1.74872	0.951378
Chrac1	0.0748043	0.122102	-0.32173	-0.267265	-0.125373	NA	NA	NA
Chrna4	NA	NA	NA	0.37462	NA	NA	NA	NA
Chst15	NA	NA	NA	NA	NA	NA	0.59473	NA
Chst2	NA	NA	NA	NA	NA	NA	1.21237	NA
Chsy1	NA	NA	NA	0.23116	NA	NA	NA	NA
Chtf8	NA	0.0894819	NA	NA	-0.158954	NA	NA	NA
Chtop	-0.0942682	0.0429639	0.155912	NA	NA	NA	NA	NA
Chuk	-0.260597	-0.299779	0.671018	0.540115	-0.336577	-0.202601	NA	NA
Churc1	-0.0176287	0.220619	-0.510548	-0.277291	0.385971	-0.114289	NA	NA
Ciao1	0.0782752	0.10459	-0.254538	-0.17778	NA	NA	NA	NA
Ciapin1	0.00221107	NA	NA	0.0629811	NA	-0.320323	NA	NA
Cib1	0.344517	0.156999	-0.776802	-0.663761	-0.352608	-0.291414	-0.0370516	NA
Cic	NA	NA	NA	NA	NA	NA	0.286097	NA
Cideb	0.188568	NA	NA	-0.129361	-0.499715	-0.394543	-0.51505	NA
Cinp	NA	0.10407	NA	NA	NA	NA	NA	NA
Cir1	NA	NA	NA	NA	NA	-0.224218	NA	NA
Cirbp	-0.171356	NA	0.249359	0.349352	-0.184975	NA	NA	NA
Cisd1	0.61823	-0.191192	-1.10691	-0.8555	NA	-0.823398	-1.29244	NA
Cisd2	0.0590046	0.0594708	-0.274127	-0.14205	NA	-0.152469	NA	NA
Cisd3	0.156151	NA	-0.270419	-0.250505	-0.235781	NA	-0.329776	NA
Cish	NA	NA	NA	0.321398	NA	NA	NA	NA
Cited2	-0.694337	NA	0.996808	0.846389	NA	NA	NA	NA
Ciz1	NA	NA	NA	0.281533	NA	NA	0.399419	NA
Ckap4	NA	NA	NA	NA	NA	NA	0.595585	NA
Ckap5	NA	NA	NA	NA	NA	0.198117	NA	NA
Ckb	-0.854695	NA	NA	NA	2.19888	1.02322	NA	NA
Cklf	NA	NA	NA	NA	NA	0.465605	NA	NA
Ckmt1	NA	NA	NA	NA	1.08113	NA	NA	NA
Cks1b	NA	0.12849	NA	NA	NA	0.64047	NA	NA
Cks2	0.195639	-0.129423	-0.171985	-0.0461424	-0.53706	NA	-0.489937	NA
Clasp1	NA	NA	0.221115	NA	NA	NA	0.464825	NA
Clasrp	NA	NA	0.268825	0.35355	NA	NA	NA	NA
Clcc1	NA	NA	NA	NA	-0.0854166	NA	NA	NA
Clcf1	NA	NA	0.249266	NA	NA	NA	NA	NA
Clcn3	-0.297108	-0.25595	0.512604	0.574915	NA	NA	NA	NA
Clcn4	-0.126761	NA	0.237451	NA	NA	NA	NA	NA
Clcn5	NA	-0.0948177	0.393387	0.28309	-0.110402	-0.233014	-0.236824	NA
Clcn6	NA	NA	NA	0.448472	NA	NA	NA	NA
Clcn7	-0.226054	NA	0.350364	0.474503	NA	NA	NA	NA
Clcnka	NA	NA	NA	NA	0.772191	NA	NA	NA
Clcnkb	NA	NA	NA	NA	1.85489	NA	NA	NA
Cldn1	-0.345589	0.269256	0.559531	NA	NA	NA	NA	NA
Cldn10	0.613793	-0.18033	-0.81938	-0.479718	-0.322236	-0.983944	-1.36017	NA
Cldn12	NA	NA	0.135432	NA	-0.1083	NA	NA	NA
Cldn15	NA	NA	NA	NA	NA	NA	1.38688	NA
Cldn16	NA	NA	NA	NA	0.563737	NA	NA	NA
Cldn19	NA	NA	NA	NA	0.759984	NA	NA	NA
Cldn2	-0.033566	NA	0.429589	0.322281	-0.89991	-0.751392	-1.12888	0.212372
Cldn3	NA	NA	NA	NA	NA	NA	NA	0.495927
Cldn4	NA	NA	NA	NA	0.734838	NA	NA	NA
Cldn7	NA	NA	NA	NA	0.993332	NA	NA	0.30388
Cldn8	NA	NA	NA	NA	1.20545	NA	NA	NA
Clec12a	NA	NA	NA	NA	NA	0.818927	NA	NA
Clec14a	NA	NA	NA	NA	NA	NA	1.13544	NA
Clec1a	NA	NA	NA	NA	NA	NA	0.634725	NA
Clec2d	-0.510271	-0.342558	0.528532	0.652172	NA	NA	1.52086	NA
Clec2h	0.260665	-0.283887	-0.347261	0.349857	-0.455071	-0.31015	-0.182144	NA
Clec4a1	NA	NA	NA	NA	NA	1.09627	NA	NA
Clec4a2	NA	NA	NA	NA	NA	1.43044	NA	NA
Clec4a3	NA	NA	NA	NA	NA	0.872438	NA	NA
Clic1	-0.521528	0.71359	-0.410047	-0.578651	NA	0.928413	1.07687	NA
Clic4	-0.202809	-0.175558	0.672216	NA	-0.336704	NA	1.02488	NA
Clic5	0.0124813	NA	NA	NA	NA	NA	0.875299	NA
Clip1	NA	NA	NA	0.320416	NA	NA	NA	NA
Clk1	-0.987859	-0.623317	1.29317	1.06414	NA	NA	0.501541	NA
Clk2	NA	NA	0.243574	NA	NA	NA	NA	NA
Clk3	-0.215582	NA	0.397317	NA	NA	NA	NA	NA
Clk4	-0.316522	-0.192865	0.424133	0.624055	NA	NA	NA	NA
Clmn	-0.265787	-0.1422	0.496987	0.547882	NA	-0.403876	-0.42271	NA
Cln5	NA	NA	0.122874	NA	NA	NA	NA	NA
Clns1a	NA	0.142416	-0.240675	-0.141055	NA	NA	NA	NA
Clock	-0.215879	NA	0.522608	0.293455	NA	NA	NA	NA
Clpb	0.0395986	NA	-0.104944	-0.100933	NA	-0.217246	-0.23687	0.440699
Clpp	0.22509	NA	-0.267522	-0.218621	-0.153002	-0.371541	-0.199097	NA
Clptm1	0.0745451	NA	-0.149362	-0.179194	NA	NA	NA	NA
Clptm1l	NA	0.0617848	-0.25466	-0.157512	0.315782	NA	NA	NA
Clpx	0.161759	-0.169773	NA	NA	-0.301266	-0.402822	NA	NA
Clrn3	0.0201564	NA	NA	NA	-0.311902	-0.251867	-0.299794	NA
Clstn1	NA	NA	NA	NA	0.351547	NA	NA	NA
Clta	0.23381	0.375893	-1.00017	-0.873844	-0.379831	NA	NA	NA
Cltb	0.195218	NA	-0.433794	-0.317479	NA	NA	NA	NA
Cltc	NA	-0.122579	0.30119	NA	-0.10362	-0.129307	NA	NA
Clu	-1.32038	-0.664724	-0.806436	-0.481787	2.96121	NA	NA	-0.0365367
Cluh	-0.225441	-0.291621	0.443913	0.586253	NA	-0.270504	-0.336963	NA
Clybl	0.254771	NA	-0.457538	-0.222967	NA	NA	-0.573013	0.74237
Cmas	0.0441967	NA	-0.0912884	-0.0830558	NA	NA	NA	NA
Cmbl	0.663488	-0.223684	-0.762575	-0.500679	-0.813117	-0.565495	-0.513476	NA
Cmc1	0.117529	0.147257	-0.493348	-0.302488	NA	0.0103574	-0.305091	NA
Cmc2	0.0192044	NA	-0.238268	-0.0390929	NA	NA	NA	NA
Cmc4	NA	NA	NA	NA	NA	NA	0.455997	NA
Cmklr1	NA	NA	NA	NA	NA	NA	0.54311	NA
Cmpk1	0.273705	0.164591	-0.778012	-0.725775	NA	-0.118235	-0.406455	NA
Cmpk2	NA	NA	NA	NA	NA	NA	0.596946	NA
Cmss1	NA	0.0904545	NA	NA	NA	NA	NA	NA
Cmtm3	NA	0.19651	NA	NA	NA	0.621208	0.763136	NA
Cmtm4	0.0454633	NA	NA	-0.118742	NA	-0.305696	-0.37637	NA
Cmtm6	0.0323396	NA	NA	-0.184501	NA	NA	NA	NA
Cmtm7	NA	NA	NA	NA	NA	0.893443	NA	NA
Cmtm8	NA	NA	NA	NA	NA	NA	0.747783	NA
Cnbp	NA	0.156849	-0.204774	-0.206635	NA	NA	0.679744	NA
Cndp2	0.53732	NA	-0.472032	-0.622627	-1.13906	-0.635177	-0.928592	NA
Cnih1	0.0769915	NA	-0.265004	-0.188792	NA	NA	NA	0.250003
Cnih4	NA	0.457883	-0.305818	-0.363886	-0.126202	NA	NA	NA
Cnksr3	NA	NA	0.122592	NA	NA	NA	0.273718	NA
Cnn2	NA	NA	NA	NA	NA	0.7705	0.276158	NA
Cnn3	-0.1448	0.405662	NA	-0.213592	NA	-0.540513	NA	NA
Cnot1	-0.129629	NA	0.282596	0.265146	NA	NA	NA	NA
Cnot10	NA	NA	0.218849	0.251527	NA	NA	NA	NA
Cnot2	NA	0.112847	NA	NA	NA	NA	NA	NA
Cnot3	NA	NA	0.0929376	0.366372	NA	NA	NA	NA
Cnot4	-0.158296	NA	0.251544	0.332242	NA	NA	NA	NA
Cnot6	-0.19105	-0.20364	0.38118	0.452088	NA	NA	NA	NA
Cnot6l	NA	NA	0.106168	0.0952392	NA	NA	0.347084	NA
Cnp	NA	NA	NA	NA	NA	NA	0.287333	NA
Cnppd1	-0.242908	-0.111932	0.556318	0.382823	-0.260121	-0.305771	NA	NA
Cnpy2	0.130531	0.297427	-0.636605	-0.437131	NA	-0.178866	-0.287867	NA
Cnpy3	NA	NA	NA	NA	NA	NA	0.306542	NA
Cntrl	NA	NA	NA	NA	NA	NA	0.38664	NA
Coa3	0.244265	0.337903	-0.811217	-0.688471	-0.30889	-0.195588	-0.923392	NA
Coa5	0.0716674	NA	-0.132565	-0.118931	NA	-0.22494	-0.297798	NA
Coa6	0.254774	NA	-0.436437	-0.303693	-0.218129	-0.149452	-0.316913	NA
Coasy	0.303496	NA	-0.276616	-0.344945	-0.417792	-0.210707	-0.0437225	NA
Cobll1	NA	NA	0.160983	0.184286	NA	-0.252046	-0.389517	NA
Cog3	NA	NA	NA	0.381098	NA	NA	NA	NA
Cog8	0.137989	NA	-0.163895	-0.0741929	NA	NA	NA	NA
Col15a1	NA	NA	NA	NA	NA	NA	0.416568	NA
Col16a1	NA	NA	0.229663	NA	NA	NA	NA	NA
Col18a1	-0.618546	0.736977	0.368317	-0.151443	NA	-0.211212	NA	0.765557
Col27a1	NA	NA	0.34606	0.783062	NA	NA	NA	NA
Col4a1	-0.629002	0.397754	0.602968	NA	-0.300437	NA	1.27947	NA
Col4a2	-0.36845	0.16212	0.273187	0.383102	-0.426517	-0.18342	1.29195	NA
Col4a3	-0.243418	-0.0824049	0.331027	0.590939	-0.200999	-0.272995	NA	NA
Col4a3bp	-0.124319	NA	0.206827	0.188753	NA	NA	NA	NA
Col4a4	-0.535955	-0.363902	0.589856	1.09598	NA	-0.32374	-0.551045	NA
Col4a5	NA	NA	NA	0.268982	NA	NA	NA	NA
Col5a2	NA	NA	NA	NA	0.510509	NA	NA	NA
Colgalt1	NA	NA	0.202709	NA	NA	NA	NA	NA
Commd1	0.0401245	0.250377	-0.598322	-0.551349	0.300093	NA	-0.467523	NA
Commd10	NA	0.14266	NA	NA	NA	NA	NA	NA
Commd2	NA	0.209141	-0.147788	-0.146234	NA	NA	-0.353423	NA
Commd3	0.272816	0.181653	-0.525058	-0.443492	-0.322959	-0.374617	-0.905527	NA
Commd4	0.0288688	0.147024	-0.202614	-0.196413	NA	-0.217011	NA	NA
Commd6	0.128121	0.13923	-0.512223	-0.245862	NA	NA	-0.319317	NA
Commd7	NA	0.109456	-0.0665142	-0.0377844	NA	NA	NA	NA
Commd8	0.0719896	0.0974751	-0.151868	-0.214353	-0.189088	NA	NA	NA
Commd9	0.159074	0.0382333	-0.275857	-0.219173	NA	NA	-0.208188	NA
Comt	0.360654	0.291531	-0.626372	-0.526969	-1.13428	-0.551804	-1.17799	-0.58687
Comtd1	0.0626521	0.111393	-0.120687	-0.0683817	-0.191235	NA	-0.283292	NA
Cop1	NA	NA	0.103197	NA	NA	NA	NA	NA
Copa	-0.13991	NA	0.260283	NA	NA	-0.43537	0.493645	NA
Copb1	NA	0.116093	NA	NA	-0.174503	NA	NA	NA
Copb2	0.0540682	0.129617	-0.271881	-0.194214	NA	NA	NA	NA
Cope	0.0718944	NA	-0.32544	-0.0847116	NA	-0.195004	NA	NA
Copg1	0.0420777	NA	NA	NA	NA	NA	NA	NA
Coprs	0.0648376	0.0644329	-0.250429	-0.199294	NA	NA	NA	NA
Cops2	0.0559425	0.119599	-0.166961	-0.190873	NA	NA	-0.376991	NA
Cops3	NA	NA	NA	NA	NA	-0.0710988	NA	NA
Cops4	0.00618473	0.128421	-0.232776	-0.29457	NA	NA	NA	NA
Cops5	NA	0.248259	-0.124401	-0.0698169	NA	NA	NA	NA
Cops6	0.163048	0.244917	-0.688469	-0.532047	NA	-0.408087	-0.594976	NA
Cops7a	0.0473566	0.146443	-0.163132	-0.212689	NA	-0.280888	NA	NA
Cops8	NA	NA	0.208313	NA	-0.183875	NA	NA	NA
Cops9	0.242808	0.179146	-1.08545	-0.798546	0.391687	NA	-0.796267	NA
Copz1	0.0648344	NA	-0.168595	-0.0203871	NA	-0.101773	NA	NA
Copz2	NA	NA	NA	NA	0.2471	NA	NA	NA
Coq10b	-0.123198	NA	0.125188	NA	NA	NA	NA	NA
Coq2	0.0986752	0.0951025	-0.241821	-0.13489	NA	NA	-0.31439	NA
Coq4	0.0324092	0.0832683	-0.0859385	-0.0610528	NA	-0.157327	NA	NA
Coq6	NA	0.126758	NA	NA	NA	NA	NA	NA
Coq7	-0.00176429	0.106052	-0.365078	-0.335866	0.517254	-0.136034	NA	NA
Coq8a	0.255852	-0.106881	-0.179807	-0.0944399	-0.258904	-0.407335	-0.424052	NA
Coq9	0.259763	-0.213239	-0.378339	-0.0719292	NA	-0.235963	-0.715555	NA
Coro1a	NA	NA	NA	NA	NA	1.85444	NA	NA
Coro1c	-0.114608	0.201096	0.193183	-0.125332	-0.225215	NA	NA	NA
Coro7	NA	NA	0.194604	NA	NA	NA	NA	NA
Cotl1	0.517581	-0.179876	-0.505863	-0.568944	-1.13544	NA	-0.880495	NA
Cox11	NA	NA	NA	NA	0.178073	NA	NA	NA
Cox14	0.204812	0.116088	-0.705351	-0.603646	0.335253	-0.18435	-0.297397	NA
Cox15	0.101633	NA	NA	NA	NA	NA	NA	NA
Cox17	0.216321	0.128763	-0.936944	-0.642728	NA	NA	-0.276695	NA
Cox19	0.110963	0.0879241	-0.312836	-0.307043	NA	-0.350752	NA	NA
Cox20	0.275391	0.0886148	-0.741787	-0.543294	NA	-0.218883	-0.640938	NA
Cox4i1	0.50085	NA	-1.65745	-1.13935	0.378883	-0.598434	-1.07496	NA
Cox5a	0.464591	0.0338591	-1.79118	-1.30779	0.528872	-0.369037	-1.23662	NA
Cox5b	0.38966	NA	-1.81812	-1.25778	0.762592	-0.505951	-0.98624	NA
Cox6a1	0.481977	NA	-1.36074	-1.12982	0.407846	-0.533973	-0.748667	0.360656
Cox6b1	0.38618	0.089032	-1.73785	-1.52087	0.647491	-0.313682	-1.3977	NA
Cox6b2	0.166273	NA	NA	NA	NA	NA	NA	NA
Cox6c	0.443036	-0.10875	-1.51054	-1.32917	0.768238	-0.587813	-1.82974	0.260453
Cox7a1	0.13595	-0.131701	-0.278865	-0.245393	0.46573	NA	-0.275938	NA
Cox7a2	0.492441	-0.11242	-1.78462	-1.40332	0.67773	-0.358966	-0.825273	NA
Cox7a2l	0.208908	0.237855	-0.840804	-0.649907	NA	NA	-0.605355	NA
Cox7b	0.312685	0.0439887	-1.68619	-1.2239	0.831165	-0.455367	-1.11702	0.209285
Cox7c	0.507683	0.0735423	-1.86445	-1.41688	0.403438	-0.464294	-1.65316	NA
Cox8a	0.450661	NA	-1.63091	-1.36199	0.647079	-0.417458	-0.947627	NA
Cp	-0.930792	0.768319	0.76458	NA	-0.593018	NA	-0.611388	0.747613
Cpd	NA	NA	0.108146	-0.0557863	NA	-0.0874526	1.03427	0.664149
Cpe	NA	0.413297	-0.151077	-0.35801	-0.538077	-0.277775	-0.342004	NA
Cpeb2	NA	NA	0.356068	0.240992	NA	NA	NA	NA
Cpeb3	NA	NA	NA	0.265321	NA	NA	NA	NA
Cpeb4	-0.703948	-0.515087	1.29996	0.867094	-0.594008	-0.720393	NA	NA
Cpn1	0.0737667	0.37044	NA	NA	-1.24309	-0.887526	-1.25187	-0.706818
Cpne2	NA	NA	NA	NA	NA	0.421492	0.719051	NA
Cpne3	NA	0.073437	-0.0991982	-0.0625286	NA	NA	NA	0.0677975
Cpne8	NA	0.254558	NA	NA	NA	NA	0.564414	NA
Cpox	0.166936	-0.219759	NA	NA	-0.202973	-0.198891	-0.593589	-0.549351
Cpped1	0.0937556	NA	NA	-0.113169	NA	NA	NA	NA
Cpq	0.0660639	0.104321	-0.204505	-0.214572	NA	NA	-0.378605	NA
Cpsf1	NA	NA	0.251791	0.389771	NA	NA	NA	NA
Cpsf3	0.0169825	NA	NA	NA	NA	NA	NA	NA
Cpsf6	-0.225812	NA	0.37288	0.313601	NA	NA	0.778253	NA
Cpsf7	-0.279524	NA	0.330448	0.554123	NA	NA	0.608773	NA
Cpt1a	0.0394655	-0.136128	NA	-0.0982113	0.222271	-0.161437	-0.339468	NA
Cpt2	0.359275	-0.187134	-0.160822	-0.303671	-0.325423	-0.47904	-0.468025	NA
Cr1l	NA	NA	NA	NA	NA	NA	0.583729	NA
Cracr2b	NA	NA	NA	NA	NA	NA	1.11381	NA
Cramp1l	NA	NA	0.386681	0.266144	NA	NA	NA	NA
Crat	0.102439	NA	-0.161786	-0.149536	NA	NA	-0.335375	NA
Crb3	NA	0.0413733	-0.107103	-0.105756	0.378089	NA	-0.403486	NA
Crbn	NA	0.0904382	NA	NA	NA	NA	NA	NA
Crcp	NA	0.0953435	NA	NA	NA	NA	NA	NA
Creb1	NA	NA	0.111071	0.278132	NA	NA	0.717036	NA
Creb3	NA	0.251736	NA	NA	-0.143659	-0.238484	-0.309909	NA
Creb3l2	NA	NA	NA	0.31833	NA	NA	0.324644	NA
Creb5	NA	NA	0.552696	NA	NA	NA	NA	NA
Crebbp	-0.173583	-0.148537	0.280054	0.331777	NA	NA	0.571675	NA
Crebrf	-0.137965	NA	0.084652	0.378927	NA	NA	0.41468	NA
Crebzf	NA	NA	0.143464	0.338262	NA	NA	NA	NA
Creg1	0.294734	-0.101478	-0.169106	-0.232717	-0.507694	-0.105026	-0.308442	NA
Creld2	-0.167112	NA	0.186396	0.36036	NA	NA	NA	NA
Crem	NA	0.137787	NA	NA	NA	NA	NA	NA
Crim1	-0.227232	NA	0.29712	NA	NA	NA	0.79256	NA
Crip2	NA	NA	NA	NA	0.542096	NA	1.73775	NA
Cript	0.121219	0.112675	-0.454718	-0.417115	NA	NA	NA	NA
Crk	0.045956	NA	-0.117311	NA	NA	NA	NA	NA
Crlf2	NA	NA	NA	NA	NA	0.66303	0.903385	NA
Crlf3	NA	NA	0.189563	NA	NA	NA	NA	NA
Crls1	0.0970564	0.0814296	-0.176333	-0.0301646	-0.256715	-0.253453	NA	NA
Crocc	-0.381573	NA	0.493428	0.889892	NA	NA	NA	NA
Crot	0.0739632	NA	NA	-0.0290205	-0.304356	-0.300114	-0.557028	0.484695
Crtap	NA	NA	NA	NA	NA	NA	NA	0.100541
Crtc2	NA	NA	0.286728	0.227431	NA	NA	NA	NA
Crtc3	NA	NA	0.220286	NA	NA	NA	NA	NA
Cry2	NA	NA	0.462872	NA	NA	NA	NA	NA
Cryab	-0.803071	1.26066	-0.646042	-0.829078	-0.0642043	NA	-0.651268	1.83273
Cryl1	0.594885	-0.404443	-0.467885	NA	-0.905954	-0.67344	-1.07835	NA
Crym	0.0741972	0.104209	-0.117003	-0.0916397	-0.24049	NA	NA	NA
Cryz	0.501739	0.123413	-0.832098	-0.599086	-0.75148	-0.93585	-1.19333	NA
Cryzl1	NA	0.0879192	NA	NA	NA	NA	NA	0.240707
Cryzl2	0.523869	-0.302662	-0.387426	-0.143876	-0.914297	-0.526264	-0.760613	0.307003
Cs	-0.00523312	NA	-0.206174	-0.0891891	0.44976	NA	-0.532014	NA
Csad	NA	-0.165215	NA	0.283266	-0.153027	-0.132189	NA	1.0549
Csde1	NA	NA	0.156748	NA	NA	-0.0324653	NA	NA
Csf1	-0.468126	0.139827	0.79333	NA	NA	NA	NA	NA
Csf1r	NA	NA	NA	NA	NA	1.78807	NA	NA
Csf2ra	NA	NA	NA	NA	NA	0.475223	NA	NA
Csgalnact2	NA	NA	NA	NA	NA	NA	0.286167	0.188991
Csk	NA	0.0180016	NA	NA	NA	0.627552	NA	NA
Csnk1a1	-0.385074	NA	0.577403	0.47535	NA	NA	0.677235	-0.574828
Csnk1d	-0.112693	NA	0.235745	NA	-0.0189902	NA	NA	NA
Csnk1e	NA	NA	NA	NA	NA	NA	0.746613	NA
Csnk1g1	NA	NA	0.309358	0.338196	NA	NA	NA	NA
Csnk1g3	NA	NA	NA	NA	-0.0611863	NA	NA	NA
Csnk2a1	-0.183241	NA	0.142176	0.349568	NA	NA	0.811209	NA
Csnk2a2	NA	0.147083	NA	NA	NA	NA	NA	NA
Csnk2b	0.198409	0.179816	-0.531838	-0.410408	-0.161537	-0.427489	0.101957	NA
Cspp1	-0.680366	-0.324627	0.879617	0.981816	NA	NA	NA	NA
Csrnp1	NA	NA	0.392742	NA	NA	0.237721	0.88059	NA
Csrp1	NA	NA	NA	NA	0.542274	0.199992	0.950488	NA
Csrp2	0.287768	0.16407	-0.612503	-0.495304	-0.205893	-0.544553	-0.423673	NA
Cst3	NA	0.143666	-0.977766	-0.951085	0.355877	2.15677	0.649126	NA
Cstb	-0.489573	1.24131	-0.713487	-0.96683	-0.446027	-0.325228	-1.21736	0.324169
Cstf3	NA	NA	0.339924	0.260499	NA	NA	NA	NA
Ctbp1	0.0939958	NA	NA	NA	NA	NA	NA	NA
Ctbp2	NA	NA	0.171215	NA	NA	NA	NA	NA
Ctbs	NA	NA	0.113509	NA	-0.270941	NA	NA	0.189466
Ctcf	NA	NA	NA	NA	NA	0.252194	0.320729	NA
Ctdnep1	0.0172702	0.126458	-0.255841	-0.200749	-0.094283	NA	NA	NA
Ctdsp1	0.0555025	NA	-0.160691	NA	NA	-0.115131	NA	NA
Ctdsp2	-0.174168	NA	0.34327	NA	NA	NA	NA	-0.349672
Ctdspl	0.0143793	NA	NA	NA	-0.265207	-0.213218	NA	0.267154
Ctdspl2	NA	NA	0.242578	0.295284	NA	NA	0.440574	NA
Cth	0.511868	-0.252035	-0.361251	-0.48023	-0.40984	-0.649932	-0.841383	0.404093
Ctla2a	NA	NA	NA	NA	NA	NA	2.09367	NA
Ctnna1	-0.130251	0.235644	-0.158921	-0.236818	0.420081	-0.319967	NA	NA
Ctnnal1	NA	NA	NA	NA	0.288035	NA	NA	NA
Ctnnbip1	0.18223	NA	-0.142121	-0.244479	-0.235969	-0.198225	NA	NA
Ctnnbl1	NA	0.129267	NA	NA	NA	NA	NA	NA
Ctnnd1	-0.105851	NA	0.0416153	NA	NA	NA	0.57269	NA
Ctns	NA	NA	0.156125	0.315637	NA	NA	NA	NA
Ctps	-0.212386	0.262839	0.222902	NA	NA	NA	NA	NA
Ctps2	NA	0.0615324	-0.0635627	-0.116002	NA	NA	NA	NA
Ctr9	-0.27887	-0.172572	0.564306	0.397366	NA	NA	NA	NA
Ctsa	-0.0221946	-0.218904	0.267354	0.411084	-0.675822	NA	-0.350538	NA
Ctsb	-0.0123188	NA	NA	-0.218584	-0.197467	NA	NA	NA
Ctsc	NA	NA	NA	NA	0.505797	1.98236	NA	NA
Ctsd	NA	0.0327416	-0.178404	-0.406365	0.818134	NA	NA	NA
Ctsh	0.145143	NA	-0.131859	-0.283753	-0.565851	0.837498	-0.238031	0.840732
Ctsl	NA	0.366077	0.146368	-0.268751	-0.635767	-0.612502	-0.464224	NA
Ctss	NA	NA	NA	NA	NA	3.09434	NA	NA
Ctsz	0.176031	0.0436571	-0.377409	-0.406973	-0.729532	0.948832	-0.370152	NA
Cttn	NA	0.0581151	NA	NA	NA	-0.275569	NA	NA
Cttnbp2	-0.468334	NA	0.728444	0.829661	NA	NA	NA	NA
Cttnbp2nl	NA	NA	NA	NA	NA	NA	NA	0.0754321
Cubn	0.207977	-0.317509	0.169053	NA	-0.869573	-0.658979	-0.873483	NA
Cuedc1	NA	NA	NA	NA	NA	NA	0.537598	NA
Cuedc2	NA	0.303998	-0.264479	-0.239204	NA	NA	NA	NA
Cul2	NA	NA	NA	0.154763	NA	NA	NA	NA
Cul3	0.0470928	NA	-0.134273	NA	NA	-0.167313	NA	NA
Cul4b	NA	0.0120405	NA	NA	NA	NA	NA	NA
Cul5	NA	NA	NA	NA	-0.169164	-0.257133	NA	NA
Cul7	NA	NA	NA	NA	NA	NA	0.504091	NA
Cul9	NA	NA	NA	0.372011	NA	NA	NA	NA
Cuta	0.257022	0.0937889	-0.617361	-0.367128	-0.25804	NA	NA	NA
Cux1	0.0566248	NA	NA	NA	-0.258269	-0.143433	NA	NA
Cwc15	0.15173	0.16776	-0.525861	-0.30844	-0.174094	NA	NA	NA
Cwc27	NA	0.0664776	NA	NA	NA	NA	NA	NA
Cwf19l2	-0.317409	NA	0.320717	0.55814	NA	NA	0.292358	NA
Cwh43	NA	NA	NA	NA	0.794679	NA	NA	NA
Cx3cl1	NA	NA	0.19425	NA	NA	NA	NA	NA
Cx3cr1	NA	NA	NA	NA	NA	0.484501	NA	NA
Cxadr	-0.1686	0.0914065	0.209441	NA	NA	NA	NA	NA
Cxcl1	-0.636165	-0.0579009	1.09035	0.52759	NA	NA	NA	NA
Cxcl10	NA	NA	0.800103	NA	NA	NA	NA	NA
Cxcl16	-0.332805	0.524898	-0.127529	-0.0783204	-0.3648	0.83736	-0.244008	NA
Cxcr4	NA	NA	NA	NA	NA	1.25559	NA	NA
Cxxc1	-0.0928015	NA	0.15079	NA	NA	NA	NA	NA
Cxxc5	0.106725	NA	-0.260571	NA	NA	-0.575027	-0.484158	NA
Cyb561	NA	NA	NA	NA	0.137575	NA	NA	0.202886
Cyb561d2	NA	0.118442	-0.0976256	-0.174412	NA	NA	NA	NA
Cyb5a	0.916298	-0.221183	-1.43456	-1.15943	-0.759007	-0.897653	-1.06111	NA
Cyb5b	0.352459	-0.174157	-0.464444	-0.309481	NA	-0.308096	NA	NA
Cyb5r3	0.134165	0.135832	-0.380905	-0.441197	0.101243	-0.267484	NA	NA
Cyb5r4	0.0431689	NA	-0.115129	-0.0310283	NA	NA	NA	NA
Cyb5rl	NA	NA	NA	NA	0.494416	NA	NA	NA
Cyba	0.481658	0.190244	-0.732578	-0.835386	-1.69895	NA	-1.55688	NA
Cybb	NA	NA	NA	NA	NA	1.61325	NA	NA
Cyc1	0.28827	NA	-0.697574	-0.649984	0.49748	-0.654027	-0.271625	NA
Cycs	0.401773	NA	-1.43747	-1.08249	0.695191	-0.39708	-1.19141	-0.431408
Cyfip1	NA	0.0575362	NA	NA	NA	NA	0.619108	NA
Cyfip2	NA	-0.118212	-0.175539	NA	0.823094	NA	NA	NA
Cyhr1	0.0752455	NA	-0.0950721	-0.104416	0.266736	-0.0677317	NA	NA
Cyp20a1	NA	0.101202	NA	NA	NA	NA	0.740972	NA
Cyp24a1	-0.0178746	-0.492119	NA	0.816382	-0.552495	-0.514239	NA	NA
Cyp2a4	0.377989	-0.389327	-0.346199	-0.324395	-0.553285	-0.256843	-0.549131	1.74307
Cyp2a5	0.233419	NA	NA	NA	NA	NA	NA	NA
Cyp2c23	0.12579	NA	-0.135213	-0.0454114	-0.150838	NA	NA	NA
Cyp2d12	NA	NA	NA	1.51845	NA	NA	NA	NA
Cyp2d22	NA	NA	0.27382	0.260528	NA	NA	NA	NA
Cyp2d26	0.418192	-0.816057	-0.205261	0.529802	-0.781581	-0.881466	-0.780497	NA
Cyp2d9	NA	NA	NA	NA	NA	NA	NA	0.718385
Cyp2e1	0.367215	-0.296433	-0.168345	-0.118847	-0.445825	-0.135591	NA	NA
Cyp2j11	0.189306	-0.264599	-0.101594	-0.27307	0.357785	-0.349963	-0.346349	0.27941
Cyp2j13	0.0109871	NA	NA	0.255058	-0.168794	-0.180153	-0.265674	NA
Cyp2j5	0.463187	NA	-0.243978	-0.224006	-1.4375	-0.858625	-1.5038	0.68586
Cyp2j6	-0.187543	NA	NA	NA	0.562504	NA	NA	NA
Cyp2j9	NA	NA	0.348543	0.31219	NA	NA	NA	NA
Cyp2u1	NA	NA	NA	NA	0.505568	NA	NA	NA
Cyp4a10	0.4668	-0.585638	0.234426	-0.394195	-0.878423	-0.412436	-0.964952	0.605827
Cyp4a12b	0.0304761	0.105901	NA	-0.128328	-0.367181	-0.243674	-0.353282	-0.352322
Cyp4a14	0.177307	-0.855752	0.780445	NA	-0.959186	-0.695542	-0.897554	-0.827957
Cyp4a31	-0.0667466	-0.363967	0.601214	0.315488	-0.698425	-0.365246	-0.67559	0.797209
Cyp4b1	0.513863	-0.708412	0.146404	0.193976	-1.67395	-1.01308	-0.487668	-1.19034
Cyp4f13	NA	NA	0.187211	NA	NA	NA	NA	NA
Cyp51	0.00263499	NA	-0.0415329	-0.157648	NA	NA	-0.328299	1.18743
Cyp7b1	NA	NA	NA	NA	NA	NA	NA	1.71394
Cyr61	-1.55865	-0.339839	1.88415	1.10016	-0.79609	-0.90907	NA	-1.27288
Cys1	-0.275967	NA	0.375746	0.522987	NA	-0.317427	-0.314099	NA
Cystm1	0.154916	0.364432	-1.04522	-0.78089	0.364081	-0.758119	-0.7773	NA
Cyth2	NA	0.258505	-0.0603629	-0.185165	NA	NA	NA	NA
Cyth3	NA	NA	NA	NA	NA	NA	0.829258	NA
Cyth4	NA	NA	NA	NA	NA	0.700769	NA	NA
Cytip	NA	NA	NA	NA	0.459946	0.759635	NA	NA
Cyyr1	NA	NA	NA	NA	NA	NA	1.45984	NA
D030056L22Rik	NA	NA	NA	NA	NA	0.0960518	NA	NA
D10Jhu81e	0.309017	NA	-0.460441	-0.381238	NA	-0.437519	-0.638479	NA
D10Wsu102e	NA	NA	0.191306	NA	NA	NA	NA	NA
D17Wsu92e	0.158934	-0.0880161	-0.129476	-0.141328	-0.146641	NA	NA	NA
D1Ertd622e	-0.001427	NA	NA	NA	-0.012173	NA	-0.361567	NA
D430042O09Rik	NA	NA	0.363105	0.245891	NA	NA	0.201373	NA
D5Ertd579e	-0.379674	NA	0.730516	0.384513	NA	NA	NA	NA
D630023F18Rik	0.315876	-0.205901	-0.249543	NA	-0.368257	-0.341175	-0.354324	NA
D630029K05Rik	0.203876	NA	NA	NA	NA	NA	NA	NA
D630045J12Rik	NA	NA	0.22933	0.21264	-0.230668	-0.245209	-0.265565	NA
D8Ertd738e	0.221695	0.109307	-0.735785	-0.689098	NA	NA	NA	NA
D930016D06Rik	NA	NA	0.441695	0.5359	NA	NA	NA	NA
Daam1	NA	NA	0.147887	NA	NA	NA	NA	NA
Dab2	-0.0801251	-0.220884	0.233171	0.851861	-1.31772	-0.511218	-1.07675	-0.657071
Dab2ip	NA	NA	NA	NA	NA	NA	0.946437	NA
Dach1	NA	NA	NA	NA	0.301583	NA	NA	NA
Dad1	0.136364	0.237627	-0.44293	-0.601892	NA	-0.393878	NA	0.571942
Dag1	-0.129213	0.0597616	0.149365	-0.0555516	NA	-0.221155	0.579234	NA
Daglb	NA	NA	NA	NA	NA	0.301882	NA	0.0898312
Dalrd3	-0.455728	NA	0.768475	0.686339	-0.148368	-0.364829	-0.336101	NA
Dao	0.362007	-0.196884	-0.163982	0.189405	-1.3027	-0.668802	-1.32199	NA
Dap	0.0380132	0.197654	-0.500199	-0.298713	NA	0.278261	-0.42493	NA
Dap3	0.0944863	0.0693132	-0.312758	-0.177124	NA	NA	-0.387101	NA
Dapk1	NA	NA	0.21823	0.278069	0.24212	NA	NA	NA
Dapk3	NA	0.136746	-0.106918	-0.0256429	NA	-0.0380826	NA	0.183047
Dars	0.0503894	0.0881273	-0.180803	NA	-0.111841	NA	NA	NA
Dazap1	-0.190009	0.032342	0.177122	0.325647	NA	NA	NA	NA
Dazap2	0.169207	NA	-0.401578	-0.176056	NA	NA	NA	NA
Dbi	0.628159	0.314659	-1.5889	-1.26393	-1.45429	-0.848816	-1.85598	NA
Dbn1	NA	NA	NA	NA	0.50872	NA	NA	NA
Dbnl	NA	0.0800984	NA	NA	NA	NA	0.690153	NA
Dbt	0.170576	-0.070355	-0.172804	-0.241997	NA	-0.286077	NA	NA
Dcaf1	NA	NA	0.228433	NA	NA	NA	NA	0.53435
Dcaf11	NA	-0.0892005	NA	NA	NA	-0.304775	-0.316623	NA
Dcaf12	0.0246681	NA	NA	NA	NA	NA	NA	NA
Dcaf13	NA	0.0914174	NA	NA	NA	NA	NA	NA
Dcaf6	NA	NA	0.184278	NA	NA	NA	NA	NA
Dcaf7	NA	NA	NA	NA	0.194332	NA	NA	NA
Dcaf8	-0.307217	NA	0.432351	0.658224	NA	-0.248024	-0.393489	NA
Dcbld1	NA	NA	0.23755	0.152067	NA	NA	NA	NA
Dcdc2a	-0.246285	0.350685	0.126289	-0.184978	0.261804	-0.254454	-0.27581	NA
Dcps	NA	0.17243	-0.213375	-0.180547	NA	NA	NA	NA
Dctn3	0.139945	0.179481	-0.474637	-0.551175	NA	-0.331616	-0.508754	0.403491
Dctn4	-0.182746	0.0655743	0.227374	NA	NA	NA	NA	NA
Dctn5	0.0392549	NA	NA	NA	NA	-0.182795	NA	NA
Dctn6	0.052846	NA	-0.138983	-0.179493	NA	NA	NA	NA
Dctpp1	0.0715342	0.20327	-0.353452	-0.379414	NA	NA	-0.438174	NA
Dcun1d3	NA	NA	0.357157	0.311971	NA	NA	NA	NA
Dcun1d5	NA	0.235714	-0.300006	-0.102609	NA	NA	NA	NA
Dcxr	0.71616	-0.433137	-0.633228	-0.379678	-0.746612	-0.397495	-0.876728	NA
Dda1	NA	0.102004	NA	-0.0841899	NA	NA	NA	NA
Ddah1	0.431266	0.0597711	-0.582623	-0.408047	-0.720906	-0.597615	-0.741263	NA
Ddah2	-0.277938	0.3429	NA	NA	0.337821	NA	0.642718	0.333057
Ddb1	NA	0.148462	NA	-0.0609615	NA	-0.225575	NA	NA
Ddc	0.348041	-0.108519	-0.328987	-0.0722761	-0.681614	-0.503359	-0.659167	0.323683
Ddhd2	NA	NA	0.349814	NA	NA	NA	NA	NA
Ddi2	-0.125479	-0.151312	0.358403	0.290073	-0.254591	NA	NA	NA
Ddit3	-0.457676	-0.278371	0.959605	0.478703	-0.262639	NA	NA	NA
Ddit4	NA	NA	NA	NA	NA	NA	0.649976	NA
Ddit4l	-0.18998	0.15216	0.175406	NA	0.231538	NA	NA	0.166618
Ddo	-0.115768	0.0458208	0.179075	NA	NA	-0.259143	-0.280453	NA
Ddost	NA	0.202304	-0.186456	-0.142055	NA	NA	NA	NA
Ddr1	-0.279532	0.112619	0.378274	NA	0.332299	-0.344952	-0.472211	NA
Ddrgk1	0.182774	NA	-0.325874	-0.297163	-0.19661	-0.0508253	-0.232805	0.549751
Ddt	0.808756	-0.332056	-1.09769	-0.755626	-0.313753	-0.742701	-0.887944	-0.669621
Ddx1	NA	0.15449	-0.144275	-0.135849	NA	NA	NA	NA
Ddx17	-0.510492	-0.256179	0.590636	0.912189	-0.0573638	-0.0986084	NA	NA
Ddx18	-0.166883	0.136193	0.29129	NA	-0.0864294	-0.204768	NA	NA
Ddx19a	NA	0.076444	NA	NA	NA	NA	NA	NA
Ddx21	-0.097045	0.112301	0.168515	NA	-0.0343323	NA	NA	NA
Ddx23	NA	NA	0.211813	NA	NA	NA	NA	NA
Ddx24	-0.207623	NA	0.231577	NA	NA	NA	NA	NA
Ddx27	NA	0.0972533	NA	NA	NA	NA	NA	NA
Ddx39	NA	0.177747	-0.156046	-0.159054	-0.0600683	NA	NA	NA
Ddx39b	-0.598187	-0.0395367	0.61001	0.838597	-0.152631	NA	0.667032	NA
Ddx3x	-0.911383	-0.747809	1.58549	0.823757	-0.456756	-0.232483	NA	NA
Ddx3y	-0.33422	-0.189358	0.566171	0.515759	-0.108522	NA	NA	NA
Ddx41	-0.181523	0.384736	-0.146419	-0.0446416	-0.0259383	NA	NA	0.472167
Ddx42	NA	NA	0.152401	0.313804	NA	NA	NA	NA
Ddx46	-0.219199	NA	0.0626464	0.582422	NA	NA	NA	NA
Ddx47	NA	NA	0.141906	NA	NA	NA	NA	NA
Ddx5	-0.661573	NA	0.821252	0.629099	NA	NA	1.07626	NA
Ddx50	-0.232816	NA	0.306822	0.400167	NA	NA	NA	NA
Ddx52	NA	0.0889165	NA	NA	NA	NA	NA	NA
Ddx54	NA	0.0719611	NA	-0.0734294	NA	-0.169832	NA	NA
Ddx55	NA	NA	0.459019	0.395927	NA	NA	NA	NA
Ddx56	NA	0.079108	NA	NA	NA	NA	NA	NA
Ddx58	NA	NA	0.0968686	NA	NA	NA	0.634303	NA
Ddx6	-0.165263	-0.157986	0.302647	0.423308	NA	NA	-0.370005	-0.480725
Deaf1	NA	NA	NA	NA	NA	NA	NA	0.0580055
Decr1	0.280176	NA	-0.311204	-0.177345	-0.338663	-0.393511	-0.418453	NA
Decr2	0.157083	NA	-0.128794	-0.111808	-0.140406	NA	NA	NA
Def8	0.106485	NA	NA	-0.118994	-0.273549	NA	-0.300508	NA
Defb1	-1.03342	NA	NA	NA	2.71865	NA	NA	-0.0322623
Defb29	0.501718	NA	-0.777558	-0.75033	-0.773172	-0.785125	-1.04318	1.10882
Defb36	NA	0.507493	NA	NA	NA	NA	NA	NA
Degs1	0.199751	NA	NA	-0.0201838	-0.642105	-0.366082	NA	NA
Dek	-0.105006	NA	NA	-0.0787688	0.149873	NA	NA	NA
Dennd1a	-0.194957	-0.110879	0.272769	0.53992	NA	NA	NA	NA
Dennd1b	NA	NA	0.225751	0.470407	NA	NA	NA	NA
Dennd3	NA	NA	0.199978	0.375768	NA	NA	0.822916	NA
Dennd4a	NA	NA	NA	NA	NA	0.872102	NA	NA
Dennd5a	NA	NA	NA	0.304751	NA	NA	0.670066	NA
Dennd5b	-0.408149	NA	0.614887	0.691765	NA	NA	0.538397	NA
Denr	0.0622337	0.222746	-0.327809	-0.318168	NA	-0.209461	NA	NA
Depdc7	0.183696	-0.0980928	NA	-0.155931	-0.159633	NA	NA	NA
Deptor	NA	NA	NA	NA	0.202929	NA	NA	NA
Dera	0.256617	NA	-0.280535	-0.0958658	-0.274144	-0.338917	-0.549376	NA
Derl1	0.0590251	NA	NA	-0.0752858	-0.0338645	NA	-0.267407	NA
Derl2	-0.0166101	0.0407774	-0.111097	0.00738948	NA	NA	NA	NA
Desi1	NA	0.0877951	NA	NA	NA	NA	NA	NA
Desi2	-0.129315	NA	0.28713	NA	NA	NA	NA	NA
Dgat1	-0.161905	NA	0.244796	0.255159	NA	NA	NA	NA
Dgat2	0.151521	-0.15845	NA	NA	-0.261509	-0.374884	-0.371058	NA
Dgcr6	0.296017	NA	-0.552366	-0.34046	NA	-0.394473	-0.101292	NA
Dgka	NA	NA	NA	NA	NA	NA	0.247164	NA
Dgkd	NA	NA	0.223272	0.226832	NA	NA	NA	NA
Dgkh	NA	NA	0.476141	0.52672	NA	NA	0.634477	NA
Dgkq	-0.268436	NA	0.382537	0.663008	NA	NA	NA	NA
Dgkz	NA	NA	0.121141	0.124848	NA	NA	NA	NA
Dglucy	0.100379	-0.0934293	-0.0777512	NA	-0.149207	-0.209061	NA	0.712655
Dguok	-0.0744947	0.1001	NA	NA	NA	NA	NA	NA
Dhcr24	0.101545	NA	0.234759	NA	-0.765706	-0.505527	-0.50102	-0.503052
Dhfr	0.282882	NA	-0.255881	-0.132846	-0.414307	NA	-0.291423	NA
Dhodh	NA	NA	NA	NA	NA	NA	0.263914	NA
Dhrs1	0.180665	0.14106	-0.44759	-0.357648	-0.0969245	-0.32407	-0.446535	0.487407
Dhrs3	-0.0048443	-0.175629	NA	NA	-0.583108	0.0892733	NA	NA
Dhrs4	0.666893	NA	-0.994008	-0.660872	-0.723397	-0.418021	-0.781238	NA
Dhrs7	NA	0.213324	NA	NA	NA	NA	NA	NA
Dhrs7b	0.00611591	NA	-0.105185	-0.180603	NA	NA	NA	NA
Dhx15	-0.157367	0.0916061	0.200446	NA	NA	NA	NA	NA
Dhx16	-0.237797	NA	0.446858	0.45483	NA	NA	NA	NA
Dhx30	-0.203071	NA	0.351498	0.303918	NA	NA	0.625402	NA
Dhx36	-0.271034	-0.163041	0.533892	0.430068	-0.203701	NA	NA	NA
Dhx40	NA	NA	NA	NA	-0.206747	NA	NA	NA
Dhx9	-0.440006	-0.151641	0.549189	0.738415	-0.063643	-0.224775	NA	NA
Diablo	0.0403741	0.159657	-0.154789	-0.130803	-0.0694528	-0.317946	NA	NA
Diaph1	-0.271325	0.119458	0.34372	0.152895	NA	NA	NA	NA
Dicer1	-0.210636	NA	0.36358	0.553561	NA	NA	NA	NA
Dido1	NA	NA	0.207068	0.319734	NA	NA	0.268897	NA
Dkc1	NA	0.135089	NA	NA	NA	NA	NA	NA
Dkk2	NA	NA	NA	NA	NA	NA	0.560667	NA
Dlat	0.0925899	NA	-0.290916	-0.207468	0.391756	-0.327463	NA	NA
Dlc1	NA	NA	NA	NA	NA	NA	1.71412	NA
Dld	0.179219	NA	-0.541097	-0.363594	0.446252	-0.205759	-0.425734	NA
Dlec1	NA	NA	0.233203	NA	NA	NA	NA	NA
Dleu7	0.259669	NA	-0.326088	-0.230201	-0.380245	-0.276802	-0.432786	-0.365007
Dlg1	-0.272739	NA	0.373317	0.303698	NA	NA	NA	0.413762
Dlgap4	NA	NA	0.0784757	NA	NA	NA	NA	NA
Dll4	NA	NA	NA	NA	NA	NA	1.03298	NA
Dlst	NA	-0.291025	0.339976	0.247274	-0.137766	-0.215784	-0.20349	NA
Dmac1	0.026677	0.257223	-0.309545	-0.295025	NA	NA	-0.397844	NA
Dmac2	NA	NA	0.0860083	NA	NA	NA	NA	NA
Dmgdh	0.156609	NA	NA	NA	NA	NA	NA	NA
Dmtf1	-0.288655	NA	0.493284	0.44349	NA	NA	NA	NA
Dmtn	NA	-0.277002	0.294597	0.487363	NA	-0.425718	NA	NA
Dmwd	NA	NA	0.123203	NA	NA	NA	NA	NA
Dmxl1	-0.293293	-0.260772	0.446216	0.575081	NA	NA	NA	NA
Dmxl2	-0.320405	NA	0.482787	0.772224	NA	NA	NA	NA
Dnaja1	0.0238725	0.299416	-0.268684	-0.368383	-0.198006	-0.227513	NA	NA
Dnaja3	0.127723	NA	-0.293255	-0.198892	NA	-0.312385	NA	NA
Dnajb1	-0.0836495	NA	-0.0993401	NA	NA	NA	NA	NA
Dnajb11	0.0832682	NA	-0.205218	-0.0429755	NA	NA	NA	0.249894
Dnajb12	0.0542856	NA	NA	-0.0610141	NA	NA	NA	NA
Dnajb14	NA	NA	0.150444	NA	NA	-0.242343	NA	NA
Dnajb2	-0.117888	NA	0.114785	0.248928	NA	NA	NA	NA
Dnajb4	-0.44566	NA	0.725264	0.643688	-0.193791	-0.371422	NA	-0.440348
Dnajb6	-0.0136072	0.0840469	-0.198948	-0.278969	NA	NA	NA	NA
Dnajb9	NA	NA	0.363066	NA	-0.158706	NA	NA	NA
Dnajc1	-0.221832	NA	0.145992	0.299371	NA	NA	0.27734	NA
Dnajc10	NA	NA	NA	NA	0.153476	NA	0.625602	0.264749
Dnajc11	NA	NA	0.12154	0.229499	NA	NA	NA	NA
Dnajc12	0.746039	-0.352651	-0.755534	-0.61807	-0.482152	-0.661682	-0.839532	-0.469601
Dnajc13	-0.0376202	-0.182918	0.231354	0.401243	-0.310715	-0.288855	NA	NA
Dnajc15	0.137422	0.107233	-0.577942	-0.606432	0.412774	-0.0409149	-0.00440656	NA
Dnajc19	0.436964	NA	-0.768775	-0.449085	-0.227247	-0.18667	-0.887667	NA
Dnajc2	0.0725992	0.0944892	-0.203121	NA	NA	-0.298999	-0.27124	NA
Dnajc21	NA	0.0604718	-0.087764	-0.0369478	NA	-0.299065	NA	NA
Dnajc22	0.125518	NA	NA	-0.0974629	-0.295555	-0.241999	-0.283996	NA
Dnajc24	NA	0.114576	NA	NA	NA	NA	NA	NA
Dnajc3	-0.0199106	NA	NA	NA	NA	NA	NA	NA
Dnajc30	0.0176594	NA	-0.0673841	NA	NA	NA	NA	NA
Dnajc5	-0.153322	NA	0.234271	NA	NA	NA	NA	NA
Dnajc7	NA	0.208964	-0.28466	-0.143158	NA	NA	NA	NA
Dnajc8	-0.117385	0.168586	NA	-0.118556	NA	0.328389	NA	NA
Dnajc9	NA	NA	NA	NA	NA	0.206639	NA	NA
Dnal4	NA	0.14987	NA	NA	NA	NA	NA	NA
Dnase1	NA	NA	NA	NA	NA	NA	NA	1.22611
Dnase1l1	NA	NA	NA	NA	NA	0.431074	NA	NA
Dnase2a	NA	0.07857	NA	NA	NA	NA	NA	NA
Dnlz	0.0749662	0.156208	-0.217425	-0.281432	NA	-0.274835	NA	NA
Dnm1l	-0.236415	NA	0.378151	0.413007	NA	NA	NA	NA
Dnm2	-0.130933	NA	0.0586331	0.262879	NA	NA	NA	NA
Dnm3	NA	NA	NA	NA	NA	NA	1.03895	NA
Dnmt1	NA	NA	NA	NA	NA	NA	0.699295	NA
Dnmt3a	-0.334561	NA	0.407685	0.637292	NA	NA	NA	NA
Dnpep	0.0176018	0.110821	-0.176165	-0.180956	NA	NA	NA	NA
Dnph1	0.139559	NA	NA	NA	NA	NA	NA	NA
Dnttip1	NA	0.0637042	NA	NA	NA	NA	NA	0.233824
Dnttip2	NA	NA	0.163566	-0.0620716	-0.0772094	NA	NA	NA
Dock1	NA	NA	NA	NA	NA	NA	0.500478	NA
Dock10	NA	NA	NA	NA	NA	0.308344	NA	NA
Dock2	NA	NA	NA	NA	NA	0.52333	NA	NA
Dock4	NA	NA	0.420004	0.404703	NA	NA	0.624357	NA
Dock6	NA	NA	NA	NA	NA	NA	1.41612	NA
Dock7	NA	NA	0.188232	0.196062	NA	NA	NA	NA
Dock9	NA	NA	0.115354	0.396997	NA	NA	0.506009	NA
Dohh	0.0382768	0.0728475	-0.101812	-0.0686302	-0.240074	NA	NA	NA
Dok4	NA	NA	NA	NA	NA	NA	0.581039	NA
Dopey1	NA	NA	0.35103	0.509087	NA	NA	NA	NA
Dot1l	-0.283598	NA	0.393038	0.537778	NA	NA	NA	NA
Dpep1	0.34907	-0.342066	-0.288424	NA	-0.3269	-0.342155	-0.338609	NA
Dpf2	-0.187257	NA	0.156854	0.376818	NA	NA	NA	NA
Dph3	NA	NA	-0.153427	-0.13187	0.36178	NA	NA	NA
Dph5	NA	NA	0.263484	NA	NA	NA	NA	NA
Dpm1	NA	NA	0.166801	NA	0.005096	NA	NA	NA
Dpm2	0.0136797	0.121609	-0.119358	-0.104676	-0.112746	NA	NA	0.287431
Dpm3	0.280193	0.090196	-0.645516	-0.445508	-0.157875	-0.20418	NA	NA
Dpp3	NA	0.0888105	NA	NA	NA	NA	NA	NA
Dpp4	NA	NA	0.160498	0.323438	-0.234038	NA	-0.281335	NA
Dpp7	-0.034525	NA	0.181534	0.582148	-0.834708	-0.485511	-0.599252	NA
Dpp8	NA	NA	NA	0.274578	NA	NA	NA	NA
Dpy30	0.0980044	0.231897	-0.552807	-0.460476	NA	NA	-0.461711	NA
Dpysl2	NA	NA	NA	NA	NA	0.598607	0.528517	NA
Dpysl3	-0.224402	0.456483	NA	NA	NA	NA	NA	NA
Dram1	NA	NA	NA	NA	NA	NA	0.692264	NA
Dram2	0.128339	NA	-0.220888	NA	-0.173842	NA	NA	NA
Drap1	0.100958	0.254027	-0.610547	-0.411966	NA	-0.189327	NA	NA
Drg1	NA	0.211242	-0.315234	-0.174122	NA	NA	NA	NA
Drg2	NA	0.0500998	NA	NA	NA	-0.181663	NA	NA
Dst	-0.43046	-0.23244	0.563714	0.513536	0.490141	NA	NA	NA
Dstn	-0.0631462	0.246897	-0.126217	-0.519918	0.388446	-0.289199	NA	NA
Dstyk	NA	NA	0.359547	0.318235	NA	NA	0.723977	NA
Dtd1	NA	0.0894111	-0.155235	-0.118806	NA	NA	NA	NA
Dtd2	0.0874209	NA	-0.192148	-0.245501	NA	NA	NA	NA
Dtnbp1	0.181288	0.121508	-0.37418	-0.337089	-0.168578	NA	-0.423455	NA
Dtx3	-0.472536	-0.220864	0.716536	0.776849	NA	-0.339207	NA	NA
Dtx4	NA	NA	NA	0.245186	NA	NA	NA	NA
Dtymk	NA	0.219885	-0.300271	-0.0791603	NA	NA	NA	NA
Dus1l	0.0726709	NA	-0.0618339	NA	NA	-0.0997202	NA	NA
Dus3l	NA	NA	0.175259	0.185556	NA	NA	NA	NA
Dusp1	-1.46352	-1.17865	1.68592	1.20079	-0.508872	NA	1.40813	NA
Dusp11	-0.221859	NA	0.235232	0.320365	NA	NA	NA	NA
Dusp14	NA	0.0452691	NA	NA	NA	NA	NA	NA
Dusp16	-0.233772	NA	0.491555	NA	NA	NA	NA	NA
Dusp18	NA	NA	0.42215	NA	NA	NA	NA	NA
Dusp2	NA	NA	NA	NA	NA	1.18536	NA	NA
Dusp22	NA	0.1128	-0.0724316	-0.049908	-0.0847633	NA	NA	NA
Dusp28	NA	NA	NA	NA	NA	NA	NA	0.160183
Dusp3	NA	0.0816468	NA	-0.105033	-0.231043	0.0547008	NA	NA
Dusp5	NA	NA	0.416119	NA	NA	0.378114	0.262162	NA
Dusp6	NA	-0.361129	0.568408	0.495571	-0.210476	NA	0.583944	NA
Dusp8	-0.308226	NA	0.717329	NA	NA	NA	NA	NA
Dut	NA	0.340744	-0.256168	-0.276003	NA	0.458058	NA	0.131093
Dvl1	-0.632452	-0.330019	0.937155	0.876676	NA	-0.427489	NA	NA
Dvl3	NA	NA	0.255376	0.394292	0.0311006	NA	NA	NA
Dxo	NA	0.0936521	NA	NA	-0.111038	NA	-0.294945	NA
Dync1h1	NA	0.10359	NA	NA	-0.0979302	NA	NA	NA
Dync1i2	-0.232671	0.149743	NA	NA	0.246198	NA	NA	NA
Dync1li1	NA	0.0808274	NA	NA	-0.118361	-0.271786	NA	NA
Dync1li2	-0.20224	NA	0.205965	NA	0.140412	NA	NA	NA
Dync2h1	NA	NA	0.37806	0.295059	NA	NA	NA	NA
Dync2li1	NA	0.467755	-0.315872	-0.309212	-0.0183831	-0.299851	-0.378523	NA
Dynll1	-0.50985	0.554929	0.40518	-0.479707	NA	NA	NA	NA
Dynll2	0.292936	-0.175887	-0.21181	-0.169582	-0.0664914	-0.421412	-0.592183	NA
Dynlrb1	0.0781168	0.217443	-0.644332	-0.662091	NA	NA	NA	NA
Dynlt1a	NA	0.119082	NA	NA	NA	NA	NA	NA
Dynlt1c	NA	0.141228	-0.229703	-0.16326	NA	NA	NA	NA
Dynlt1f	NA	0.169262	-0.221651	-0.262202	NA	NA	-0.284723	NA
Dynlt3	0.0797044	0.08254	-0.383317	-0.294485	NA	NA	NA	NA
Dyrk1a	NA	NA	0.10051	0.298542	NA	NA	NA	NA
Dyrk2	-0.164558	-0.0785286	0.499895	0.125506	-0.108526	NA	NA	NA
Dysf	NA	NA	NA	NA	NA	NA	0.798345	NA
Dzip1l	NA	NA	0.331051	0.362024	NA	NA	NA	NA
E130102H24Rik	NA	NA	0.411816	0.505198	NA	NA	NA	NA
E130311K13Rik	NA	NA	NA	NA	NA	NA	NA	0.23382
E2f4	NA	NA	NA	NA	NA	NA	0.410236	NA
E4f1	NA	NA	0.349007	0.389819	NA	NA	NA	NA
Eapp	0.0593551	0.163172	-0.235847	-0.280987	NA	-0.322434	NA	NA
Ebf1	NA	NA	NA	NA	NA	NA	1.74441	NA
Ebna1bp2	NA	0.317956	-0.340293	-0.240335	NA	NA	-0.346531	NA
Ebp	0.0474513	NA	-0.199164	-0.348643	NA	NA	NA	0.735401
Ebpl	0.0807528	NA	NA	NA	NA	NA	NA	NA
Ecd	NA	NA	0.0915135	NA	NA	NA	NA	NA
Ece1	-0.0866926	-0.11811	NA	NA	NA	NA	1.47461	NA
Ech1	0.555044	NA	-0.689488	-0.69553	-0.278892	-0.70258	-0.83264	0.279221
Echdc1	0.141835	NA	-0.215667	-0.222241	NA	NA	-0.307481	NA
Echdc2	NA	NA	0.53945	0.39077	-0.477032	-0.537946	-0.85034	0.181114
Echdc3	0.0887326	0.0550078	-0.141768	-0.200683	NA	-0.195839	-0.25795	0.457983
Echs1	0.370571	-0.158118	-0.599944	-0.67859	0.338106	-0.377112	-0.526997	NA
Eci1	0.299861	0.0812951	-0.635123	-0.486015	-0.00689849	-0.551579	-0.463842	NA
Eci2	0.18887	NA	-0.198535	-0.149628	-0.30489	-0.266749	NA	NA
Eci3	0.52257	-0.374504	-0.451172	-0.43648	-0.63089	-0.446337	-0.609651	1.31605
Ecm1	NA	NA	NA	NA	NA	NA	0.620787	NA
Ecm2	NA	NA	NA	NA	NA	NA	0.762182	NA
Ecscr	NA	NA	NA	NA	NA	NA	1.65645	NA
Ecsit	0.0723214	NA	NA	-0.0843892	NA	NA	-0.0264466	NA
Edc4	NA	NA	0.267231	NA	NA	NA	NA	NA
Edem3	NA	NA	0.16357	NA	NA	NA	NA	NA
Edf1	0.291672	0.317096	-1.23351	-0.965516	NA	-0.0948958	-0.644946	NA
Ednrb	NA	NA	NA	NA	NA	NA	1.95381	NA
Eea1	0.0435999	-0.11584	NA	NA	NA	NA	NA	NA
Eef1a1	0.203499	0.598888	-1.41151	-1.26076	-0.646912	NA	-0.528456	NA
Eef1akmt1	0.0487694	0.0707359	-0.226332	-0.208021	NA	NA	NA	NA
Eef1akmt2	NA	0.142929	NA	NA	0.276987	NA	NA	NA
Eef1akmt3	NA	NA	0.31424	NA	NA	NA	NA	NA
Eef1b2	0.118041	0.604381	-1.37611	-1.1172	-0.464451	0.447637	-0.469758	NA
Eef1d	0.070245	0.528078	-0.886477	-0.688941	-0.222177	NA	-0.374218	NA
Eef1e1	0.00829471	0.170228	-0.257105	-0.11354	NA	NA	-0.383669	NA
Eef1g	0.0213435	0.434388	-0.599633	-0.560079	NA	NA	-0.38108	NA
Eef2	0.217917	0.180954	-0.469464	-0.589446	-0.338209	NA	NA	NA
Eef2kmt	NA	0.0715842	NA	NA	NA	NA	NA	NA
Efcab14	NA	NA	0.139175	NA	NA	NA	NA	NA
Efemp1	NA	NA	NA	NA	0.424389	NA	NA	NA
Efhd1	NA	NA	NA	NA	0.962832	NA	NA	NA
Efhd2	-0.306767	0.170972	0.12679	NA	-0.319609	0.999111	NA	NA
Efna1	NA	NA	0.55709	NA	NA	NA	1.17493	NA
Efnb1	NA	NA	0.152953	NA	NA	NA	0.556785	NA
Egf	NA	NA	NA	NA	1.95635	NA	NA	NA
Egfl7	NA	NA	NA	NA	NA	NA	2.91902	NA
eGFP	-0.247997	0.658428	-0.303999	-0.359845	NA	-0.919738	-0.613485	-0.402156
Egfr	-0.203148	NA	0.474828	0.28395	-0.244407	-0.208824	NA	NA
Egln1	0.0460873	NA	-0.222878	-0.0582317	NA	NA	NA	NA
Egln2	0.0385995	NA	-0.111952	NA	NA	-0.0938223	NA	NA
Egr1	-1.04513	NA	0.750749	0.431159	1.11987	NA	1.94996	NA
Ehbp1l1	NA	NA	NA	NA	NA	NA	0.405515	NA
Ehd1	0.200205	NA	-0.127555	-0.269105	-0.445685	-0.197359	NA	NA
Ehd2	NA	NA	NA	NA	NA	NA	1.0436	NA
Ehd3	NA	NA	NA	NA	NA	NA	0.950073	NA
Ehd4	NA	NA	NA	NA	NA	NA	1.65364	NA
Ehhadh	0.127991	-0.71017	0.747488	NA	-0.912146	-0.972714	-0.445187	NA
Ehmt1	NA	NA	0.226215	NA	NA	NA	0.511384	NA
Ehmt2	-0.186786	NA	0.159237	0.360996	-0.120143	NA	0.457553	NA
Ei24	0.137046	NA	-0.22231	-0.123692	NA	-0.325635	-0.32503	NA
Eid1	NA	0.237396	-0.203933	-0.27211	0.294066	NA	0.6879	NA
Eid2	0.0604541	0.0811833	NA	NA	NA	NA	NA	NA
Eif1	0.0994019	0.447272	-0.898637	-0.965008	NA	NA	NA	NA
Eif1a	-0.161286	0.199385	NA	NA	NA	NA	0.62151	NA
Eif1ad	0.0821166	NA	-0.188186	-0.121304	NA	NA	NA	NA
Eif1ax	0.0746119	0.302357	-0.527061	-0.463634	-0.0310866	NA	NA	NA
Eif1b	0.0981263	0.126468	-0.442187	-0.416076	NA	NA	NA	NA
Eif2a	NA	0.148837	NA	NA	-0.169008	-0.343613	NA	NA
Eif2ak3	-0.321991	NA	0.644249	0.248954	NA	NA	NA	NA
Eif2b2	NA	0.109523	NA	-0.0707824	NA	NA	NA	NA
Eif2b5	0.0971159	NA	-0.0934029	-0.147997	NA	NA	NA	NA
Eif2s1	0.0711781	0.204531	-0.247666	-0.362913	-0.156329	NA	NA	NA
Eif2s2	NA	0.359883	-0.222206	-0.376972	NA	NA	NA	NA
Eif2s3x	0.0593384	NA	NA	-0.106474	NA	NA	NA	NA
Eif2s3y	-0.310712	NA	0.393633	0.476041	NA	NA	0.49067	NA
Eif3a	-0.30173	NA	0.414563	0.429227	-0.170325	NA	NA	NA
Eif3b	NA	0.128737	NA	NA	-0.0871846	NA	NA	NA
Eif3c	NA	0.2711	-0.209337	-0.221799	0.0339141	NA	NA	NA
Eif3d	NA	0.283892	-0.174796	-0.198825	-0.14866	NA	-0.345214	NA
Eif3e	0.0101963	0.416182	-0.624997	-0.420788	-0.169694	NA	NA	NA
Eif3f	0.0656279	0.424662	-0.899294	-0.727159	-0.000356477	NA	NA	NA
Eif3g	NA	0.316905	-0.253111	-0.309814	-0.12428	NA	NA	NA
Eif3h	0.148476	0.436565	-1.1147	-0.761807	-0.206693	NA	-0.164653	NA
Eif3i	0.186943	0.250603	-0.791728	-0.611844	NA	NA	-0.508395	NA
Eif3j1	NA	0.17064	-0.123117	-0.17978	NA	NA	NA	NA
Eif3k	0.154584	0.373668	-0.935021	-0.801509	NA	-0.0167599	-0.32932	NA
Eif3l	0.0486428	0.23849	-0.489378	-0.378722	0.294561	-0.265672	-0.154729	NA
Eif3m	0.0228687	0.49368	-0.572497	-0.711141	-0.0648842	-0.19586	NA	NA
Eif4a1	-0.257897	0.552099	NA	-0.324181	-0.192155	NA	NA	NA
Eif4a2	-0.497935	-0.235229	0.551856	0.627827	0.247201	NA	NA	NA
Eif4a3	NA	0.0906434	-0.0861991	-0.182792	NA	NA	NA	NA
Eif4b	0.0638312	0.156396	-0.179301	-0.0576083	-0.412661	-0.028394	-0.333633	NA
Eif4e	0.0345173	NA	NA	-0.112531	NA	NA	-0.572284	NA
Eif4e2	NA	0.219452	-0.188417	-0.213293	NA	NA	-0.234052	NA
Eif4ebp1	-0.121504	0.328581	-0.262457	-0.230912	0.199498	NA	NA	NA
Eif4ebp2	NA	-0.12581	NA	0.303782	NA	NA	NA	NA
Eif4enif1	NA	NA	0.199914	NA	NA	NA	NA	NA
Eif4g1	NA	-0.266621	0.346072	0.508574	NA	NA	NA	NA
Eif4g2	NA	-0.154846	0.331393	NA	-0.105307	-0.510431	NA	NA
Eif4g3	-0.192938	-0.209215	0.419735	0.394154	-0.104587	-0.142648	NA	NA
Eif4h	0.0328117	0.228681	-0.301597	-0.171502	-0.0893504	NA	NA	NA
Eif5	-0.504452	-0.373729	1.01627	0.512153	NA	-0.436334	NA	NA
Eif5a	0.240145	0.382431	-1.24117	-1.02503	-0.0575627	NA	-0.253094	NA
Eif5b	-0.121304	0.102282	NA	NA	NA	NA	NA	NA
Eif6	-0.292067	0.704709	NA	-0.411455	-0.212094	-0.279419	-0.367609	NA
Elavl1	NA	0.070262	-0.105348	-0.0711186	NA	NA	NA	NA
Elf1	-0.162966	NA	NA	0.259431	NA	NA	0.584157	NA
Elf2	NA	NA	NA	NA	NA	NA	0.818607	NA
Elf3	NA	NA	NA	NA	0.683671	NA	NA	NA
Elk3	NA	NA	NA	NA	NA	NA	1.60252	NA
Elk4	NA	NA	0.208097	0.251232	NA	NA	NA	NA
Ell	NA	NA	0.245535	NA	NA	NA	NA	NA
Eln	NA	NA	NA	NA	NA	NA	0.348287	NA
Elob	0.110304	0.403758	-1.15633	-1.02949	0.288333	NA	NA	NA
Eloc	0.0440277	0.321177	-0.687372	-0.633584	NA	NA	NA	0.446163
Elof1	0.128364	0.212544	-0.552276	-0.453637	NA	NA	NA	NA
Elovl1	0.0955552	NA	NA	-0.242525	-0.108369	NA	NA	NA
Elovl2	NA	NA	NA	NA	NA	NA	NA	0.284737
Elovl5	NA	NA	NA	NA	NA	NA	0.953538	NA
Elovl6	NA	NA	NA	NA	NA	NA	NA	0.209282
Elovl7	NA	NA	0.168463	NA	0.448819	-0.25957	-0.394998	NA
Elp2	NA	NA	0.140254	NA	NA	NA	NA	NA
Elp5	NA	0.168712	-0.143081	-0.12783	NA	-0.18875	-0.2417	NA
Emb	NA	NA	NA	NA	0.781637	0.551115	NA	NA
Emc1	NA	NA	0.263518	NA	NA	NA	NA	NA
Emc10	NA	0.147686	-0.18783	-0.143877	0.297113	-0.191418	NA	NA
Emc2	0.0758359	0.127008	-0.354694	-0.328641	NA	NA	-0.358349	NA
Emc4	0.0770303	0.176415	-0.28862	-0.344666	NA	-0.42309	NA	NA
Emc6	0.060542	NA	NA	-0.171419	NA	-0.529393	-0.291443	NA
Emc7	0.0797572	0.0826465	-0.38465	-0.376536	NA	NA	0.0227895	0.390697
Emc8	0.00604598	NA	-0.160488	NA	NA	NA	NA	NA
Emcn	NA	NA	NA	NA	NA	NA	3.22056	NA
Emd	NA	0.078379	NA	NA	NA	NA	NA	NA
Emg1	NA	0.154283	-0.0799659	NA	-0.158002	NA	NA	NA
Emilin1	NA	NA	NA	NA	NA	NA	1.07274	NA
Emilin2	NA	NA	NA	NA	NA	0.787265	NA	NA
Eml5	NA	NA	0.462436	0.392454	NA	NA	NA	NA
Emsy	NA	NA	0.254308	0.340637	NA	NA	0.56341	NA
Emx1	NA	NA	NA	NA	0.830406	NA	NA	NA
Enah	NA	NA	0.498275	0.540783	NA	NA	NA	NA
Enc1	NA	NA	NA	NA	NA	NA	0.912644	NA
Endod1	NA	NA	NA	NA	NA	NA	0.786373	NA
Endog	0.332131	-0.197753	-0.347231	-0.31981	NA	-0.272811	-0.495013	NA
Eng	NA	NA	NA	NA	NA	NA	2.2225	NA
Enho	NA	NA	NA	NA	NA	NA	0.543041	NA
Eno1	0.140783	0.362475	-0.869103	-1.11266	0.404936	-0.215126	-1.16527	NA
Enpep	0.217057	-0.113977	NA	-0.176471	-0.338964	-0.287712	NA	NA
Enpp2	-0.0232495	-0.21712	NA	0.741376	-0.726915	-0.723263	-0.719291	NA
Enpp3	NA	NA	0.156531	NA	NA	NA	NA	NA
Enpp5	0.0394996	0.117705	-0.165438	-0.156904	NA	-0.298412	-0.493343	NA
Enpp6	0.21128	-0.112542	-0.184975	0.0358852	-0.39786	-0.107428	NA	NA
[truncated: 5,259 more rows]

## Sheet: Suppl-tab_5
rowname	Cluster0	Cluster1	Cluster2	Cluster3	Cluster4	Cluster5	Cluster6	Cluster7
0610010K14Rik	NA	NA	NA	NA	NA	NA	NA	-0.600321
0610037L13Rik	NA	NA	NA	NA	NA	NA	NA	-0.573073
1110004F10Rik	-0.111367	-0.183371	NA	NA	NA	NA	NA	NA
1110008P14Rik	0.152547	NA	NA	NA	0.550644	NA	NA	NA
1110019B22Rik	NA	NA	NA	NA	0.818535	NA	NA	NA
1110032A03Rik	NA	-0.137099	NA	NA	NA	NA	NA	NA
1110038F14Rik	-0.0861061	-0.118173	NA	NA	NA	NA	NA	NA
1110051M20Rik	NA	-0.114367	NA	NA	NA	NA	NA	NA
1190007I07Rik	-0.0609523	NA	NA	NA	NA	NA	NA	NA
1300002E11Rik	NA	-0.172277	NA	NA	NA	NA	NA	NA
1500011K16Rik	NA	NA	NA	NA	0.645553	NA	NA	NA
1600012H06Rik	NA	NA	-0.19883	NA	NA	NA	NA	NA
1700011H14Rik	-0.213926	NA	NA	NA	0.458109	NA	NA	NA
1700016C15Rik	-0.18158	-0.197039	NA	NA	NA	NA	NA	NA
1700020I14Rik	NA	NA	NA	0.33441	NA	NA	NA	NA
1810022K09Rik	-0.123087	-0.140798	-0.308932	NA	NA	NA	NA	NA
1810037I17Rik	NA	-0.114731	0.161412	NA	NA	NA	NA	NA
1810058I24Rik	NA	NA	NA	NA	NA	NA	-0.419742	NA
2010107E04Rik	NA	NA	NA	NA	0.438509	NA	NA	NA
2010111I01Rik	NA	-0.187153	NA	NA	NA	NA	NA	NA
2200002D01Rik	-0.199858	-0.233842	NA	NA	NA	NA	NA	NA
2210011C24Rik	-0.0813521	-0.128129	NA	NA	NA	NA	NA	NA
2210016F16Rik	NA	NA	-0.171469	NA	NA	NA	NA	NA
2210016L21Rik	NA	-0.0827686	NA	NA	NA	NA	NA	NA
2310030G06Rik	NA	NA	NA	NA	NA	NA	NA	-0.347482
2310035C23Rik	NA	NA	0.35022	NA	-0.382091	NA	NA	NA
2310057M21Rik	NA	NA	-0.213991	NA	NA	NA	NA	NA
2410015M20Rik	NA	NA	NA	NA	0.720605	NA	-0.967512	NA
2510002D24Rik	-0.0586098	NA	NA	NA	NA	NA	NA	NA
2810004N23Rik	NA	NA	NA	NA	NA	NA	NA	-0.401738
2810006K23Rik	NA	NA	NA	NA	NA	NA	-0.27822	NA
2810403A07Rik	NA	NA	NA	NA	-0.593403	NA	NA	NA
2810474O19Rik	NA	NA	0.218904	NA	-0.785022	NA	NA	NA
2900060B14Rik	NA	NA	NA	NA	-0.745109	NA	NA	NA
3110040N11Rik	NA	NA	NA	NA	NA	NA	NA	-0.347482
3110082I17Rik	NA	NA	NA	NA	NA	NA	NA	-0.529947
4833420G17Rik	NA	NA	NA	NA	-0.909391	NA	NA	NA
4833439L19Rik	0.27399	NA	0.0948021	NA	NA	0.498003	NA	NA
4930402H24Rik	NA	0.112659	NA	NA	NA	NA	NA	NA
4930522L14Rik	NA	NA	NA	NA	NA	NA	NA	-0.386762
4930523C07Rik	NA	NA	NA	NA	-0.440874	NA	NA	NA
4931406C07Rik	0.346849	0.321571	0.536672	0.435028	NA	0.394929	NA	NA
4933431E20Rik	NA	NA	0.190273	NA	NA	NA	NA	NA
4933434E20Rik	-0.0831589	-0.170853	NA	0.224012	NA	NA	NA	NA
5031425E22Rik	NA	NA	NA	NA	-0.236255	-0.375182	NA	NA
5033430I15Rik	NA	NA	NA	NA	-0.164719	NA	NA	NA
A1cf	NA	NA	0.209987	NA	NA	NA	NA	NA
A230050P20Rik	NA	NA	NA	NA	-0.32732	NA	NA	NA
A430005L14Rik	-0.0480309	NA	0.142791	NA	NA	NA	NA	NA
A530017D24Rik	NA	NA	NA	NA	NA	NA	-0.342919	NA
Aadac	-0.126747	NA	NA	NA	NA	NA	NA	NA
Aadat	NA	NA	NA	NA	NA	NA	NA	1.80761
Aamp	-0.12996	NA	NA	NA	NA	NA	-0.7335	NA
Aasdhppt	NA	0.13293	NA	NA	NA	NA	NA	NA
Aass	0.161896	NA	0.452227	0.254668	NA	NA	NA	NA
Aatf	NA	NA	NA	NA	-0.665607	NA	NA	NA
Abat	0.151661	NA	NA	NA	NA	NA	NA	NA
Abca13	NA	NA	NA	NA	0.831484	NA	NA	NA
Abca3	0.181214	NA	NA	NA	NA	NA	NA	NA
Abcb6	NA	NA	NA	NA	-0.430925	NA	NA	NA
Abcc10	NA	NA	NA	NA	-0.17684	NA	NA	NA
Abcc2	0.189911	0.25426	0.356351	NA	NA	0.743572	NA	NA
Abcc4	NA	NA	NA	NA	NA	NA	NA	-0.490709
Abcd3	NA	NA	NA	NA	NA	0.274627	-0.403234	NA
Abcf1	NA	NA	NA	NA	NA	NA	NA	-0.553772
Abcf3	NA	-0.12447	NA	NA	NA	NA	NA	NA
Abhd12	NA	NA	NA	NA	NA	NA	NA	-0.721417
Abhd14a	NA	-0.0897179	NA	NA	NA	NA	NA	NA
Abhd14b	NA	NA	NA	NA	0.589266	NA	NA	NA
Abhd16a	-0.0551047	NA	NA	NA	NA	NA	NA	NA
Abhd17c	NA	NA	0.295304	NA	NA	NA	NA	NA
Abhd2	-0.0931335	NA	NA	NA	NA	NA	NA	NA
Abhd8	-0.0567861	NA	NA	NA	NA	-0.546636	NA	NA
Abi1	-0.0822291	NA	0.243411	NA	-0.202433	NA	NA	NA
Abl1	NA	NA	NA	NA	-0.719096	NA	NA	NA
Abl2	NA	NA	NA	-0.618364	NA	NA	NA	NA
Abracl	NA	-0.22332	NA	NA	NA	NA	NA	NA
Abt1	NA	NA	NA	NA	NA	NA	-0.523613	NA
AC079680.2	-0.112852	-0.254061	NA	NA	NA	NA	NA	NA
AC135964.2	-0.172349	-0.605302	-0.130025	NA	-0.924182	NA	NA	NA
AC149090.1	NA	NA	0.269373	NA	-1.79544	NA	NA	NA
Acaa1b	0.321251	0.389525	0.441107	NA	NA	NA	NA	NA
Acaa2	0.360867	0.259861	NA	NA	0.919701	NA	NA	NA
Acaca	NA	NA	NA	NA	-0.556609	NA	NA	NA
Acad11	0.239736	NA	0.274365	NA	NA	NA	NA	NA
Acad8	NA	NA	NA	NA	0.504353	NA	NA	NA
Acad9	-0.0293287	NA	NA	NA	NA	NA	NA	NA
Acadm	0.159277	0.234391	NA	NA	NA	NA	NA	0.842031
Acadvl	NA	NA	NA	NA	NA	0.519777	NA	NA
Acat1	NA	NA	NA	NA	0.575601	NA	NA	NA
Acat2	NA	NA	NA	-0.18296	NA	NA	NA	NA
Acat3	-0.106876	NA	NA	NA	NA	NA	NA	NA
Acbd6	NA	NA	NA	NA	NA	NA	NA	-0.579559
Acd	NA	0.174506	NA	NA	NA	NA	NA	NA
Ace2	NA	NA	-0.121596	NA	NA	NA	NA	NA
Acer3	NA	NA	NA	NA	NA	NA	-0.403234	NA
Ackr3	NA	NA	NA	NA	NA	NA	-0.63472	NA
Acly	0.13738	NA	NA	NA	NA	NA	NA	NA
Acmsd	0.15545	NA	NA	NA	NA	0.647486	NA	NA
Acnat1	NA	NA	0.184738	NA	NA	NA	NA	NA
Aco1	NA	NA	NA	NA	0.409849	NA	-0.401323	NA
Aco2	NA	NA	0.201424	NA	0.492819	NA	NA	NA
Acot1	NA	NA	0.160768	NA	NA	NA	NA	NA
Acot12	0.142072	NA	0.229909	0.404424	NA	NA	NA	NA
Acot2	NA	NA	0.463378	NA	NA	NA	NA	NA
Acot4	0.164308	NA	NA	NA	NA	NA	NA	NA
Acot9	-0.117652	NA	NA	NA	NA	NA	NA	-0.796245
Acox1	0.206074	NA	NA	NA	NA	NA	NA	NA
Acox3	NA	NA	0.314705	NA	NA	NA	NA	NA
Acp5	0.154101	0.253892	NA	NA	NA	NA	NA	NA
Acsl1	0.280674	0.1901	0.455103	NA	NA	NA	NA	NA
Acsm1	NA	NA	NA	0.423258	NA	NA	NA	NA
Acsm2	NA	0.360945	0.432681	NA	NA	NA	NA	NA
Acss1	0.353942	NA	NA	NA	NA	NA	NA	NA
Acss3	NA	NA	NA	NA	NA	NA	NA	-0.386762
Actb	-0.335828	-0.344904	NA	NA	NA	NA	NA	NA
Actg1	-0.203786	-0.316989	0.265472	NA	NA	NA	NA	NA
Actn1	NA	NA	-0.59213	NA	NA	NA	-1.2403	NA
Actn4	NA	NA	-0.520164	NA	NA	NA	NA	NA
Actr3	NA	-0.138668	NA	NA	NA	NA	NA	-0.643265
Actr8	NA	NA	NA	0.287936	NA	0.526835	NA	NA
Acy1	-0.0549994	NA	NA	NA	NA	NA	NA	NA
Acy3	0.525346	0.258264	0.725396	0.582629	NA	NA	NA	NA
Acyp2	NA	NA	NA	NA	NA	NA	NA	0.712933
Adam10	NA	NA	-0.188817	NA	NA	NA	NA	NA
Adam15	NA	NA	NA	NA	-0.968805	NA	NA	NA
Adamtsl1	NA	NA	NA	NA	NA	NA	-1.3141	NA
Add1	NA	-0.110371	NA	NA	NA	NA	NA	NA
Adgrg1	-0.197635	NA	-0.775153	NA	NA	NA	NA	NA
Adgrg6	NA	NA	NA	NA	-0.456201	NA	NA	NA
Adh5	-0.0856239	-0.285152	NA	NA	0.305577	NA	NA	NA
Adhfe1	0.201893	NA	0.339469	NA	NA	NA	NA	NA
Adora2a	NA	NA	NA	NA	NA	NA	-0.44981	NA
Adpgk	NA	NA	-0.185254	NA	NA	NA	NA	NA
Adprhl2	NA	NA	NA	NA	NA	NA	-0.403234	NA
Adrb2	NA	NA	0.202785	NA	NA	NA	NA	NA
Adrm1	NA	-0.0364137	NA	NA	NA	NA	NA	NA
Adss	NA	-0.0508795	NA	NA	NA	NA	NA	-0.566773
Adtrp	NA	NA	NA	NA	NA	0.322633	NA	NA
Aen	NA	NA	NA	NA	NA	NA	NA	-0.392628
Aes	0.155109	NA	NA	NA	1.5514	NA	NA	NA
Afap1	NA	-0.228712	NA	NA	-0.389611	NA	NA	-0.430991
Afdn	NA	NA	NA	NA	-1.09353	NA	NA	NA
Aff4	-0.0810247	0.191412	NA	NA	NA	NA	NA	NA
Agap1	NA	NA	NA	NA	-0.846864	NA	-1.41279	NA
Agbl5	NA	NA	NA	-0.416465	NA	NA	NA	NA
Agk	NA	NA	-0.121804	NA	NA	NA	-0.719207	NA
Agl	NA	NA	0.244754	NA	NA	NA	NA	NA
Agpat2	-0.102879	-0.115052	NA	NA	NA	NA	NA	NA
Agpat5	-0.056467	NA	NA	NA	NA	NA	NA	NA
Agrn	-0.195101	NA	NA	NA	-1.11803	NA	NA	NA
Ahctf1	NA	NA	NA	NA	NA	NA	-1.14405	NA
Ahcyl2	NA	NA	NA	0.317702	NA	NA	NA	NA
Ahdc1	NA	NA	NA	-0.506481	NA	NA	NA	NA
Ahi1	NA	NA	0.267441	NA	NA	NA	NA	NA
Ahnak	-0.123176	NA	-1.0314	NA	NA	NA	NA	NA
AI314180	NA	NA	NA	0.418857	NA	NA	NA	NA
AI314278	NA	NA	0.407256	NA	NA	NA	NA	NA
AI413582	-0.0569123	NA	NA	NA	NA	NA	NA	NA
Aifm1	NA	NA	0.184686	NA	NA	NA	NA	NA
Aifm2	NA	NA	NA	NA	NA	NA	NA	-0.401738
Aig1	-0.118652	NA	NA	NA	0.239904	NA	NA	NA
Aimp1	-0.143209	-0.111226	NA	NA	NA	NA	NA	NA
Aimp2	NA	NA	NA	NA	NA	NA	NA	-0.347482
Aip	NA	NA	NA	NA	NA	NA	-0.801941	NA
Ak2	NA	NA	0.383863	NA	NA	NA	NA	NA
Ak3	NA	NA	NA	NA	0.405008	NA	NA	NA
Ak4	0.0952903	NA	0.266887	NA	NA	NA	NA	NA
Akap11	NA	NA	NA	NA	NA	NA	NA	-0.430207
Akap12	NA	-0.467412	-0.570508	NA	NA	NA	NA	NA
Akap13	NA	NA	NA	NA	-0.393166	NA	NA	NA
Akap8l	NA	NA	NA	NA	-0.438214	NA	NA	NA
Akirin2	NA	-0.146968	0.203058	NA	NA	NA	NA	NA
Akr1a1	0.40461	0.35324	0.512688	0.459425	NA	0.427757	NA	NA
Akr1b3	-0.0489794	-0.108603	NA	NA	NA	NA	-0.915013	-0.735633
Akr1b8	NA	-0.154967	NA	NA	-0.0445974	NA	NA	NA
Akr1c13	NA	-0.116426	NA	NA	NA	NA	NA	NA
Akr1c21	0.153853	0.340263	NA	0.400723	NA	NA	NA	NA
Akr1e1	NA	NA	NA	NA	NA	0.562544	NA	NA
Akr7a5	0.109386	NA	0.327303	0.468178	NA	NA	NA	NA
Akt1	NA	NA	NA	NA	-0.5217	NA	NA	NA
Akt1s1	NA	0.179116	NA	NA	NA	NA	NA	NA
Aktip	NA	NA	0.146007	NA	NA	NA	NA	NA
Alad	NA	NA	NA	NA	NA	NA	-0.93232	NA
Alas1	NA	NA	0.602284	0.34509	NA	NA	NA	NA
Aldh16a1	NA	NA	0.220802	NA	NA	NA	NA	NA
Aldh1l1	NA	NA	NA	NA	0.396412	NA	NA	NA
Aldh2	NA	0.277317	NA	NA	0.819806	0.75531	NA	NA
Aldh3a2	0.141464	NA	NA	NA	NA	NA	NA	NA
Aldh4a1	NA	NA	NA	NA	NA	0.439916	NA	NA
Aldh5a1	NA	NA	NA	NA	NA	0.197946	-0.413074	NA
Aldh6a1	0.192146	0.0638276	0.364452	NA	0.565052	NA	-0.549742	NA
Aldh8a1	0.241745	0.187462	0.473613	0.430611	NA	NA	NA	NA
Aldh9a1	0.210392	0.261051	NA	NA	NA	NA	NA	NA
Aldoa	NA	NA	NA	NA	0.518201	NA	NA	NA
Aldob	NA	NA	0.320695	NA	NA	NA	NA	0.556708
Alg5	NA	-0.205187	NA	NA	NA	NA	NA	NA
Alkbh3	NA	-0.121747	NA	NA	NA	NA	NA	NA
Alkbh6	NA	-0.123744	NA	NA	NA	NA	NA	NA
Alkbh7	NA	-0.065624	NA	NA	NA	NA	NA	NA
Alpl	-0.197621	NA	-0.460521	NA	NA	NA	NA	NA
Als2	NA	NA	NA	-0.269454	NA	NA	NA	NA
Als2cl	NA	NA	NA	NA	-0.922224	NA	NA	NA
Amacr	0.221302	NA	NA	NA	NA	0.370191	NA	NA
Amfr	-0.086119	NA	NA	NA	NA	NA	NA	NA
Amn	-0.11025	NA	NA	0.32161	NA	NA	NA	NA
Amn1	NA	NA	NA	NA	-0.671399	NA	-0.644059	NA
Amotl2	-0.182496	NA	NA	NA	NA	0.654804	NA	NA
Anapc1	NA	NA	NA	NA	NA	0.541339	NA	NA
Anapc10	NA	-0.172736	NA	NA	NA	NA	NA	NA
Anapc11	-0.0451415	-0.0997719	NA	NA	NA	NA	NA	NA
Anapc13	-0.0847394	-0.158422	NA	NA	NA	NA	NA	NA
Anapc2	NA	NA	NA	NA	-0.36575	NA	NA	NA
Angptl4	0.168055	0.213118	0.610837	0.658831	NA	NA	NA	NA
Ank3	NA	NA	0.391386	0.259398	NA	NA	NA	NA
Ankrd1	NA	-0.261555	NA	NA	NA	NA	NA	NA
Ankrd10	NA	NA	NA	NA	-0.554364	-0.716619	NA	NA
Ankrd11	NA	NA	-0.257523	NA	NA	NA	NA	NA
Ankrd13c	0.151232	NA	NA	0.245576	NA	NA	NA	NA
Ankrd16	NA	NA	NA	NA	-0.484577	NA	NA	NA
Ankrd26	NA	NA	0.29131	NA	NA	NA	NA	NA
Ankrd44	NA	NA	-0.365223	NA	NA	-0.149947	NA	NA
Ankrd52	NA	NA	NA	NA	-0.869348	NA	NA	NA
Ankzf1	NA	NA	NA	NA	-0.201769	NA	NA	NA
Ano10	NA	-0.0691592	NA	NA	NA	NA	NA	NA
Ano6	NA	NA	-0.20583	NA	NA	NA	NA	NA
Anp32a	NA	-0.176927	0.424469	NA	NA	NA	NA	NA
Anp32b	NA	-0.31202	NA	NA	-0.504764	-0.648346	-1.01177	NA
Anp32e	NA	NA	NA	NA	-0.360389	NA	NA	NA
Anxa1	NA	NA	NA	NA	-0.703883	NA	NA	NA
Anxa11	NA	NA	NA	NA	NA	NA	NA	-0.392628
Anxa2	NA	-0.408529	-0.405886	NA	NA	NA	NA	-0.637886
Anxa4	-0.0966975	-0.123916	NA	NA	NA	NA	NA	NA
Anxa5	-0.566455	-0.45396	-0.3258	-0.388104	NA	NA	NA	-1.07865
Aoc1	NA	-0.371293	NA	NA	NA	NA	NA	NA
Ap1g1	0.12746	NA	NA	NA	NA	NA	NA	NA
Ap1m1	NA	-0.0829651	NA	NA	NA	NA	NA	NA
Ap2a1	NA	NA	0.188048	NA	-0.795247	NA	NA	NA
Ap2s1	NA	NA	0.22093	NA	NA	NA	NA	NA
Ap3b1	NA	NA	NA	NA	NA	NA	-0.401323	NA
Ap3d1	NA	NA	NA	NA	-0.525694	NA	NA	NA
Ap3s1	NA	NA	NA	NA	-0.293758	NA	NA	NA
Ap4s1	NA	-0.218873	NA	NA	NA	NA	NA	NA
Apbb1ip	NA	NA	NA	NA	NA	-0.422881	NA	NA
Apc	NA	NA	NA	NA	-0.616229	NA	NA	NA
Apex1	-0.111556	-0.239024	NA	NA	NA	NA	NA	NA
Aplnr	NA	NA	NA	NA	NA	NA	-1.29494	NA
Aplp2	NA	-0.321928	NA	NA	NA	NA	NA	NA
Apob	NA	0.267515	NA	NA	NA	NA	NA	NA
Apoe	-0.760677	-0.279531	-1.27586	NA	NA	-1.06003	NA	-1.36698
Apom	NA	NA	NA	NA	NA	0.459348	NA	NA
Apoo	NA	NA	NA	NA	0.803826	NA	NA	NA
Apool	NA	NA	NA	NA	NA	0.488697	NA	NA
App	NA	NA	-0.534047	NA	NA	NA	NA	NA
Appbp2	NA	NA	-0.179478	NA	NA	NA	NA	NA
Aprt	-0.201238	-0.224896	NA	NA	NA	NA	NA	NA
Aqp1	NA	0.208845	NA	NA	NA	NA	NA	NA
Aqp11	0.112887	NA	NA	NA	NA	NA	NA	NA
Araf	NA	NA	0.291905	NA	NA	NA	NA	NA
Arf1	NA	-0.226709	NA	NA	NA	NA	NA	NA
Arf4	-0.142663	-0.249314	NA	NA	NA	NA	NA	NA
Arf5	-0.0530082	-0.319263	NA	0.009917	NA	-0.441232	NA	NA
Arf6	NA	-0.297911	NA	NA	NA	NA	NA	NA
Arfgap2	NA	0.115961	NA	NA	NA	NA	NA	NA
Arfgef1	NA	-0.140046	0.216771	NA	-0.579221	NA	NA	NA
Arglu1	-0.151942	-0.251165	NA	NA	-0.602098	NA	NA	NA
Arhgap15	-0.167062	NA	NA	NA	NA	NA	NA	NA
Arhgap17	NA	NA	NA	NA	-0.752779	-0.843604	NA	NA
Arhgap18	NA	NA	NA	-0.38643	NA	NA	NA	NA
Arhgap26	NA	NA	NA	NA	NA	NA	-1.06603	NA
Arhgap27os2	NA	-0.125689	NA	-0.213405	NA	NA	NA	NA
Arhgap29	NA	NA	NA	NA	-0.431112	NA	NA	NA
Arhgap45	NA	NA	NA	NA	NA	-0.653039	NA	NA
Arhgef10l	NA	0.129149	0.260534	NA	NA	NA	NA	NA
Arhgef12	NA	NA	NA	NA	-0.735669	NA	NA	NA
Arhgef16	NA	NA	NA	NA	NA	NA	NA	-0.674444
Arhgef2	NA	NA	NA	NA	-0.762442	NA	NA	NA
Arhgef28	NA	NA	NA	NA	-0.782079	NA	NA	NA
Arhgef5	NA	NA	NA	NA	-0.605853	NA	NA	NA
Arhgef7	NA	NA	NA	NA	NA	NA	-1.09387	NA
Arid2	NA	NA	NA	NA	-0.74496	NA	NA	NA
Arid4a	NA	NA	NA	NA	-0.410453	0.468643	NA	NA
Arid4b	NA	NA	NA	NA	NA	NA	-0.882964	NA
Arid5a	NA	NA	-0.626542	NA	-0.603706	-0.000619366	NA	NA
Arid5b	NA	NA	-0.437976	NA	NA	NA	NA	NA
Arl1	NA	-0.134642	-0.156498	NA	NA	NA	NA	NA
Arl13b	NA	NA	-0.202334	NA	NA	NA	NA	NA
Arl2bp	NA	-0.0978916	NA	NA	NA	NA	NA	NA
Arl3	NA	-0.122937	NA	NA	0.675614	NA	NA	NA
Arl4c	NA	-0.206905	NA	NA	NA	NA	NA	NA
Arl4d	NA	NA	NA	NA	-0.731813	NA	NA	NA
Arl5a	NA	NA	0.199835	NA	NA	NA	NA	NA
Arl6ip1	NA	NA	NA	NA	NA	0.88869	NA	NA
Arl6ip4	NA	NA	0.163944	NA	NA	NA	1.00384	NA
Arl6ip5	-0.211872	-0.220197	-0.31252	NA	NA	NA	NA	NA
Arl8a	NA	NA	NA	0.167849	NA	NA	NA	NA
Armcx1	NA	NA	NA	NA	-0.760322	NA	NA	NA
Armcx3	NA	-0.19554	NA	NA	-0.919954	NA	NA	NA
Arpc1a	-0.086709	NA	NA	NA	NA	NA	NA	NA
Arpc1b	NA	-0.256922	NA	NA	-0.0605208	NA	NA	NA
Arpc2	NA	-0.166735	NA	NA	NA	NA	NA	NA
Arpc5	-0.059973	-0.207444	NA	NA	NA	NA	NA	NA
Arpin	NA	-0.0913429	NA	NA	NA	NA	NA	NA
Arrdc2	NA	NA	NA	NA	NA	NA	-0.669738	NA
Arrdc3	NA	NA	0.294174	0.602297	NA	NA	NA	NA
Arrdc4	NA	NA	-0.272541	NA	NA	NA	NA	NA
Arsb	0.184635	NA	NA	0.300035	NA	NA	NA	NA
Asah1	-0.0511711	-0.141584	NA	NA	NA	NA	NA	NA
Asap2	NA	NA	NA	NA	-0.231054	NA	NA	NA
Asb9	NA	-0.165646	NA	NA	NA	NA	NA	-0.714452
Ascc1	0.249012	NA	0.162766	NA	NA	NA	NA	NA
Ascc3	NA	NA	NA	NA	-0.700994	NA	NA	NA
Ash1l	NA	NA	NA	NA	NA	NA	-1.02286	NA
Asns	NA	-0.0438062	NA	NA	NA	NA	NA	NA
Aspa	NA	NA	0.27714	NA	NA	NA	NA	NA
Aspdh	NA	NA	0.277982	NA	NA	NA	NA	NA
Asph	NA	NA	0.171662	NA	NA	-0.577254	NA	NA
Asrgl1	NA	-0.0876039	NA	NA	NA	NA	NA	NA
Ass1	0.391193	0.328763	0.368752	NA	NA	NA	NA	NA
Asxl2	NA	NA	NA	0.374419	NA	NA	NA	NA
Atad1	-0.0810602	NA	NA	NA	NA	NA	NA	NA
Atad2b	NA	NA	NA	0.389688	-0.37264	0.630717	NA	NA
Atat1	NA	NA	NA	NA	-0.635128	NA	NA	NA
Atf2	NA	NA	NA	NA	NA	NA	NA	-0.5648
Atf3	-0.917	-0.322824	-0.653894	-0.900281	-1.07137	NA	-1.54347	NA
Atf6	NA	NA	NA	NA	-0.349028	NA	NA	NA
Atg10	-0.0493042	NA	NA	NA	NA	NA	NA	NA
Atg101	0.0674912	NA	NA	NA	NA	NA	NA	NA
Atg13	NA	NA	NA	-0.25151	NA	NA	-0.896953	NA
Atg14	NA	NA	NA	NA	NA	NA	-0.669738	NA
Atg16l1	NA	NA	NA	NA	NA	NA	-0.52117	NA
Atg16l2	NA	NA	-0.124124	NA	-0.30295	NA	NA	NA
Atg4b	NA	-0.114194	0.107699	NA	NA	NA	NA	NA
Atg9a	NA	NA	NA	NA	NA	NA	-0.546696	NA
Atic	-0.0712149	NA	NA	NA	NA	NA	NA	NA
Atm	NA	NA	NA	-0.473565	NA	NA	NA	NA
Atn1	0.0778443	NA	NA	NA	NA	NA	NA	NA
Atox1	0.0769938	NA	0.305303	NA	NA	NA	NA	NA
Atp11a	NA	0.20357	NA	NA	NA	NA	NA	NA
Atp11b	NA	NA	NA	NA	-0.716094	-0.702779	NA	NA
Atp1a1	-0.0936173	NA	-0.239215	NA	0.61676	0.91018	NA	NA
Atp1b1	NA	NA	NA	NA	0.786608	0.780676	NA	NA
Atp2c1	NA	NA	NA	NA	NA	NA	-1.12859	NA
Atp4a	NA	NA	NA	NA	1.05374	NA	NA	NA
Atp5a1	0.167686	0.168341	NA	NA	0.662444	NA	NA	NA
Atp5b	0.0863288	NA	0.192371	NA	0.531292	0.539056	NA	NA
Atp5c1	NA	NA	NA	NA	0.959983	NA	NA	NA
Atp5d	NA	NA	NA	NA	0.819865	NA	NA	NA
Atp5e	0.0811406	NA	0.358931	NA	0.862862	NA	NA	NA
Atp5f1	0.115419	NA	NA	NA	0.797121	NA	NA	NA
Atp5g1	0.12042	NA	NA	NA	0.724723	NA	NA	NA
Atp5g2	NA	-0.131058	NA	0.355248	NA	NA	NA	NA
Atp5g3	NA	NA	0.259072	NA	0.334457	NA	NA	NA
Atp5h	NA	NA	NA	NA	0.741804	NA	NA	NA
Atp5j	NA	NA	NA	NA	0.748317	NA	NA	NA
Atp5j2	NA	NA	NA	NA	0.536643	NA	NA	NA
Atp5k	-0.106761	-0.245429	NA	0.32091	0.550675	NA	NA	NA
Atp5l	NA	NA	0.461171	0.68119	0.539208	NA	NA	NA
Atp5o.1	NA	-0.101597	NA	NA	0.93374	0.521173	NA	NA
Atp6ap1	NA	NA	NA	NA	0.511569	NA	NA	NA
Atp6ap2	-0.0903973	NA	-0.366175	NA	NA	NA	NA	NA
Atp6v0d1	NA	0.229434	0.208193	NA	NA	NA	NA	NA
Atp6v0e	NA	NA	-0.456303	NA	0.374091	-0.325567	NA	NA
Atp6v0e2	-0.072587	NA	NA	NA	NA	NA	NA	NA
Atp6v1a	0.322324	NA	NA	NA	NA	NA	NA	NA
Atp6v1e1	0.248704	NA	NA	0.479036	NA	NA	NA	NA
Atp6v1f	0.132989	NA	NA	NA	0.596026	NA	NA	NA
Atp6v1h	NA	NA	NA	0.452568	NA	NA	NA	NA
Atp8a1	NA	NA	NA	NA	NA	-0.304016	NA	NA
Atpaf1	NA	-0.0793835	NA	NA	NA	NA	NA	NA
Atpif1	-0.0632172	-0.229997	NA	NA	NA	NA	NA	NA
Atr	NA	NA	NA	NA	-0.277468	NA	NA	NA
Atrx	NA	NA	NA	0.30203	-0.884746	NA	NA	NA
Atxn10	-0.158589	-0.0731853	-0.156205	NA	NA	NA	NA	NA
Atxn1l	NA	NA	-0.229023	NA	NA	NA	NA	NA
Atxn2	NA	NA	0.261487	NA	NA	NA	NA	NA
Atxn7l3	NA	NA	NA	NA	-0.273859	NA	NA	NA
AU019823	NA	NA	NA	NA	-0.150909	NA	NA	NA
Auh	-0.11376	NA	NA	NA	NA	NA	NA	NA
Aurkb	NA	NA	NA	NA	NA	0.26484	NA	NA
Auts2	NA	NA	NA	NA	NA	NA	-0.755601	NA
Avl9	NA	NA	NA	NA	-0.507937	NA	-0.917777	NA
Axin1	NA	NA	NA	NA	NA	NA	-0.622723	NA
AY036118	-0.463878	-0.761219	-0.56319	NA	-1.3152	NA	NA	NA
Azi2	NA	NA	0.201401	NA	NA	NA	NA	NA
B230118H07Rik	NA	NA	NA	NA	NA	NA	NA	-0.586155
B2m	-0.372134	-0.231384	-0.355674	NA	-1.12163	-0.638289	NA	-1.37501
B3gat2	-0.0862915	-0.0842441	NA	NA	NA	NA	NA	NA
B3gat3	-0.114363	NA	NA	NA	NA	NA	NA	NA
B4galt3	NA	NA	NA	NA	-0.184645	NA	NA	NA
B4galt7	NA	NA	NA	NA	-0.269438	NA	NA	NA
B4gat1	NA	NA	NA	NA	NA	NA	-0.613604	NA
B9d1	NA	-0.114245	NA	NA	NA	NA	NA	NA
Babam2	NA	-0.0862175	NA	NA	NA	NA	NA	NA
Bad	NA	NA	NA	-0.336248	NA	NA	NA	NA
Bag1	NA	NA	0.268517	NA	0.518347	NA	NA	NA
Bag2	-0.13609	-0.203914	-0.219643	NA	NA	NA	NA	NA
Bag6	NA	NA	0.268427	NA	NA	NA	NA	NA
Bahd1	NA	NA	NA	NA	-0.514136	NA	NA	NA
Bambi	NA	NA	NA	NA	NA	NA	-0.834507	NA
Banf1	NA	NA	NA	NA	NA	0.76226	-0.833206	NA
Basp1	NA	NA	NA	NA	NA	NA	-0.643709	NA
Bax	NA	NA	NA	0.494572	NA	NA	NA	NA
Baz2a	NA	NA	0.168945	NA	NA	NA	NA	NA
Baz2b	NA	NA	0.23356	NA	NA	NA	NA	NA
Bbc3	NA	NA	NA	NA	-0.573755	NA	NA	NA
Bbip1	-0.093067	-0.0865662	NA	NA	NA	NA	NA	NA
BC005537	NA	NA	NA	NA	-0.613978	NA	NA	NA
BC005561	NA	NA	0.318216	0.416484	NA	NA	NA	NA
BC005624	-0.0900864	-0.170234	NA	NA	NA	NA	NA	NA
BC031181	NA	NA	NA	NA	0.307593	NA	NA	NA
BC035947	0.135217	NA	0.165066	NA	NA	NA	NA	NA
Bcam	-0.213484	-0.488197	-0.446443	NA	NA	NA	NA	-0.441231
Bcap31	NA	NA	-0.253934	NA	0.429667	NA	NA	NA
Bcas2	-0.195235	NA	NA	NA	NA	NA	NA	NA
Bcat2	NA	NA	NA	NA	0.268057	NA	NA	NA
Bckdk	0.129471	NA	NA	NA	NA	NA	NA	NA
Bcl10	-0.125719	NA	NA	NA	NA	NA	NA	-0.483122
Bcl2a1d	NA	NA	NA	NA	NA	-0.542732	NA	NA
Bcl2l12	NA	-0.0445034	NA	NA	NA	NA	NA	NA
Bcl2l13	NA	NA	NA	-0.326397	NA	NA	NA	NA
Bcl3	NA	NA	-0.266577	NA	NA	NA	-0.342919	NA
Bcl7b	NA	NA	NA	NA	NA	NA	1.20727	NA
Bcl7c	NA	-0.142728	NA	NA	NA	NA	NA	NA
Bcl9	NA	NA	NA	NA	NA	NA	-0.430801	NA
Bcl9l	NA	NA	0.139029	NA	NA	NA	NA	NA
Bclaf1	NA	-0.0916978	NA	NA	NA	NA	-0.915591	NA
Bdh1	NA	NA	NA	NA	0.526535	NA	NA	NA
Bdh2	-0.187854	-0.248033	NA	NA	NA	NA	NA	-1.62718
Bdp1	NA	NA	0.222766	NA	NA	NA	NA	NA
Bend5	NA	NA	0.348134	NA	NA	NA	NA	NA
Bet1	NA	-0.153223	NA	NA	NA	NA	NA	-0.723931
Bex1	NA	-0.185465	NA	NA	NA	NA	NA	NA
Bex3	-0.142386	NA	-0.238517	NA	NA	-0.429072	NA	NA
Bex4	NA	NA	NA	NA	NA	0.327786	NA	NA
Bfar	NA	NA	-0.316801	NA	NA	NA	NA	NA
Bicc1	NA	NA	-0.332444	NA	-1.00185	NA	-0.401323	NA
Bicd1	NA	NA	NA	NA	-0.694765	NA	NA	NA
Bin1	-0.0393103	NA	NA	NA	NA	NA	NA	NA
Birc2	NA	-0.272601	NA	NA	-1.00072	NA	NA	NA
Birc3	NA	NA	-0.210143	NA	-0.466314	NA	NA	NA
Blmh	-0.0522467	NA	NA	NA	NA	NA	NA	NA
Blnk	NA	NA	NA	NA	-1.04621	NA	NA	NA
Bloc1s1	-0.248646	-0.322279	NA	NA	NA	NA	NA	-0.55992
Bloc1s3	NA	-0.1095	NA	NA	NA	NA	NA	NA
Blvra	-0.173181	-0.16369	NA	NA	NA	NA	NA	NA
Blvrb	NA	NA	NA	NA	-0.600751	NA	NA	NA
Bmf	NA	NA	NA	NA	-0.866616	NA	NA	NA
Bmi1	NA	-0.139828	NA	NA	NA	NA	NA	NA
Bmp4	NA	NA	0.269648	NA	NA	NA	NA	NA
Bmp6	-0.192091	NA	NA	NA	NA	NA	NA	NA
Bmyc	NA	-0.200252	NA	NA	NA	NA	NA	NA
Bnip3	NA	NA	0.378501	NA	0.560628	NA	NA	NA
Bod1	NA	NA	NA	NA	NA	NA	NA	-1.31147
Bok	NA	-0.157455	NA	NA	NA	NA	NA	-0.52827
Bola2	NA	-0.281113	0.172354	0.549458	NA	NA	NA	NA
Bola3	NA	NA	0.177711	NA	0.392918	NA	NA	NA
Bop1	NA	-0.114245	NA	NA	NA	NA	NA	NA
Borcs6	NA	NA	-0.212607	NA	NA	NA	NA	NA
Bpnt1	0.227219	0.239847	NA	NA	NA	NA	NA	NA
Bptf	NA	NA	0.23052	NA	-0.452606	NA	NA	NA
Brap	NA	NA	0.251931	NA	NA	NA	NA	NA
Brd1	NA	NA	NA	NA	NA	NA	-0.27822	NA
Brd2	NA	NA	0.170245	NA	-1.36411	NA	NA	NA
Brd4	-0.0570437	NA	NA	NA	NA	NA	NA	NA
Bri3	NA	NA	NA	NA	0.437807	NA	NA	NA
Bri3bp	NA	-0.122576	NA	NA	NA	NA	NA	NA
Brk1	-0.118429	-0.150034	NA	NA	NA	NA	NA	NA
Brms1	NA	-0.0756153	NA	NA	NA	NA	NA	NA
Brms1l	NA	NA	NA	NA	-0.306345	NA	NA	NA
Brwd1	NA	NA	NA	NA	NA	NA	-0.650718	NA
Bsdc1	NA	NA	NA	NA	-0.591915	NA	NA	NA
Bsg	-0.0842735	NA	NA	NA	0.802695	NA	NA	NA
Bspry	-0.179153	NA	NA	NA	NA	NA	NA	NA
Bst2	-0.15772	-0.203941	-0.296264	NA	NA	NA	NA	NA
Btf3	-0.137308	-0.0857796	NA	NA	NA	NA	NA	NA
Btf3l4	-0.0527302	NA	NA	NA	NA	NA	NA	NA
Btg1	NA	NA	NA	NA	-0.998902	NA	NA	NA
Btg2	NA	NA	NA	NA	-0.721003	NA	NA	NA
Bub3	-0.0752194	-0.0762643	NA	NA	-0.467181	NA	NA	NA
Bud23	-0.11931	-0.161236	NA	NA	NA	NA	NA	NA
Bud31	NA	NA	0.204036	NA	NA	NA	NA	NA
Bzw1	-0.0897635	-0.13849	-0.199327	NA	NA	NA	NA	-0.895512
Bzw2	NA	NA	NA	NA	NA	NA	NA	-0.483122
C1galt1c1	NA	NA	-0.175473	NA	NA	NA	NA	NA
C1qb	NA	NA	NA	NA	NA	-0.822356	NA	NA
C1qbp	NA	NA	NA	NA	0.553073	NA	NA	NA
C1qc	NA	NA	NA	NA	NA	-0.827611	NA	NA
C1qtnf12	0.153	NA	NA	NA	NA	NA	NA	NA
C1ra	NA	-0.140143	NA	NA	NA	NA	NA	NA
C2	-0.278753	NA	NA	NA	NA	NA	NA	NA
C3	-0.627714	NA	NA	NA	NA	NA	NA	NA
C4b	-0.167087	NA	NA	NA	NA	NA	NA	NA
Cabin1	NA	NA	NA	NA	-0.498334	NA	NA	NA
Cables2	NA	NA	NA	NA	-0.469146	NA	NA	NA
Cacul1	NA	NA	-0.212167	NA	NA	NA	NA	NA
Cacybp	-0.0182063	NA	NA	NA	0.575979	NA	NA	NA
Calcoco1	NA	NA	NA	NA	NA	NA	-0.688365	NA
Calm1	-0.127086	-0.296984	-0.271682	NA	NA	NA	NA	-0.347977
Calr	-0.085455	NA	-0.278694	NA	NA	NA	NA	NA
Camk1	-0.0655513	-0.172003	NA	NA	NA	NA	NA	NA
Camk2d	NA	NA	NA	NA	-0.487311	NA	NA	NA
Caml	NA	0.0143895	NA	NA	NA	NA	NA	NA
Camta1	NA	-0.167955	NA	NA	NA	NA	NA	NA
Cand1	NA	-0.247587	NA	NA	NA	NA	NA	NA
Cant1	NA	NA	NA	NA	NA	NA	-0.926242	NA
Canx	-0.124742	NA	-0.366227	-0.47344	NA	NA	NA	NA
Capg	NA	-0.211727	NA	NA	-0.730094	NA	NA	NA
Capn2	NA	NA	NA	NA	NA	NA	NA	-0.378341
Capn7	NA	NA	NA	NA	-0.253873	NA	NA	NA
Capza1	NA	NA	NA	NA	NA	-0.247003	NA	NA
Car12	NA	NA	0.254646	NA	NA	NA	NA	NA
Car2	NA	-0.189395	NA	NA	NA	NA	NA	NA
Car5b	-0.156738	NA	NA	NA	NA	NA	NA	NA
Card19	-0.0831865	-0.164638	NA	NA	NA	NA	NA	NA
Carhsp1	NA	NA	-0.212505	NA	NA	NA	NA	NA
Carmil1	NA	NA	NA	NA	-0.478071	NA	NA	NA
Cars	NA	NA	NA	NA	-0.968229	NA	NA	NA
Casc3	NA	NA	NA	NA	-0.825229	NA	NA	NA
Casc4	NA	-0.115624	NA	NA	NA	NA	NA	NA
Casp2	NA	NA	0.179673	NA	NA	NA	NA	NA
Casp4	NA	NA	NA	NA	NA	NA	-0.926959	NA
Casp6	-0.0775103	-0.0743133	NA	NA	NA	NA	NA	NA
Casp8ap2	NA	NA	NA	NA	-0.296999	NA	NA	NA
Cast	NA	NA	-0.364644	NA	NA	NA	NA	NA
Casz1	NA	NA	NA	NA	-0.931476	NA	NA	NA
Cat	0.149334	0.360511	NA	NA	NA	NA	NA	NA
Cavin3	NA	-0.195122	NA	NA	NA	NA	NA	NA
Cbfb	NA	NA	NA	NA	-0.284661	NA	NA	NA
Cbr1	0.104019	0.441086	0.584365	0.600502	NA	NA	NA	1.55753
Cbx1	NA	-0.0889093	NA	NA	NA	NA	NA	-0.538821
Cbx3	-0.179315	-0.234187	NA	NA	NA	NA	NA	NA
Cbx5	NA	-0.0506813	NA	NA	NA	NA	NA	NA
Ccdc107	NA	0.285221	NA	NA	NA	NA	NA	NA
Ccdc115	NA	-0.140379	NA	NA	NA	NA	NA	NA
Ccdc12	-0.053058	-0.140912	NA	NA	NA	NA	NA	NA
Ccdc141	NA	NA	NA	0.49019	NA	NA	NA	NA
Ccdc148	NA	NA	NA	-0.382194	NA	NA	NA	NA
Ccdc174	NA	NA	NA	NA	NA	-0.736182	NA	NA
Ccdc186	NA	NA	-0.12685	NA	NA	NA	NA	NA
Ccdc22	NA	-0.0370239	0.302957	NA	NA	NA	NA	NA
Ccdc25	NA	NA	NA	NA	-0.240875	NA	NA	NA
Ccdc34	NA	-0.112455	NA	NA	NA	NA	NA	NA
Ccdc47	NA	NA	-0.309225	NA	NA	NA	NA	NA
Ccdc50	NA	-0.149922	NA	NA	NA	NA	NA	NA
Ccdc58	-0.115267	NA	NA	NA	NA	NA	NA	NA
Ccdc6	NA	NA	NA	NA	NA	0.32188	NA	NA
Ccdc71	NA	NA	NA	NA	NA	NA	-0.525305	NA
Ccdc84	NA	NA	0.274812	NA	NA	NA	NA	NA
Ccdc85b	-0.131566	-0.115415	NA	NA	NA	NA	NA	NA
Ccdc86	NA	NA	-0.106344	NA	NA	NA	NA	NA
Ccl2	NA	-0.62193	NA	NA	NA	NA	NA	NA
Ccl27a	NA	-0.212147	NA	NA	NA	NA	NA	NA
Ccl3	NA	NA	NA	NA	NA	-1.23017	NA	NA
Ccl4	NA	NA	NA	NA	NA	-0.738934	NA	NA
Ccm2l	NA	NA	NA	NA	NA	NA	1.47164	NA
Ccndbp1	NA	-0.139384	NA	NA	NA	NA	NA	NA
Ccng1	0.259932	0.362201	NA	NA	NA	0.466942	NA	NA
Ccnl1	NA	NA	NA	NA	-1.41446	NA	NA	NA
Ccnl2	NA	NA	NA	0.532056	-1.1773	NA	NA	NA
Ccp110	NA	NA	NA	NA	-0.506993	NA	NA	NA
Ccr5	NA	NA	NA	NA	NA	-0.890234	NA	NA
Ccser2	0.171189	NA	NA	NA	NA	NA	NA	NA
Cct3	-0.106276	-0.157347	NA	NA	-0.666404	NA	NA	NA
Cct4	-0.0849393	NA	NA	NA	NA	NA	NA	NA
Cct5	-0.0809582	NA	NA	NA	NA	NA	NA	NA
Cd14	NA	NA	NA	NA	-0.664796	NA	-1.14375	NA
Cd151	-0.0800955	NA	-0.40648	NA	NA	NA	NA	NA
Cd164	-0.102182	NA	NA	NA	NA	NA	NA	NA
Cd24a	NA	-0.360656	NA	NA	NA	NA	NA	-0.59844
Cd2ap	NA	-0.168914	NA	NA	NA	NA	NA	-0.924505
Cd320	NA	-0.135459	-0.180417	NA	NA	NA	NA	NA
Cd36	NA	NA	NA	NA	NA	NA	NA	0.834284
Cd37	NA	NA	NA	NA	NA	-0.488136	NA	NA
Cd3g	NA	NA	NA	NA	NA	-1.52181	NA	NA
Cd48	NA	NA	NA	NA	NA	-0.344649	NA	NA
Cd53	NA	NA	NA	NA	NA	-1.23926	NA	NA
Cd63	-0.261517	-0.151783	-0.641394	NA	NA	NA	NA	-0.317756
Cd81	NA	0.356456	-0.365029	NA	0.574955	NA	NA	NA
Cd82	NA	-0.0942577	NA	NA	NA	NA	NA	NA
Cd83	NA	NA	NA	NA	NA	-1.41707	NA	NA
Cda	0.146862	0.29903	NA	NA	NA	NA	NA	NA
Cdan1	NA	NA	NA	NA	NA	NA	-0.414963	NA
Cdc20	NA	NA	NA	NA	NA	0.594253	NA	NA
Cdc26	NA	-0.138111	NA	NA	NA	-0.326653	NA	NA
Cdc27	NA	NA	NA	NA	-0.66893	NA	NA	NA
Cdc37	NA	-0.139971	NA	NA	NA	NA	NA	NA
Cdc37l1	NA	NA	NA	0.17356	NA	NA	NA	NA
Cdc40	NA	NA	NA	NA	-0.866543	NA	NA	NA
Cdc42	NA	NA	-0.413634	NA	NA	NA	NA	NA
Cdc42bpa	NA	NA	NA	NA	NA	NA	NA	-0.392628
Cdc42bpb	NA	NA	NA	NA	-0.743082	NA	NA	NA
Cdc42bpg	NA	NA	NA	NA	-0.136178	NA	NA	NA
Cdc42se1	-0.13657	NA	NA	NA	NA	NA	NA	NA
Cdca3	NA	NA	NA	NA	NA	0.437939	NA	NA
Cdh1	-0.0642864	NA	NA	NA	NA	NA	NA	NA
Cdh16	-0.24259	NA	-0.252549	NA	NA	NA	NA	NA
Cdh6	NA	-0.192558	-0.349204	NA	NA	NA	NA	NA
Cdhr5	-0.0388435	NA	NA	NA	NA	NA	NA	NA
Cdipt	NA	NA	NA	NA	NA	NA	-0.502047	NA
Cdk10	NA	NA	0.151904	NA	NA	0.601352	NA	NA
Cdk12	NA	NA	0.106171	NA	NA	NA	-0.613518	NA
Cdk13	NA	NA	NA	NA	-0.432734	NA	NA	NA
Cdk16	NA	NA	NA	NA	NA	NA	-0.790409	NA
Cdk18	NA	NA	NA	-0.461599	NA	NA	NA	NA
Cdk2	NA	NA	NA	NA	-0.493094	NA	NA	NA
Cdk20	NA	NA	NA	NA	NA	NA	-0.27822	NA
Cdk2ap1	0.126881	NA	NA	NA	NA	NA	-1.01398	-0.125174
Cdk2ap2	NA	NA	NA	NA	NA	NA	NA	-1.38786
Cdk4	NA	-0.0824789	NA	NA	NA	NA	NA	NA
Cdk8	NA	NA	NA	NA	-0.548472	NA	NA	NA
Cdkn1a	NA	0.466532	-0.332894	NA	-0.48936	NA	NA	NA
Cdkn1b	NA	NA	0.146812	NA	-0.81531	NA	NA	NA
Cdkn2c	NA	-0.0486437	NA	NA	NA	NA	NA	NA
Cdr2	NA	NA	0.147606	NA	NA	NA	NA	NA
Cdv3	NA	NA	-0.2865	NA	NA	NA	NA	NA
Cela1	0.312387	NA	0.291966	NA	NA	0.641906	NA	NA
Celf2	NA	NA	NA	NA	NA	-0.919723	NA	NA
Cenpa	NA	NA	NA	NA	NA	0.105074	NA	NA
Cenpc1	NA	NA	NA	NA	NA	NA	-1.09517	NA
Cenpm	NA	NA	NA	NA	NA	0.406097	NA	NA
Cenpv	0.144002	NA	NA	NA	NA	NA	NA	NA
Cenpx	NA	NA	NA	NA	NA	0.880428	NA	0.775645
Cep104	NA	NA	NA	NA	NA	NA	-0.536422	NA
Cep19	-0.0679966	NA	NA	NA	NA	NA	NA	NA
Cept1	NA	-0.159297	NA	NA	NA	NA	NA	NA
Cers5	NA	NA	-0.173848	NA	NA	NA	NA	NA
Ces1d	0.209504	0.187122	0.473644	NA	NA	NA	NA	NA
Ces1f	0.251174	NA	0.293569	0.436693	NA	NA	NA	NA
Ces2c	NA	NA	NA	NA	NA	0.362434	NA	NA
Cetn2	NA	-0.0443258	NA	NA	NA	-0.0228879	NA	-1.04452
Cetn3	NA	-0.266541	NA	NA	NA	NA	NA	NA
Cfap20	NA	NA	-0.269152	NA	NA	NA	NA	NA
Cfap69	NA	NA	0.164321	NA	NA	NA	NA	NA
Cfb	-0.341347	NA	-0.33023	NA	NA	NA	-1.01894	NA
Cfdp1	-0.0979969	-0.183221	NA	NA	NA	NA	NA	NA
Cfi	-0.428107	-0.181044	-0.332628	NA	NA	NA	NA	NA
Cfl1	NA	-0.306996	NA	NA	0.234111	NA	NA	NA
Cftr	NA	NA	-0.350238	NA	NA	NA	NA	NA
Cgn	NA	NA	NA	NA	-0.613702	NA	NA	NA
Cgnl1	NA	NA	0.0424624	NA	NA	NA	NA	NA
Cgref1	-0.189134	0.271673	NA	NA	NA	NA	NA	NA
Chchd10	NA	NA	NA	NA	0.584673	0.781846	NA	NA
Chchd2	0.133045	NA	NA	0.386778	0.35967	NA	NA	NA
Chchd6	-0.0970744	-0.195987	NA	NA	NA	NA	NA	NA
Chd2	NA	NA	NA	NA	-0.488905	NA	NA	NA
Chd3	0.105762	NA	0.225113	NA	-1.01745	NA	NA	NA
Chd6	NA	NA	NA	NA	-0.764845	NA	NA	NA
Chd7	NA	NA	-0.174748	NA	NA	NA	NA	NA
Chd8	NA	NA	NA	NA	-0.474615	NA	NA	NA
Chd9	-0.061067	-0.290281	-0.17652	NA	-0.348581	NA	NA	NA
Chic2	-0.065265	NA	NA	NA	-0.635726	NA	-0.469838	NA
Chka	0.140585	NA	-0.486084	NA	-1.289	0.79632	NA	NA
Chm	NA	NA	NA	NA	-0.377464	NA	NA	NA
Chmp2a	-0.122021	-0.126671	NA	0.343109	NA	NA	NA	NA
Chmp2b	-0.174941	-0.214899	NA	NA	NA	NA	NA	NA
Chmp3	-0.0911336	NA	NA	NA	NA	NA	NA	NA
Chmp4b	NA	-0.139707	NA	NA	NA	NA	NA	NA
Chmp5	NA	NA	NA	0.146959	NA	NA	NA	NA
Chmp6	0.148826	NA	NA	0.29612	NA	NA	NA	NA
Chpt1	NA	0.158676	NA	NA	NA	NA	NA	NA
Chtf8	NA	NA	NA	NA	NA	0.365939	NA	NA
Chuk	0.128437	NA	0.307321	NA	NA	NA	NA	NA
Churc1	NA	-0.194611	NA	NA	NA	NA	NA	NA
Ciapin1	0.101348	NA	0.19175	NA	NA	NA	NA	NA
Cir1	NA	-0.109139	NA	NA	NA	NA	NA	NA
Cirbp	NA	-0.0392797	NA	NA	NA	NA	NA	NA
Cisd1	0.134269	NA	NA	NA	0.230221	NA	NA	NA
Cisd2	NA	NA	NA	NA	0.367524	NA	NA	NA
Cish	NA	NA	0.257528	0.408802	NA	NA	NA	NA
Cited2	NA	0.132326	0.579644	0.736283	NA	NA	NA	NA
Ciz1	NA	NA	NA	0.40229	NA	NA	NA	NA
Ckap4	NA	NA	NA	NA	-0.256704	NA	NA	NA
Ckb	NA	NA	NA	NA	1.16271	NA	NA	NA
Cks2	NA	NA	0.40933	NA	NA	0.777239	NA	NA
Clcf1	NA	NA	-0.269726	NA	-0.695595	NA	NA	NA
Clcn3	NA	0.130133	NA	NA	NA	NA	NA	NA
Clcn4	NA	NA	NA	NA	NA	NA	-0.477912	NA
Clcn7	NA	NA	NA	-0.286756	-0.362506	NA	NA	NA
Cldn16	NA	NA	NA	NA	0.638561	NA	NA	NA
Cldn2	-0.187172	NA	NA	NA	NA	NA	NA	NA
Cldn3	NA	NA	NA	NA	-0.680114	NA	NA	-0.632356
Cldn4	NA	NA	-0.454413	NA	-0.803357	NA	NA	NA
Cldnd1	NA	-0.101729	NA	NA	NA	NA	NA	NA
Clec12a	NA	NA	NA	NA	NA	-1.24273	NA	NA
Clec18a	NA	NA	NA	NA	NA	NA	NA	-0.430207
Clec2d	NA	0.145148	0.748539	NA	-0.501088	NA	NA	NA
Clec4b1	NA	NA	NA	NA	NA	0.832662	NA	NA
Clic1	-0.264035	-0.179221	-0.335598	NA	NA	NA	NA	-1.05127
Clic4	NA	NA	-0.299828	-0.277616	NA	NA	NA	NA
Clk3	NA	NA	0.238466	NA	NA	NA	NA	NA
Cln3	-0.0453799	NA	NA	NA	NA	NA	NA	NA
Cln6	NA	NA	NA	NA	-0.603305	NA	NA	NA
Clns1a	NA	-0.142183	NA	NA	NA	NA	NA	NA
Clpx	0.21056	NA	0.252702	NA	NA	NA	NA	NA
Clta	-0.182765	NA	NA	NA	NA	NA	-0.982277	NA
Cltb	0.136238	NA	NA	NA	NA	NA	NA	NA
Clu	NA	NA	NA	NA	-0.700418	NA	NA	NA
Cluap1	NA	-0.149851	NA	NA	NA	NA	NA	NA
Cluh	0.166684	0.219112	NA	NA	NA	NA	NA	NA
Cmc1	NA	NA	NA	NA	NA	NA	-0.528163	NA
Cmss1	NA	-0.0776119	NA	NA	NA	NA	NA	NA
Cmtm3	NA	-0.0339683	-0.206999	NA	NA	NA	NA	NA
Cmtm4	NA	NA	NA	-0.356929	NA	NA	NA	NA
Cmtm7	NA	-0.181512	NA	NA	NA	NA	NA	NA
Cnbp	NA	-0.1743	NA	NA	NA	NA	NA	NA
Cnep1r1	NA	NA	0.24159	NA	NA	NA	NA	NA
Cnih4	-0.118723	-0.2541	NA	NA	NA	NA	NA	-0.950311
Cnksr3	NA	NA	NA	NA	NA	NA	-0.780005	NA
Cnn3	-0.103678	NA	NA	NA	NA	NA	NA	NA
Cnot1	NA	NA	NA	NA	NA	0.422075	NA	NA
Cnot3	NA	NA	NA	NA	NA	-0.579476	NA	NA
Cnot6l	NA	NA	NA	NA	-0.382389	NA	NA	NA
Cnot7	NA	NA	NA	NA	-0.438733	NA	NA	NA
Cnppd1	-0.0795707	-0.110107	NA	NA	NA	NA	NA	NA
Cnpy2	-0.177661	-0.134563	NA	NA	NA	NA	NA	NA
Cnpy3	NA	NA	NA	NA	NA	NA	NA	-0.44455
Coa3	NA	-0.162037	0.158052	NA	NA	NA	NA	NA
Coa5	0.148215	NA	NA	NA	NA	NA	NA	NA
Cobll1	NA	0.182241	NA	NA	NA	NA	NA	NA
Cog2	NA	NA	NA	NA	-0.87088	NA	NA	NA
Col18a1	-0.205987	-0.311576	-0.536167	NA	NA	NA	NA	NA
Col27a1	NA	NA	NA	0.81977	NA	NA	NA	NA
Col4a3	NA	NA	0.331686	NA	NA	NA	NA	NA
Col4a3bp	NA	NA	NA	NA	-0.750994	NA	NA	NA
Col5a2	NA	NA	NA	NA	0.586128	NA	NA	NA
Colgalt1	NA	NA	NA	NA	-0.679735	NA	NA	NA
Commd10	NA	-0.0999635	NA	NA	NA	NA	-0.372175	NA
Commd3	NA	NA	NA	NA	0.762929	NA	NA	NA
Commd6	NA	NA	0.204926	NA	NA	NA	NA	NA
Commd8	NA	NA	NA	NA	NA	NA	NA	-0.554091
Comt	NA	NA	NA	NA	0.627011	NA	NA	NA
Comtd1	-0.0510893	NA	-0.239501	NA	NA	NA	NA	NA
Cop1	NA	NA	NA	NA	NA	0.836016	-0.523613	NA
Copa	-0.148502	NA	NA	NA	NA	NA	NA	NA
Cops5	-0.090272	-0.062679	NA	0.417227	0.430935	NA	NA	NA
Cops6	NA	NA	NA	NA	NA	0.564092	NA	NA
Cops7a	NA	NA	NA	NA	NA	NA	NA	-0.511766
Cops8	NA	-0.00745726	-0.29437	NA	NA	NA	-1.48291	NA
Cops9	NA	NA	NA	NA	0.553719	NA	NA	-0.98911
Copz1	NA	-0.129483	NA	NA	NA	NA	NA	NA
Coq4	-0.0691106	NA	NA	NA	NA	NA	NA	NA
Coq7	-0.118593	-0.109317	NA	NA	0.449283	NA	NA	NA
Coq9	0.172373	NA	0.13435	NA	0.524248	NA	NA	NA
Coro1c	-0.0315591	NA	-0.256282	NA	NA	NA	NA	NA
Cox14	-0.102942	NA	NA	NA	0.679033	NA	NA	NA
Cox16	-0.107323	-0.136855	NA	NA	NA	NA	NA	NA
Cox17	-0.100307	NA	0.307542	NA	NA	NA	NA	NA
Cox19	NA	-0.18984	NA	NA	NA	NA	NA	NA
Cox20	NA	NA	NA	NA	0.843487	NA	NA	NA
Cox4i1	-0.0479743	NA	NA	0.556604	0.604101	NA	NA	NA
Cox5a	0.16152	NA	0.248379	NA	0.315175	NA	NA	NA
Cox5b	0.082887	NA	NA	0.292592	0.880048	NA	NA	NA
Cox6a1	NA	0.158718	NA	NA	0.674465	NA	1.23989	NA
Cox6b1	NA	NA	NA	NA	0.395244	NA	NA	NA
Cox6b2	0.168359	NA	NA	NA	NA	NA	NA	NA
Cox6c	NA	NA	-0.482743	NA	0.662278	NA	NA	NA
Cox7a2	0.127096	NA	NA	0.450889	0.898206	NA	NA	NA
Cox7a2l	-0.168156	NA	NA	NA	NA	NA	NA	NA
Cox7b	NA	NA	0.275707	NA	0.514932	NA	NA	NA
Cox7c	NA	NA	NA	0.479413	0.660966	NA	NA	NA
Cox8a	NA	NA	NA	NA	0.727145	NA	NA	NA
Cp	-0.433782	NA	-0.74358	NA	NA	NA	NA	NA
Cpd	NA	NA	-0.232593	NA	NA	NA	NA	NA
Cpe	NA	NA	NA	NA	NA	NA	NA	-0.456784
Cpn1	-0.354568	NA	NA	NA	NA	NA	NA	NA
Cpne8	NA	-0.267317	NA	NA	NA	NA	NA	-0.347482
Cpox	0.21898	NA	NA	NA	NA	NA	NA	NA
Cpped1	0.149104	-0.128849	NA	NA	NA	NA	NA	NA
Cpq	-0.123732	NA	NA	NA	NA	NA	NA	NA
Cpsf6	NA	NA	NA	NA	NA	NA	NA	-0.393442
Cpsf7	NA	NA	NA	NA	-0.660506	NA	NA	NA
Cpt2	0.209275	0.152451	0.223269	NA	NA	NA	NA	NA
Cr1l	NA	NA	NA	NA	NA	-0.642729	NA	NA
Crcp	NA	0.201653	NA	NA	NA	NA	NA	NA
Creb1	NA	NA	NA	NA	NA	NA	-0.689362	NA
Creb3	-0.117835	NA	NA	NA	NA	NA	NA	NA
Crebbp	NA	NA	NA	0.371655	NA	NA	NA	NA
Crebzf	NA	NA	NA	NA	NA	NA	NA	-0.347482
Creg1	NA	0.281485	NA	NA	NA	NA	NA	NA
Crim1	NA	-0.115056	-0.342294	NA	NA	NA	NA	NA
Crocc	NA	NA	0.325194	NA	NA	NA	NA	NA
Crot	0.0975998	0.251194	0.450907	0.270858	NA	NA	NA	NA
Cryab	-0.522766	NA	NA	NA	NA	NA	NA	NA
Crybb3	NA	NA	NA	NA	NA	NA	-0.311496	NA
Cryl1	0.226378	0.35627	NA	NA	NA	NA	NA	NA
Crym	NA	-0.151742	NA	NA	NA	NA	NA	NA
Cryz	0.125595	0.23513	0.209116	0.41924	NA	NA	NA	NA
Cryzl1	NA	NA	NA	NA	-0.154848	NA	NA	NA
Cryzl2	NA	NA	NA	NA	NA	0.441955	NA	NA
Cs	0.13055	NA	NA	NA	NA	NA	NA	NA
Csad	0.0783014	NA	NA	NA	NA	NA	NA	1.0524
Csde1	NA	NA	NA	NA	-0.657737	NA	NA	NA
Csf2ra	NA	NA	NA	NA	-0.622991	NA	NA	NA
Csgalnact1	NA	NA	NA	NA	NA	NA	-0.442213	NA
Csk	NA	NA	NA	NA	NA	NA	-0.27822	NA
Csnk1a1	NA	NA	NA	NA	-0.917963	NA	NA	NA
Csnk1e	NA	-0.0876608	NA	NA	NA	NA	NA	NA
Csnk2a1	NA	NA	NA	NA	NA	-0.678497	NA	NA
Csnk2a2	NA	NA	NA	NA	-0.329733	NA	NA	NA
Csrnp1	NA	NA	NA	-0.390347	-0.23267	-0.651059	NA	NA
Csrp2	NA	NA	NA	0.531982	NA	NA	NA	NA
Cst3	-0.154212	-0.19167	-0.295108	NA	NA	NA	NA	NA
Cstb	-0.424517	-0.109461	NA	NA	NA	NA	NA	-1.10557
Ctdnep1	NA	-0.247233	NA	NA	-0.213269	NA	NA	NA
Ctf1	NA	NA	NA	NA	-0.418313	NA	NA	NA
Ctgf	NA	-0.197956	NA	NA	NA	NA	NA	NA
Cth	NA	NA	NA	NA	0.506127	NA	NA	NA
Ctla2a	NA	NA	NA	NA	NA	-1.04096	NA	NA
Ctnna1	NA	-0.242267	NA	-0.273474	NA	NA	NA	NA
Ctnnb1	NA	NA	NA	NA	NA	NA	0.984806	NA
Ctps	NA	-0.134646	NA	NA	NA	NA	NA	NA
Ctps2	NA	-0.128221	NA	NA	NA	NA	-0.413074	NA
Ctsa	NA	NA	NA	0.515441	NA	NA	NA	NA
Ctsb	NA	0.281878	NA	NA	0.694392	NA	NA	NA
Ctsd	NA	NA	-0.398658	NA	NA	NA	NA	NA
Ctsf	-0.122263	NA	NA	NA	NA	NA	NA	NA
Ctsh	-0.0782478	NA	NA	NA	NA	NA	NA	NA
Ctsk	NA	NA	NA	NA	NA	NA	-0.772418	NA
Ctsl	-0.126238	NA	-0.285533	NA	NA	NA	NA	NA
Ctsw	NA	NA	NA	NA	NA	-0.981652	NA	NA
Ctsz	NA	NA	-0.362344	NA	0.591381	NA	NA	NA
Cttn	NA	NA	NA	NA	NA	NA	-0.517812	NA
Cttnbp2	NA	NA	NA	-0.423026	NA	NA	NA	NA
Ctu2	NA	NA	NA	NA	-0.196359	NA	NA	NA
Ctxn1	NA	-0.184875	NA	NA	NA	NA	NA	NA
Cubn	NA	0.273648	NA	NA	NA	NA	NA	NA
Cuedc2	-0.0942956	-0.287907	NA	0.234259	NA	NA	NA	NA
Cul1	NA	-0.0967095	NA	NA	NA	NA	NA	NA
Cul3	0.108684	-0.0928748	NA	NA	NA	NA	NA	NA
Cul4a	NA	NA	0.181415	NA	NA	NA	NA	NA
Cul4b	NA	NA	NA	NA	NA	NA	NA	-1.40868
Cuta	NA	NA	NA	-0.416117	0.544372	NA	NA	NA
Cwc15	NA	-0.247426	NA	NA	0.445134	NA	-0.726857	NA
Cwc27	NA	-0.109647	NA	NA	NA	NA	NA	NA
Cwf19l2	NA	NA	NA	NA	-0.646571	NA	NA	NA
Cxcl1	NA	-0.0761494	NA	NA	-0.601526	NA	-0.96345	NA
Cxcl13	NA	NA	NA	NA	NA	-2.46991	NA	NA
Cxcl16	-0.181005	-0.235458	NA	NA	-1.06125	NA	NA	NA
Cxcl2	NA	NA	NA	NA	-0.981674	NA	NA	NA
Cxxc1	NA	-0.112417	NA	NA	NA	NA	NA	NA
Cxxc5	NA	-0.198139	NA	NA	NA	NA	NA	NA
Cyb5a	NA	NA	NA	NA	0.27526	NA	NA	NA
Cyb5b	0.212577	NA	NA	NA	0.514578	NA	NA	NA
Cyba	NA	NA	-0.369003	NA	NA	NA	NA	NA
Cyc1	NA	NA	NA	NA	0.508257	NA	NA	NA
Cycs	0.225819	NA	NA	0.467983	0.681988	NA	NA	NA
Cyfip1	NA	-0.0950061	NA	NA	-0.502665	NA	NA	NA
Cyfip2	0.16668	NA	NA	NA	0.70963	NA	NA	NA
Cyp20a1	NA	NA	-0.115569	NA	NA	NA	NA	NA
Cyp24a1	0.365684	NA	NA	NA	NA	NA	NA	NA
Cyp2a4	0.290278	0.274781	NA	NA	NA	0.537684	NA	0.482889
Cyp2d12	0.253498	NA	NA	NA	NA	NA	NA	NA
Cyp2d26	NA	NA	0.37299	NA	NA	NA	NA	NA
Cyp2e1	-0.183956	NA	NA	NA	NA	NA	NA	NA
Cyp2j13	NA	NA	0.193314	NA	NA	NA	NA	NA
Cyp2j5	-0.0821071	NA	NA	NA	NA	NA	NA	NA
Cyp2j6	NA	NA	NA	NA	0.824594	NA	NA	NA
Cyp4a10	0.282745	0.433429	0.218325	NA	NA	0.86024	NA	NA
Cyp4a12a	NA	NA	0.314231	NA	NA	NA	NA	NA
Cyp4a14	0.437541	0.433682	0.815431	0.879452	NA	0.674815	NA	NA
Cyp4a31	NA	0.342047	0.266163	NA	NA	NA	NA	NA
Cyp4b1	0.264823	0.385976	NA	NA	NA	NA	NA	NA
Cyp4f13	-0.0660485	NA	NA	NA	NA	NA	NA	NA
Cyr61	-0.149721	NA	NA	NA	-0.815936	NA	NA	NA
Cystm1	NA	NA	NA	0.357377	NA	NA	NA	NA
Cyth2	-0.180727	-0.301174	NA	NA	NA	NA	NA	NA
D030056L22Rik	NA	-0.166463	NA	NA	NA	NA	NA	NA
D10Jhu81e	NA	NA	NA	NA	0.785423	NA	NA	NA
D630023F18Rik	0.207733	NA	NA	NA	NA	NA	NA	NA
D930016D06Rik	NA	NA	NA	NA	-0.681227	NA	NA	NA
Dab2	NA	NA	0.291944	NA	NA	NA	NA	NA
Dad1	-0.0786358	-0.175598	-0.276706	NA	0.155692	NA	NA	NA
Dag1	NA	-0.115022	-0.274737	-0.318625	NA	NA	NA	NA
Dars	NA	-0.183017	NA	NA	NA	NA	-0.311496	NA
Dbi	-0.107033	-0.0664741	0.331417	0.39059	NA	0.573457	NA	NA
Dbndd2	NA	-0.123335	NA	NA	-0.380198	NA	NA	NA
Dcaf1	NA	NA	NA	NA	-0.403278	NA	NA	NA
Dcaf10	NA	NA	NA	NA	-0.180713	NA	NA	NA
Dcaf8	NA	NA	0.278541	NA	NA	NA	NA	NA
Dcakd	NA	-0.0532037	NA	NA	NA	NA	NA	NA
Dcbld1	NA	NA	0.181825	NA	NA	NA	NA	NA
Dcdc2a	-0.189379	-0.31655	-0.197086	NA	NA	NA	NA	NA
Dcp2	NA	NA	NA	-0.651278	NA	NA	NA	NA
Dctn2	NA	NA	NA	NA	NA	NA	NA	-0.857007
Dctn3	NA	NA	NA	NA	NA	NA	-0.730162	NA
Dctn4	NA	NA	-0.2123	NA	NA	NA	NA	NA
Dctn5	NA	NA	0.22376	NA	NA	NA	NA	NA
Dctpp1	NA	-0.0930486	NA	NA	0.484431	NA	NA	NA
Dcun1d5	NA	-0.156384	NA	NA	NA	NA	NA	NA
Ddah1	NA	NA	NA	NA	NA	NA	NA	0.994291
Ddah2	NA	-0.173687	NA	NA	-0.361503	NA	NA	-1.01699
Ddhd1	NA	NA	NA	-0.285516	NA	NA	NA	NA
Ddhd2	NA	NA	NA	NA	NA	NA	-0.429738	NA
Ddi2	NA	NA	0.356302	-0.485549	NA	NA	NA	NA
Ddo	NA	-0.168987	NA	NA	NA	NA	NA	NA
Ddost	-0.0952444	-0.243501	-0.246543	NA	NA	NA	NA	NA
Ddr1	-0.101963	NA	-0.420191	NA	NA	NA	NA	NA
Ddr2	NA	NA	NA	NA	NA	NA	-0.908385	NA
Ddrgk1	-0.122211	NA	NA	NA	NA	NA	NA	NA
Ddt	0.179388	0.162178	0.244371	0.415971	0.914354	0.821182	NA	NA
Ddx1	-0.0957857	NA	NA	NA	NA	NA	NA	NA
Ddx10	NA	NA	NA	NA	NA	-0.336003	NA	NA
Ddx17	-0.0995675	-0.178574	NA	NA	-0.751608	NA	NA	NA
Ddx21	NA	NA	-0.384312	NA	NA	NA	NA	NA
Ddx24	NA	NA	NA	NA	NA	-0.940453	NA	NA
Ddx27	NA	-0.13423	NA	NA	NA	NA	NA	NA
Ddx39	-0.0432501	NA	NA	NA	NA	NA	NA	NA
Ddx39b	-0.154172	-0.193728	NA	0.167866	NA	NA	NA	NA
Ddx41	-0.106798	NA	NA	NA	NA	NA	NA	NA
Ddx46	-0.0252471	-0.0861158	NA	NA	NA	NA	NA	NA
Ddx49	NA	-0.0527482	NA	NA	NA	NA	NA	NA
Ddx5	-0.0966174	-0.161911	NA	NA	NA	NA	NA	NA
Ddx54	-0.139134	NA	NA	NA	NA	NA	NA	NA
Ddx56	NA	-0.162982	NA	NA	NA	NA	NA	NA
Ddx58	NA	NA	NA	-0.565001	NA	NA	NA	NA
Decr1	NA	NA	NA	0.497911	NA	NA	NA	NA
Dedd	NA	NA	NA	NA	NA	NA	-0.530809	NA
Def8	0.19207	NA	NA	NA	NA	NA	NA	NA
Defb29	-0.113098	NA	NA	NA	NA	NA	NA	1.15293
Defb36	NA	-0.287754	NA	NA	NA	NA	NA	-0.392628
Dek	NA	-0.120685	NA	NA	NA	NA	NA	NA
Dennd1a	NA	NA	NA	NA	-0.414079	NA	NA	NA
Dennd1b	NA	NA	-0.171464	NA	NA	NA	NA	NA
Dennd1c	NA	NA	NA	NA	NA	-0.602081	NA	NA
Dennd4a	NA	NA	NA	NA	NA	-0.8596	NA	NA
Deptor	NA	NA	NA	NA	NA	0.246948	NA	NA
Dera	0.179029	NA	NA	NA	NA	NA	NA	NA
Dgat1	NA	NA	NA	0.265158	NA	NA	NA	NA
Dgat2	NA	NA	0.239222	NA	NA	NA	NA	NA
Dgkd	NA	NA	NA	0.358493	NA	NA	NA	NA
Dgkh	NA	NA	0.250664	0.520945	NA	0.454254	1.03461	NA
Dgkq	NA	NA	0.264396	NA	NA	NA	NA	NA
Dglucy	NA	NA	0.220921	NA	NA	NA	NA	NA
Dhcr24	NA	0.147774	NA	NA	NA	NA	NA	NA
Dhfr	0.178181	NA	NA	NA	NA	NA	NA	NA
Dhrs3	NA	NA	0.240361	NA	NA	NA	NA	NA
Dhrs4	0.212246	NA	NA	0.395924	NA	NA	NA	NA
Dhrs7	-0.1435	-0.144266	NA	NA	NA	NA	NA	-0.392628
Dhx15	NA	NA	NA	NA	0.499241	NA	NA	NA
Dhx16	NA	NA	NA	NA	-0.153043	NA	NA	NA
Dhx36	NA	NA	NA	NA	NA	-0.652397	NA	NA
Dhx40	NA	NA	NA	NA	-0.402716	NA	NA	NA
Dhx9	NA	NA	NA	NA	-0.940058	NA	NA	NA
Diablo	-0.108104	NA	NA	NA	NA	NA	NA	NA
Dido1	NA	NA	0.205201	NA	NA	NA	NA	NA
Dlat	0.0815956	NA	NA	NA	NA	NA	NA	NA
Dlec1	NA	NA	0.178378	NA	NA	NA	NA	NA
Dleu7	0.0958683	NA	NA	NA	NA	NA	NA	NA
Dlst	0.201845	NA	NA	NA	0.689267	NA	NA	NA
Dmac1	-0.176764	NA	NA	NA	NA	NA	NA	NA
Dmap1	NA	NA	NA	NA	NA	0.436295	-0.311496	NA
Dmgdh	0.13264	NA	NA	NA	NA	NA	NA	NA
Dmtf1	NA	NA	NA	NA	-0.151422	NA	NA	NA
Dmxl1	NA	NA	0.203733	NA	NA	NA	NA	NA
Dnaja1	NA	-0.155154	-0.170497	NA	NA	NA	NA	NA
Dnaja3	NA	NA	NA	NA	NA	NA	-1.30941	NA
Dnajb1	0.121991	NA	0.181354	NA	NA	NA	NA	NA
Dnajb2	NA	NA	-0.172715	NA	NA	NA	NA	NA
Dnajb4	NA	NA	0.162862	NA	NA	NA	NA	NA
Dnajb6	NA	NA	NA	-0.434019	NA	NA	NA	NA
Dnajc1	-0.0842328	NA	NA	NA	NA	NA	NA	NA
Dnajc12	0.205969	NA	NA	NA	NA	0.274118	NA	NA
Dnajc19	0.146425	NA	NA	NA	NA	NA	NA	NA
Dnajc21	-0.134357	NA	NA	NA	NA	NA	NA	NA
Dnajc24	-0.0478775	-0.113686	NA	NA	-0.906519	NA	NA	NA
Dnajc3	NA	NA	-0.34593	NA	NA	NA	NA	NA
Dnajc5	0.0573961	NA	NA	0.41223	NA	NA	NA	NA
Dnajc7	NA	NA	NA	NA	NA	NA	NA	-0.798103
Dnajc9	-0.0560725	NA	NA	NA	NA	NA	NA	NA
Dnal4	NA	NA	NA	NA	NA	NA	-0.427877	NA
Dnase1	-0.0986313	NA	NA	NA	NA	NA	NA	NA
Dnase2a	-0.113615	NA	NA	NA	NA	NA	NA	-0.347482
Dnlz	NA	-0.146209	NA	NA	NA	NA	NA	NA
Dnttip2	NA	NA	NA	NA	NA	NA	-0.797566	NA
Dock4	NA	NA	0.217847	NA	NA	NA	-1.29347	NA
Dock7	NA	NA	NA	NA	-0.668288	NA	NA	NA
Dopey1	NA	NA	NA	NA	-0.754186	NA	NA	NA
Dpagt1	NA	NA	NA	NA	NA	NA	NA	-0.378341
Dpep1	0.174334	NA	NA	NA	NA	NA	NA	NA
Dpf2	NA	NA	NA	NA	-0.360206	NA	NA	NA
Dph3	NA	NA	NA	NA	0.552047	NA	NA	NA
Dph6	NA	NA	NA	NA	-0.390663	NA	NA	NA
Dpm3	-0.103844	NA	NA	NA	NA	NA	NA	-1.0494
Dpp3	NA	NA	-0.180506	NA	NA	NA	NA	NA
Dpp4	-0.0657755	NA	NA	NA	NA	NA	NA	NA
Dpp7	NA	NA	0.389477	0.150848	NA	NA	NA	NA
Dpp9	NA	NA	NA	NA	NA	NA	NA	-0.517505
Dpy30	-0.0919694	-0.140818	NA	NA	NA	NA	NA	NA
Dpysl2	NA	NA	NA	NA	NA	NA	NA	-0.750646
Dpysl3	NA	-0.204602	NA	NA	NA	NA	NA	NA
Drap1	NA	NA	NA	NA	0.688432	NA	-0.803575	NA
Drg1	NA	-0.13136	NA	-0.476075	NA	NA	NA	NA
Drg2	NA	-0.206727	NA	NA	NA	NA	NA	NA
Dsp	NA	NA	NA	NA	-0.650956	NA	NA	NA
Dstn	NA	-0.335624	-0.142358	NA	NA	0.770165	NA	NA
Dtd1	NA	-0.197049	NA	NA	NA	NA	NA	NA
Dtx3	NA	NA	NA	0.427033	NA	NA	NA	NA
Dtymk	NA	-0.197952	NA	NA	NA	NA	NA	NA
Dus1l	NA	NA	0.289074	NA	NA	NA	NA	NA
Dus2	NA	NA	NA	NA	NA	NA	-0.27822	NA
Dusp1	0.176854	NA	0.224248	NA	-1.18203	NA	NA	NA
Dusp11	NA	NA	NA	NA	-1.15739	NA	NA	NA
Dusp16	NA	NA	-0.244599	NA	NA	NA	NA	NA
Dusp22	NA	NA	NA	NA	NA	NA	NA	-0.44455
Dusp3	NA	NA	-0.37261	NA	NA	NA	NA	NA
Dusp5	NA	NA	NA	NA	-0.800943	NA	NA	NA
Dusp6	0.269554	0.193804	0.739423	NA	NA	NA	NA	NA
Dut	NA	-0.137249	NA	NA	NA	NA	-0.309401	-0.67762
Dvl1	NA	NA	0.369826	NA	-0.849128	NA	NA	NA
Dvl2	NA	NA	NA	NA	-0.414673	NA	NA	NA
Dync1h1	NA	0.376908	NA	NA	NA	NA	NA	NA
Dync1i2	NA	-0.249823	NA	NA	NA	-0.801267	NA	-0.861217
Dync1li1	-0.131759	NA	NA	NA	NA	NA	NA	NA
Dync1li2	NA	NA	NA	NA	-0.64429	NA	NA	NA
Dync2li1	-0.16359	NA	NA	NA	NA	NA	NA	NA
Dynll1	-0.382941	-0.33508	-0.537759	NA	NA	NA	NA	NA
Dynll2	0.197744	NA	0.168458	NA	NA	NA	NA	NA
Dynlrb1	NA	-0.223098	0.286674	NA	NA	NA	NA	NA
Dynlt1a	NA	-0.11115	NA	NA	NA	NA	NA	NA
Dynlt1c	-0.103359	-0.244398	NA	NA	NA	NA	NA	NA
Dynlt1f	-0.180215	-0.255709	NA	NA	NA	NA	NA	-0.478661
Dynlt3	NA	-0.116976	NA	NA	NA	NA	NA	NA
E2f4	NA	-0.068883	NA	NA	NA	NA	NA	NA
E2f5	-0.0791017	NA	NA	NA	NA	NA	NA	NA
E4f1	NA	NA	0.302025	NA	NA	NA	NA	NA
Eaf2	NA	NA	NA	NA	NA	NA	NA	-0.573073
Eapp	NA	-0.140612	NA	NA	-0.537501	NA	NA	NA
Ebna1bp2	-0.126639	NA	NA	NA	NA	NA	NA	NA
Ebp	-0.0837002	-0.212324	NA	NA	NA	NA	NA	NA
Ebpl	NA	-0.18184	NA	NA	NA	NA	NA	NA
Echdc1	NA	-0.159362	NA	NA	NA	NA	NA	NA
Echdc2	NA	NA	NA	NA	NA	-0.0205478	NA	NA
Echs1	NA	NA	-0.236169	NA	0.743925	NA	NA	NA
Eci1	0.135016	NA	0.188728	NA	NA	NA	NA	NA
Eci3	0.157147	NA	NA	NA	NA	NA	NA	NA
Edem2	NA	NA	NA	NA	NA	NA	-0.546696	NA
Edem3	NA	NA	0.275771	NA	NA	NA	NA	NA
Edf1	NA	NA	NA	NA	0.55394	NA	NA	NA
Eed	NA	NA	NA	0.186776	NA	NA	NA	NA
Eef1a1	NA	NA	-0.12843	NA	NA	NA	NA	NA
Eef1akmt2	-0.0594567	-0.133179	NA	NA	NA	NA	NA	-0.52827
Eef1b2	-0.151493	-0.0949116	NA	NA	NA	NA	NA	NA
Eef1d	-0.161744	NA	NA	NA	NA	NA	NA	-0.845623
Eef1g	-0.154084	-0.293365	NA	NA	NA	NA	NA	NA
Eepd1	NA	NA	NA	NA	NA	NA	-1.15091	NA
Efhd2	-0.132509	NA	-0.250367	NA	NA	NA	NA	NA
Efna1	NA	NA	NA	NA	-0.224618	NA	NA	-0.378341
Eftud2	NA	NA	NA	NA	NA	NA	NA	-0.483122
Egf	NA	NA	NA	NA	1.43467	NA	NA	NA
eGFP	-0.329259	-0.31372	NA	0.335445	NA	NA	NA	-1.72419
Egln2	NA	NA	0.305448	NA	NA	NA	NA	NA
Egr1	NA	NA	NA	NA	-1.52962	NA	NA	NA
Ehd1	0.167682	NA	NA	NA	NA	NA	NA	NA
Ehf	NA	NA	NA	NA	-0.711568	NA	NA	NA
Ehhadh	0.359495	0.44023	0.489717	NA	NA	0.202083	NA	NA
Eid1	-0.216379	NA	NA	NA	NA	NA	NA	NA
Eid2	NA	NA	NA	NA	NA	NA	-0.27822	NA
Eid2b	NA	NA	NA	NA	-0.439861	NA	NA	NA
Eif1a	-0.0611989	-0.185788	-0.321517	NA	NA	NA	NA	-0.823508
Eif1ax	-0.127186	-0.212049	NA	NA	NA	NA	NA	NA
Eif1b	-0.0667338	-0.210088	NA	NA	NA	NA	NA	NA
Eif2ak3	NA	NA	-0.333752	NA	NA	NA	-0.93232	NA
Eif2ak4	NA	NA	NA	NA	-0.879199	NA	NA	NA
Eif2b5	-0.104454	NA	NA	NA	NA	NA	NA	NA
Eif2s2	-0.13974	-0.214648	NA	NA	NA	NA	NA	NA
Eif2s3x	NA	NA	NA	NA	NA	0.248187	NA	NA
Eif2s3y	NA	NA	0.289296	NA	NA	NA	NA	-0.554091
Eif3d	-0.126063	NA	NA	NA	NA	NA	NA	NA
Eif3e	NA	NA	-0.230191	NA	NA	NA	NA	NA
Eif3g	-0.0836757	NA	NA	NA	NA	NA	NA	NA
Eif3h	-0.0927	NA	NA	NA	NA	NA	NA	NA
Eif3i	NA	-0.159179	NA	NA	NA	NA	NA	NA
Eif3j1	NA	-0.142592	NA	NA	NA	NA	NA	NA
Eif3k	-0.172054	-0.160236	NA	NA	NA	NA	NA	NA
Eif3l	-0.106074	NA	NA	NA	0.58504	NA	NA	NA
Eif3m	-0.151232	-0.11979	NA	NA	NA	NA	NA	NA
Eif4a1	NA	-0.139668	NA	NA	NA	NA	NA	NA
Eif4a2	-0.0654028	NA	NA	NA	NA	NA	NA	NA
Eif4e2	NA	-0.172453	NA	NA	NA	NA	NA	NA
Eif4ebp1	-0.209715	NA	NA	NA	NA	NA	NA	-0.512562
Eif4g1	NA	NA	-0.210878	NA	NA	NA	NA	NA
Eif4g2	0.174818	0.276696	NA	NA	NA	NA	NA	NA
Eif4h	-0.126535	-0.129966	-0.338865	NA	NA	NA	NA	NA
Eif5	0.0948086	NA	NA	NA	NA	NA	NA	0.817673
Eif5b	NA	-0.197202	NA	NA	NA	NA	NA	NA
Elf1	NA	NA	NA	NA	-0.339982	NA	NA	NA
Elf3	NA	NA	NA	-0.295627	-1.14378	NA	NA	NA
Ell	NA	NA	-0.288314	NA	NA	NA	NA	NA
Elmsan1	NA	NA	-0.243688	NA	NA	NA	NA	NA
Elob	-0.0675463	-0.149658	NA	NA	0.516933	NA	NA	NA
Eloc	-0.0542009	NA	NA	NA	NA	NA	NA	NA
Elof1	NA	NA	NA	0.278809	NA	NA	NA	NA
Elovl1	-0.0847724	NA	NA	0.227883	NA	NA	NA	NA
Elovl7	-0.0970906	NA	NA	NA	NA	NA	NA	NA
Emc1	NA	NA	NA	NA	NA	NA	-0.523152	NA
Emc10	-0.162571	NA	NA	NA	NA	NA	NA	NA
Emc2	NA	-0.103112	NA	NA	NA	NA	NA	NA
Emc7	-0.11758	NA	NA	NA	NA	NA	NA	NA
Emc8	NA	-0.0828203	NA	NA	NA	NA	NA	NA
Emc9	-0.0534816	NA	NA	NA	NA	NA	NA	NA
Emg1	NA	-0.223506	NA	NA	NA	NA	NA	NA
Eml4	NA	NA	NA	NA	-0.6745	NA	NA	NA
Emp1	NA	NA	-0.338586	NA	-0.957687	NA	-0.57942	NA
Emp2	NA	NA	NA	NA	-0.356597	NA	NA	NA
Emx1	NA	NA	NA	NA	0.865377	NA	NA	NA
Emx2	NA	0.172864	NA	NA	NA	NA	NA	NA
Enah	NA	NA	NA	NA	NA	NA	NA	-0.609264
Endog	NA	NA	NA	NA	NA	0.504924	NA	NA
Eng	NA	NA	NA	NA	NA	NA	0.83269	NA
Eno1	NA	NA	NA	NA	0.756724	NA	NA	NA
Enpep	NA	NA	NA	NA	NA	NA	NA	-0.44255
Enpp2	NA	0.305372	0.297606	NA	NA	NA	NA	NA
Enpp5	NA	NA	-0.141616	NA	NA	NA	NA	NA
Enpp6	NA	0.168298	NA	NA	NA	NA	NA	NA
Ensa	NA	-0.13795	NA	NA	NA	NA	NA	NA
Entpd1	NA	NA	NA	NA	NA	-0.623317	NA	NA
Entpd7	NA	NA	NA	NA	-0.150405	NA	NA	NA
Eny2	-0.172281	NA	NA	NA	NA	NA	NA	-0.638192
Ep300	NA	NA	NA	NA	NA	NA	-0.814736	NA
Epb41l1	NA	NA	NA	NA	-0.35541	NA	NA	NA
Epb41l5	NA	NA	-0.332848	NA	NA	0.242288	NA	NA
Epcam	NA	-0.254158	-0.292246	NA	NA	NA	NA	NA
Epn1	0.218855	NA	NA	NA	NA	NA	NA	NA
Epn2	NA	NA	-0.182259	NA	NA	NA	NA	NA
Eprn	NA	-0.123835	NA	NA	NA	NA	NA	NA
Eps15l1	NA	NA	NA	NA	-0.248985	NA	NA	NA
Eps8	NA	NA	0.387594	NA	NA	NA	NA	NA
Eps8l2	-0.0993973	NA	NA	NA	NA	NA	NA	NA
Erap1	NA	NA	-0.27564	NA	NA	NA	NA	NA
Erbin	0.133462	NA	0.156855	NA	NA	NA	NA	NA
Ercc6l2	NA	NA	NA	NA	-0.237201	NA	NA	NA
Erg28	-0.10534	NA	NA	NA	NA	NA	NA	NA
Ergic3	-0.0904509	NA	NA	NA	NA	NA	NA	NA
Erh	-0.241994	-0.414485	NA	NA	NA	NA	NA	-0.807857
Eri1	NA	NA	NA	NA	NA	NA	NA	-0.392628
Erlec1	NA	NA	-0.224502	NA	NA	NA	NA	-0.440278
Erlin2	NA	-0.0529821	NA	NA	NA	NA	NA	NA
Erp29	NA	NA	NA	NA	NA	NA	NA	-0.756497
Erp44	NA	NA	NA	NA	0.592479	NA	NA	NA
Errfi1	0.253397	0.566984	0.317343	NA	-0.74718	NA	NA	NA
Esco2	NA	NA	NA	NA	NA	0.281554	NA	NA
Esd	NA	NA	NA	0.30994	NA	1.01123	NA	NA
Esf1	-0.0923913	-0.184866	NA	NA	-0.410404	NA	NA	NA
Espn	0.189023	NA	NA	NA	NA	NA	NA	NA
Esrra	NA	NA	0.15487	NA	NA	NA	NA	NA
Esyt2	NA	NA	-0.231179	NA	NA	NA	NA	NA
Etf1	NA	NA	NA	NA	NA	NA	NA	-0.717338
Etfa	NA	NA	NA	NA	NA	NA	NA	-0.68216
Etfb	0.135367	NA	NA	NA	0.610795	NA	NA	NA
Etfdh	0.176936	NA	NA	NA	NA	NA	NA	NA
Etfrf1	NA	NA	NA	NA	0.482876	NA	NA	NA
Ethe1	NA	0.264464	0.125496	NA	NA	NA	NA	NA
Etl4	NA	NA	NA	NA	-0.617732	NA	1.33861	NA
Etnk1	NA	NA	-0.348827	NA	NA	NA	NA	NA
Etv1	0.218886	NA	NA	NA	NA	NA	NA	NA
Evc	NA	NA	0.27007	NA	NA	NA	NA	NA
Evc2	NA	NA	NA	0.420375	NA	NA	NA	NA
Exoc2	NA	NA	NA	NA	-0.43861	NA	NA	NA
Exoc5	NA	-0.0265685	NA	NA	NA	NA	NA	NA
Exosc3	NA	-0.156052	NA	NA	NA	NA	NA	NA
Exosc8	NA	-0.121054	NA	NA	NA	NA	NA	NA
Exph5	NA	NA	NA	NA	-0.804216	NA	NA	NA
Ext1	NA	NA	NA	NA	-0.411528	NA	NA	NA
Ext2	NA	-0.160525	NA	NA	NA	NA	NA	NA
Ezh1	NA	NA	NA	NA	-0.351061	NA	NA	NA
Ezr	NA	-0.239298	-0.3637	NA	NA	NA	NA	NA
F11r	NA	-0.327458	-0.267515	NA	NA	NA	NA	NA
F2rl1	NA	NA	-0.432807	NA	NA	NA	NA	NA
F3	-0.283306	NA	-0.931459	NA	NA	NA	NA	NA
Fabp3	NA	NA	NA	NA	1.57949	NA	NA	NA
Fabp7	NA	-0.0936797	NA	NA	NA	NA	NA	NA
Fads1	NA	NA	-0.192472	NA	NA	NA	NA	NA
Fah	NA	NA	0.253326	NA	NA	NA	NA	NA
Fahd2a	NA	NA	NA	0.322263	NA	NA	NA	-0.774054
Fam103a1	NA	-0.201191	NA	NA	NA	NA	NA	-1.12399
Fam107b	-0.138858	-0.161093	NA	-0.184485	NA	NA	NA	NA
Fam110a	NA	NA	NA	NA	-0.690387	NA	NA	NA
Fam110c	NA	NA	NA	NA	-0.548431	NA	NA	NA
Fam114a2	NA	NA	NA	NA	NA	NA	-1.33228	NA
Fam133b	-0.158305	-0.203702	NA	NA	NA	NA	NA	NA
Fam135a	NA	NA	0.259484	NA	NA	NA	NA	NA
Fam13a	NA	NA	0.673609	NA	NA	NA	NA	NA
Fam13b	NA	NA	0.211581	NA	NA	NA	NA	NA
Fam149a	0.0990855	NA	NA	NA	NA	NA	NA	NA
Fam160a2	NA	NA	NA	NA	-0.300898	NA	NA	NA
Fam160b1	NA	NA	NA	NA	-0.5947	NA	NA	NA
Fam162a	-0.0609716	NA	NA	NA	0.387274	NA	-0.926242	NA
Fam167b	NA	NA	NA	NA	NA	NA	1.06559	NA
Fam171a2	NA	NA	NA	NA	-0.624007	NA	NA	NA
Fam193b	NA	NA	0.38656	NA	-0.901659	NA	NA	NA
Fam208a	NA	NA	0.239144	NA	-0.805499	NA	NA	NA
Fam213a	NA	-0.22319	NA	NA	NA	NA	NA	NA
Fam214a	NA	NA	0.220003	NA	NA	NA	NA	NA
Fam219a	NA	NA	NA	NA	NA	NA	-1.4059	NA
Fam219b	NA	NA	NA	NA	-0.602366	NA	NA	NA
Fam220a	NA	NA	NA	NA	NA	NA	-0.372175	NA
Fam234a	NA	0.211304	NA	NA	NA	NA	NA	NA
Fam241a	NA	NA	NA	NA	NA	NA	NA	-0.430991
Fam58b	NA	NA	NA	NA	NA	0.736939	NA	NA
Fam60a	NA	NA	NA	NA	-0.141198	NA	NA	NA
Fam69a	-0.0585231	NA	NA	NA	NA	NA	NA	NA
Fam71a	NA	NA	NA	NA	-0.351165	NA	-0.429738	NA
Fam76b	NA	NA	NA	NA	-0.584631	NA	NA	NA
Fam91a1	0.132271	NA	NA	NA	NA	NA	NA	NA
Fam92a	NA	NA	NA	NA	0.409113	NA	NA	NA
Fam96a	NA	NA	NA	NA	0.435246	NA	NA	NA
Fam96b	NA	NA	NA	NA	0.296497	NA	NA	NA
Fance	NA	NA	NA	NA	NA	NA	NA	-0.386762
Fat1	NA	NA	-0.293499	NA	NA	NA	NA	NA
Fau	-0.130359	-0.0696525	NA	NA	NA	NA	NA	NA
Fbp1	0.289272	0.199172	0.323041	NA	NA	1.11004	NA	NA
Fbp2	-0.157794	NA	NA	NA	NA	NA	NA	NA
Fbxl5	NA	NA	0.200296	NA	NA	NA	NA	NA
Fbxo3	NA	-0.164751	NA	NA	NA	NA	NA	NA
Fbxo7	NA	NA	0.425202	0.546161	NA	NA	NA	NA
Fbxo9	NA	NA	0.20449	NA	NA	NA	NA	NA
Fbxw11	0.1368	NA	NA	NA	NA	NA	NA	NA
Fbxw17	NA	NA	-0.25881	NA	-0.428823	NA	NA	NA
Fbxw4	NA	NA	NA	NA	-0.446113	NA	NA	NA
Fbxw9	NA	NA	0.168708	NA	NA	NA	NA	NA
Fcf1	-0.103009	-0.0914479	NA	NA	NA	NA	NA	NA
Fcgr1	NA	NA	NA	NA	NA	-1.32358	NA	NA
Fcho2	NA	NA	NA	NA	NA	NA	-0.81337	NA
Fcrls	NA	NA	NA	NA	NA	-1.02389	NA	NA
Fdps	NA	NA	NA	NA	0.792511	NA	NA	NA
Fdx1	NA	NA	NA	NA	0.639928	NA	NA	NA
Fech	0.256371	NA	NA	NA	NA	NA	-0.477912	NA
Fer	NA	NA	NA	NA	NA	NA	-0.442213	NA
Fez2	NA	NA	-0.277743	NA	NA	NA	NA	-1.39778
Fga	-0.137493	0.221229	NA	NA	NA	NA	NA	NA
Fgb	NA	0.226441	NA	-0.230276	NA	NA	NA	NA
Fgd4	NA	NA	NA	0.505486	NA	NA	NA	NA
Fgf1	0.296168	0.140942	0.764065	NA	NA	NA	NA	NA
Fgf9	NA	NA	NA	NA	0.515795	NA	NA	NA
Fgfr1op2	NA	-0.140516	NA	NA	NA	NA	NA	NA
Fgfrl1	-0.0961687	NA	NA	NA	NA	NA	NA	NA
Fgg	-0.325819	0.512848	NA	NA	NA	NA	NA	NA
Fhit	NA	-0.0921896	NA	NA	NA	NA	NA	NA
Fhl2	NA	NA	-0.439007	-0.320895	NA	NA	NA	NA
Fhod3	NA	NA	-0.357024	NA	NA	NA	NA	NA
Fibp	NA	-0.138405	NA	NA	NA	NA	NA	NA
Filip1l	NA	NA	-0.224889	NA	NA	NA	NA	NA
Fis1	NA	NA	0.242653	NA	NA	NA	NA	NA
Fkbp15	NA	NA	0.232664	0.273187	NA	NA	NA	NA
Fkbp1a	NA	NA	NA	NA	NA	NA	NA	-0.646041
Fkbp2	-0.135742	NA	NA	NA	NA	NA	NA	NA
Fkbp3	NA	NA	NA	NA	0.601007	NA	NA	NA
Fkbp4	NA	-0.11906	NA	NA	NA	NA	NA	NA
Fkbp5	0.158901	NA	0.326327	NA	NA	NA	NA	NA
Fkbp8	NA	NA	NA	0.559931	NA	NA	NA	NA
Fkbp9	NA	NA	-0.258275	NA	NA	NA	NA	NA
Flcn	NA	NA	NA	NA	-0.218835	NA	NA	NA
Flnb	NA	NA	-0.327334	NA	NA	NA	NA	NA
Flot1	-0.13388	0.358546	NA	NA	NA	NA	NA	-0.594949
Flot2	NA	NA	NA	NA	NA	NA	-0.458739	NA
Flrt1	NA	NA	NA	NA	-0.352758	NA	NA	NA
Flvcr1	NA	NA	NA	NA	-0.876402	NA	NA	NA
Fmc1	-0.130384	-0.266092	NA	NA	0.554165	NA	NA	NA
Fmn1	NA	NA	NA	NA	-0.819567	NA	NA	NA
Fmo1	0.140097	0.270687	0.223765	0.293227	NA	NA	NA	NA
Fmo2	0.207456	NA	0.286158	0.288783	NA	NA	NA	NA
Fmo4	NA	NA	0.0234291	NA	NA	NA	NA	NA
Fmr1	-0.0587336	NA	NA	NA	NA	NA	NA	NA
Fnbp1	NA	NA	NA	NA	-0.499376	NA	NA	NA
Fnbp4	NA	NA	NA	NA	-0.581376	-0.501165	-0.525041	NA
Fnip1	0.10597	NA	0.221211	NA	NA	NA	NA	NA
Fnta	NA	NA	-0.20153	NA	NA	NA	NA	NA
Folh1	NA	NA	-0.362895	NA	NA	NA	NA	-1.4141
Folr1	-0.18742	NA	NA	NA	NA	NA	NA	NA
Fos	NA	NA	NA	NA	-1.15747	NA	NA	NA
Fosb	NA	-0.130604	-0.425185	NA	-1.65731	-0.910891	NA	NA
Fosl2	NA	NA	-0.502934	NA	-0.883593	NA	-0.785985	NA
Foxn2	NA	NA	-0.197532	NA	NA	NA	NA	NA
Foxn3	NA	0.119698	NA	NA	NA	NA	NA	NA
Foxo1	NA	NA	0.317607	NA	NA	NA	NA	NA
Foxo3	NA	0.223786	NA	NA	NA	NA	NA	NA
Foxq1	NA	NA	0.88475	NA	NA	NA	NA	1.35257
Fpgs	NA	NA	NA	NA	-0.548564	NA	NA	NA
Frg1	-0.105934	-0.159126	NA	NA	NA	-0.662087	NA	NA
Fth1	0.215021	0.527272	0.405938	0.248661	0.933034	0.53751	NA	NA
Ftl1	0.220188	0.284678	0.369644	0.166383	0.28022	0.444239	NA	NA
Ftl1-ps1	NA	NA	NA	NA	NA	NA	-0.340889	NA
Fto	NA	NA	NA	0.396978	NA	NA	NA	NA
Ftsj3	NA	-0.0802672	-0.160494	NA	NA	NA	-0.622723	NA
Ftx	NA	NA	NA	0.256133	NA	NA	NA	NA
Fubp3	NA	-0.231346	NA	NA	NA	NA	NA	NA
Fuca1	NA	0.212392	NA	NA	NA	NA	NA	NA
Fundc2	NA	-0.130099	NA	NA	NA	NA	NA	NA
Fus	-0.0474927	NA	NA	NA	-0.925587	NA	NA	NA
Fut8	NA	NA	NA	NA	NA	0.180817	NA	NA
Fut9	0.326822	0.272239	NA	NA	NA	NA	NA	NA
Fxr2	NA	NA	0.237801	NA	NA	NA	NA	NA
Fxyd2	0.143136	0.124146	0.518718	0.531465	0.449061	NA	NA	NA
Fxyd5	NA	NA	NA	NA	NA	NA	-0.767297	NA
Fzd3	NA	NA	NA	NA	-0.55843	NA	NA	NA
Fzd5	NA	NA	NA	-0.245995	NA	NA	NA	NA
Fzd8	NA	NA	-0.144131	NA	-0.459349	NA	NA	NA
G0s2	NA	NA	0.163292	NA	NA	NA	NA	NA
G3bp1	NA	NA	NA	0.404791	NA	NA	NA	NA
G6pc	0.479966	NA	0.601253	NA	NA	NA	NA	NA
G6pc3	-0.0677059	NA	NA	NA	NA	NA	NA	NA
Gaa	NA	NA	-0.282184	NA	NA	NA	NA	NA
Gabarap	-0.054282	NA	NA	0.457825	NA	NA	NA	NA
Gabarapl1	NA	NA	0.459323	NA	NA	NA	NA	NA
Gabarapl2	NA	NA	-0.313892	NA	NA	NA	NA	NA
Gabpb1	NA	NA	NA	NA	-0.716066	NA	NA	NA
Gadd45a	-0.114045	NA	NA	NA	NA	NA	NA	NA
Gadd45b	NA	NA	-0.358499	NA	-0.463401	NA	NA	NA
Gadd45g	0.442575	NA	0.26736	0.445765	NA	NA	NA	1.35805
Gadd45gip1	NA	-0.244182	NA	NA	NA	NA	NA	NA
Gak	0.0855908	NA	NA	0.221741	NA	NA	NA	NA
Galnt11	NA	NA	NA	NA	NA	NA	NA	1.22607
Galnt14	-0.0654585	NA	NA	NA	NA	NA	NA	NA
Galnt18	NA	NA	NA	NA	0.590065	NA	NA	NA
Galnt3	NA	0.184667	NA	NA	NA	NA	NA	NA
Ganc	NA	NA	0.280185	0.291909	NA	NA	NA	NA
Gapdh	0.199014	0.157319	NA	0.607029	0.539662	NA	NA	NA
Gapvd1	NA	-0.0838393	NA	NA	NA	NA	NA	NA
Gar1	-0.091683	NA	NA	NA	NA	NA	NA	NA
Gars	NA	-0.145823	NA	NA	NA	NA	-0.476139	NA
Gart	NA	NA	NA	NA	NA	NA	NA	-0.392628
Gas2	NA	NA	NA	0.369887	NA	NA	NA	NA
Gas6	NA	0.169226	NA	NA	NA	NA	NA	NA
Gatd1	NA	-0.152871	NA	NA	NA	NA	NA	NA
Gatm	0.625427	0.442959	0.68218	0.26394	NA	NA	NA	NA
Gbp2	NA	0.0564001	NA	NA	NA	NA	NA	NA
Gbp7	NA	NA	0.291613	NA	NA	NA	NA	NA
Gc	-0.160395	0.252581	NA	NA	NA	NA	NA	NA
Gcat	NA	0.210386	NA	NA	NA	NA	NA	NA
Gcdh	NA	NA	0.357469	NA	NA	NA	NA	NA
Gclc	NA	NA	0.229394	0.610886	-1.68179	NA	NA	NA
Gclm	NA	0.170595	0.18879	NA	NA	0.384759	NA	NA
Gda	NA	NA	NA	NA	NA	NA	-1.2715	NA
Gde1	NA	NA	NA	NA	0.722378	NA	NA	NA
Gdf15	-0.117438	-0.0874197	NA	0.741356	NA	NA	NA	NA
Gdi1	NA	NA	NA	NA	-0.969056	NA	NA	NA
Gdpd1	NA	NA	NA	NA	NA	NA	-0.309401	NA
Gem	NA	NA	-0.673133	NA	-0.942196	NA	NA	NA
Gemin7	NA	NA	NA	NA	NA	NA	NA	-0.689742
Get4	NA	NA	NA	-0.401747	NA	NA	NA	NA
Ggh	-0.151818	-0.0993653	NA	NA	NA	NA	NA	NA
Ggnbp1	-0.197748	NA	NA	NA	NA	NA	NA	NA
Ggnbp2	NA	NA	NA	NA	-0.562702	NA	NA	NA
Ggps1	NA	NA	0.158436	NA	NA	NA	NA	NA
Ggt1	NA	0.309127	0.253256	NA	0.934375	0.500316	NA	NA
Ghitm	0.11042	NA	NA	NA	0.596644	NA	NA	NA
Ghr	0.181043	0.192598	0.373345	NA	NA	NA	NA	NA
Gid4	-0.0938598	NA	NA	NA	NA	NA	NA	NA
Gigyf1	NA	NA	0.444942	NA	NA	NA	NA	NA
Gigyf2	NA	NA	0.336081	NA	NA	NA	NA	NA
Gimap6	NA	NA	NA	NA	NA	-0.97055	NA	NA
Ginm1	NA	NA	-0.166951	NA	NA	NA	NA	NA
Gins4	NA	-0.0798065	NA	NA	NA	NA	NA	NA
Gjb1	NA	NA	NA	NA	NA	NA	NA	-0.535523
Gjb2	NA	NA	0.416542	NA	NA	NA	NA	NA
Gk	0.153918	NA	0.549698	NA	-0.184194	NA	NA	NA
Glb1l	-0.0850117	NA	NA	0.0452314	NA	NA	NA	NA
Gldc	0.199452	0.129577	NA	NA	NA	NA	NA	NA
Glipr1	NA	NA	NA	NA	NA	-0.66086	NA	NA
Glis3	NA	NA	NA	-0.402255	-0.410868	NA	NA	NA
Glo1	NA	NA	NA	NA	0.421234	NA	NA	NA
Glod4	NA	-0.152604	NA	NA	0.436328	NA	NA	NA
Glod5	NA	NA	NA	NA	0.797693	NA	NA	-0.183408
Glrx	NA	NA	NA	0.211414	NA	NA	NA	NA
Glrx2	-0.0622734	NA	NA	0.293872	NA	NA	NA	NA
Glrx5	NA	NA	NA	NA	0.598302	NA	NA	NA
Gls	NA	-0.137478	-0.567017	NA	-1.16184	NA	NA	NA
Gltp	NA	-0.127457	NA	NA	NA	NA	NA	NA
Glul	NA	NA	NA	NA	NA	NA	NA	1.0951
Glyat	0.200893	NA	0.521603	0.746049	NA	NA	NA	NA
Glyctk	NA	-0.0812258	NA	NA	NA	NA	NA	NA
Gm10076	-0.144191	-0.202394	NA	NA	NA	NA	NA	NA
Gm11808	-0.407815	-0.274297	NA	NA	NA	-0.880104	NA	NA
Gm14305	NA	-0.142586	NA	NA	NA	NA	NA	NA
Gm14327	NA	-0.0973717	NA	NA	NA	NA	NA	NA
Gm14964	NA	NA	-0.281942	-0.361694	NA	NA	NA	NA
Gm15217	-0.0667267	NA	NA	NA	NA	NA	NA	NA
Gm16010	0.123123	NA	NA	NA	NA	NA	NA	NA
Gm16136	NA	NA	NA	NA	-0.445261	NA	NA	NA
Gm1673	NA	-0.267374	NA	NA	NA	NA	NA	NA
Gm17018	NA	NA	NA	NA	0.543882	NA	NA	NA
Gm17056	NA	NA	-0.393559	NA	NA	NA	-0.447986	NA
Gm19950	0.326916	0.368567	0.475773	0.138112	NA	NA	NA	NA
Gm2000	-0.151048	-0.188169	NA	NA	NA	NA	NA	NA
Gm20186	NA	NA	NA	NA	-1.22998	NA	NA	NA
Gm26526	NA	NA	NA	NA	NA	NA	NA	-0.529947
Gm26532	NA	NA	-0.988724	NA	NA	NA	NA	NA
Gm26632	NA	NA	-0.40394	-0.45584	NA	NA	NA	NA
Gm26669	NA	NA	-0.256861	0.374986	-0.246149	NA	NA	NA
Gm26734	NA	NA	NA	-0.300122	NA	NA	NA	NA
Gm26735	NA	NA	-0.407082	NA	NA	NA	NA	NA
Gm26764	NA	NA	-0.213474	NA	NA	NA	NA	NA
Gm26802	NA	NA	NA	NA	-0.62252	NA	NA	NA
Gm26917	NA	NA	0.461985	NA	-3.01777	NA	NA	NA
Gm2a	NA	NA	NA	NA	NA	NA	NA	0.691953
Gm34084	NA	NA	NA	NA	NA	-1.2231	NA	NA
Gm37494	NA	NA	0.182015	NA	NA	NA	NA	NA
Gm42031	NA	NA	NA	NA	-0.511843	NA	NA	NA
Gm42047	NA	NA	0.326969	NA	NA	NA	NA	NA
Gm42397	NA	NA	0.233275	NA	NA	NA	NA	NA
Gm42418	-0.59143	-0.57002	0.0315842	NA	-1.7817	NA	-1.10659	NA
Gm44386	NA	NA	NA	NA	0.439275	NA	NA	NA
Gm4450	NA	NA	NA	NA	NA	0.447795	NA	NA
Gm45792	NA	NA	0.566547	0.213045	NA	NA	NA	NA
Gm45902	NA	NA	0.141782	NA	NA	NA	NA	NA
Gm47283	NA	NA	NA	NA	-0.758116	NA	NA	NA
Gm47438	NA	NA	NA	NA	NA	NA	-0.342919	NA
Gm47708	NA	NA	NA	NA	0.770309	NA	NA	NA
Gm47761	NA	NA	0.165769	NA	NA	NA	NA	NA
Gm8186	NA	-0.125182	NA	NA	NA	NA	NA	NA
Gm853	NA	NA	0.306938	NA	NA	NA	NA	NA
Gm8797	NA	NA	0.134458	NA	NA	NA	NA	NA
Gm9803	NA	NA	NA	NA	NA	NA	NA	-1.34924
Gmds	NA	-0.20621	NA	NA	NA	NA	NA	NA
Gmfg	NA	NA	NA	NA	NA	NA	-0.423491	NA
Gmpr2	NA	-0.109121	NA	NA	NA	NA	NA	NA
Gmps	-0.104013	-0.115956	-0.339582	NA	NA	NA	NA	NA
Gna11	NA	NA	NA	NA	0.525901	NA	NA	NA
Gna12	0.19434	NA	NA	NA	NA	NA	NA	NA
Gnai2	-0.0545401	NA	NA	NA	-0.367274	NA	NA	NA
Gnai3	NA	NA	NA	NA	NA	NA	NA	-0.212156
Gnb1	NA	-0.217523	NA	NA	NA	NA	NA	NA
Gng11	NA	-0.217458	NA	NA	NA	NA	NA	NA
Gng12	NA	-0.15928	NA	NA	0.412371	NA	NA	NA
Gng5	NA	-0.158756	NA	NA	NA	NA	NA	NA
Gnl1	-0.0966557	NA	-0.220531	NA	NA	NA	-0.309401	NA
Gnpda1	0.198718	NA	NA	NA	NA	NA	NA	NA
Gnptg	NA	NA	-0.195905	NA	NA	NA	NA	NA
Gns	NA	NA	NA	0.391894	NA	NA	NA	NA
Golga4	NA	NA	NA	0.466832	NA	NA	NA	NA
Golgb1	NA	NA	NA	0.431051	NA	NA	-0.850227	-0.643865
Golm1	NA	NA	NA	NA	-0.654306	NA	NA	NA
Golt1b	NA	-0.108819	NA	NA	NA	NA	NA	NA
Gopc	NA	NA	NA	NA	-0.355077	NA	NA	NA
Got1	NA	NA	NA	NA	1.39899	NA	NA	NA
Got2	NA	NA	NA	NA	0.448987	NA	NA	NA
Gpaa1	-0.0517696	NA	NA	NA	NA	NA	NA	NA
Gpbp1	-0.201648	NA	NA	NA	NA	NA	NA	NA
Gpbp1l1	NA	NA	0.190943	NA	NA	NA	NA	NA
Gpc3	-0.682654	-0.467601	-0.784918	NA	NA	NA	NA	-1.02289
Gpcpd1	NA	NA	NA	NA	-0.427611	NA	NA	NA
Gpd1	0.158595	NA	0.110702	NA	NA	NA	NA	NA
Gpd1l	NA	NA	NA	NA	NA	NA	NA	-1.43392
Gpm6a	-0.109354	NA	-0.499421	NA	NA	NA	NA	NA
Gpr132	NA	NA	NA	NA	NA	-0.731485	NA	NA
Gpr137	NA	NA	0.149182	0.234668	NA	NA	NA	NA
Gpr18	NA	NA	NA	NA	NA	-0.397536	NA	NA
Gpr4	NA	NA	NA	NA	NA	NA	-1.30806	NA
Gpr65	NA	NA	NA	NA	NA	-0.513365	NA	NA
Gprc5c	NA	NA	-0.367921	0.453733	NA	NA	NA	NA
Gps1	NA	-0.183104	NA	NA	NA	NA	NA	NA
Gps2	-0.0537126	NA	NA	NA	NA	NA	NA	NA
Gpx1	NA	0.0833582	0.57869	NA	NA	NA	NA	NA
Gpx3	0.245272	0.753308	0.51227	-0.0591377	NA	1.27467	NA	1.5357
Gpx4	0.13464	0.200736	0.42504	NA	NA	NA	NA	NA
Gpx7	NA	NA	NA	NA	NA	NA	-0.309401	NA
Gramd1b	-0.0766807	NA	NA	NA	NA	-0.329281	NA	NA
Grb10	NA	NA	NA	NA	-0.70805	NA	NA	NA
Grb2	NA	NA	NA	NA	-0.408002	NA	NA	NA
Grb7	NA	NA	0.250405	NA	NA	NA	NA	NA
Grcc10	-0.232014	-0.351564	NA	NA	NA	NA	NA	NA
Grhpr	0.247481	0.230651	NA	0.298597	NA	0.632271	NA	NA
Gria3	NA	NA	NA	NA	NA	NA	-0.401323	NA
Grn	NA	-0.256778	NA	NA	NA	NA	NA	NA
Grpel1	0.182843	NA	NA	NA	NA	NA	NA	NA
Grpel2	NA	NA	NA	NA	-0.398014	NA	NA	NA
Grsf1	0.123458	NA	NA	NA	0.388018	0.508717	NA	NA
Gspt1	NA	NA	NA	NA	NA	0.79627	NA	NA
Gsta2	NA	0.488638	NA	NA	NA	1.38394	NA	NA
Gsta3	NA	0.295836	NA	0.312522	NA	0.94605	NA	NA
Gsta4	-0.191133	0.311962	NA	NA	NA	NA	NA	NA
Gstk1	NA	NA	NA	NA	0.412477	NA	NA	NA
Gstm1	NA	NA	0.236909	NA	NA	0.65801	NA	NA
Gstt1	NA	-0.180604	NA	NA	NA	NA	NA	NA
Gstz1	NA	NA	NA	0.60432	NA	NA	NA	NA
Gtf2a2	NA	-0.195144	NA	NA	NA	NA	NA	NA
Gtf2f1	NA	NA	0.140396	NA	NA	NA	NA	NA
Gtf2h2	NA	NA	NA	NA	-0.202021	NA	NA	NA
Gtf2h5	NA	-0.193358	NA	NA	NA	NA	NA	NA
Gtf2i	NA	NA	NA	NA	-0.734395	NA	NA	NA
Gtf2ird1	NA	NA	NA	NA	-0.715924	NA	-0.27822	NA
Gtf3c2	NA	NA	NA	0.360966	-0.593596	NA	NA	NA
Gtf3c3	NA	NA	-0.155538	NA	NA	NA	NA	NA
Gtf3c5	NA	NA	NA	NA	-0.518719	NA	NA	NA
Gtf3c6	NA	-0.179731	NA	NA	NA	NA	NA	NA
Gtpbp4	NA	-0.171039	-0.268808	NA	NA	NA	NA	NA
Guca2b	0.110278	0.352317	0.244986	NA	NA	0.881352	NA	0.942765
Guk1	NA	NA	NA	NA	0.651481	NA	NA	NA
Gxylt2	NA	-0.158289	NA	NA	NA	NA	NA	NA
H2-Aa	-0.401556	-0.432963	-0.725793	NA	NA	NA	NA	NA
H2-Ab1	-0.731811	-0.389407	-0.86241	-0.717506	NA	-1.00306	NA	NA
H2-D1	-0.524368	-0.263794	-0.777397	-0.737649	NA	-0.557879	NA	NA
H2-DMa	-0.248587	NA	-0.190358	NA	NA	NA	NA	NA
H2-DMb1	-0.253246	NA	NA	-0.201233	NA	-1.24023	NA	NA
H2-DMb2	NA	-0.0790576	NA	NA	NA	NA	NA	-1.32855
H2-Eb1	-0.522764	-0.271039	-0.735647	NA	NA	NA	NA	NA
H2-K1	-0.586744	-0.390908	-0.847961	-0.849434	-0.793766	-0.423867	NA	NA
H2-Ke6	NA	NA	0.21013	NA	NA	NA	NA	NA
H2-Q4	NA	-0.170493	-0.690392	-0.585506	-0.83757	NA	NA	NA
H2-Q7	NA	-0.20227	NA	NA	NA	NA	NA	NA
H2-T22	-0.11508	NA	NA	NA	NA	NA	NA	NA
H2-T23	-0.123864	NA	-0.297905	-0.402407	NA	NA	NA	NA
H2afj	0.143076	NA	0.2641	NA	NA	NA	NA	NA
H2afv	NA	-0.284626	NA	NA	NA	NA	-0.251574	NA
H2afx	NA	NA	0.174673	NA	NA	NA	NA	NA
H2afy	NA	-0.143128	NA	NA	NA	NA	-1.31125	NA
H2afy2	NA	-0.0978145	NA	NA	NA	NA	-0.27822	NA
H3f3a	-0.168345	-0.364872	NA	NA	NA	NA	NA	-0.734802
H3f3b	-0.378754	-0.27243	NA	NA	-0.680458	NA	NA	-1.11408
H6pd	NA	0.217235	NA	NA	NA	NA	-1.02899	NA
Haao	0.156537	NA	NA	NA	NA	NA	NA	NA
Habp2	-0.1219	NA	NA	NA	NA	NA	NA	NA
Habp4	NA	NA	NA	NA	NA	NA	NA	-0.515086
Hacd1	-0.0823898	NA	NA	NA	NA	NA	NA	NA
Hacd2	NA	NA	-0.248956	NA	NA	NA	NA	-0.617231
Hadh	NA	NA	NA	NA	0.456812	NA	NA	NA
Hadha	-0.037192	NA	0.236037	NA	NA	NA	-0.482782	NA
Hadhb	NA	NA	NA	NA	0.755627	NA	NA	NA
Hagh	0.189803	NA	NA	NA	NA	NA	NA	NA
Hao2	NA	NA	0.421758	0.386752	NA	NA	NA	1.73662
Hars	NA	NA	NA	NA	NA	0.606924	NA	NA
Hars2	NA	NA	NA	NA	NA	NA	-0.789423	NA
Haus1	NA	NA	NA	NA	NA	NA	NA	-0.40093
Haus7	NA	-0.0669363	NA	NA	NA	NA	NA	NA
Havcr1	-0.210445	NA	-0.154018	NA	NA	NA	NA	NA
Hbegf	NA	-0.26708	NA	NA	-0.895853	NA	NA	-0.586155
Hcfc1	NA	NA	NA	NA	-0.411441	NA	NA	NA
Hcfc1r1	NA	-0.173745	NA	NA	NA	NA	NA	NA
Hcst	NA	NA	NA	NA	NA	-0.939779	NA	NA
Hdac1	NA	NA	NA	NA	NA	-0.228606	NA	NA
Hdac2	NA	-0.138662	NA	NA	NA	NA	NA	NA
Hdac3	NA	NA	NA	0.40938	NA	NA	NA	NA
Hdac4	NA	NA	NA	-0.254919	NA	NA	NA	NA
Hdac7	NA	NA	NA	NA	-0.494283	NA	NA	NA
Hdlbp	NA	NA	0.147312	NA	NA	-0.757666	NA	NA
Hebp1	NA	NA	NA	0.19534	NA	NA	NA	NA
Hectd1	NA	NA	0.182088	NA	NA	NA	NA	NA
Herc2	NA	NA	NA	NA	-0.811292	NA	NA	NA
Herpud1	NA	NA	0.243783	0.155185	NA	NA	NA	NA
Hes1	NA	NA	NA	NA	-1.19939	NA	NA	NA
Hexa	-0.158726	NA	NA	NA	NA	NA	NA	NA
Hexb	-0.106298	NA	NA	NA	NA	NA	NA	NA
Hexdc	NA	NA	0.190906	NA	-0.788343	NA	NA	NA
Hgd	NA	0.315979	0.218748	NA	NA	NA	NA	1.05331
Hgsnat	NA	NA	NA	NA	NA	NA	NA	-0.658591
Higd1a	NA	NA	NA	0.385401	0.576434	NA	NA	NA
Higd2a	NA	NA	0.225021	NA	NA	NA	NA	NA
Hikeshi	NA	NA	NA	NA	NA	0.577545	NA	NA
Hilpda	NA	NA	-0.173348	NA	NA	NA	NA	NA
Hint1	NA	NA	-0.265547	NA	NA	NA	NA	NA
Hint2	NA	NA	0.251483	0.309985	NA	0.830485	NA	NA
Hint3	NA	NA	0.0734525	NA	NA	NA	NA	NA
Hip1r	NA	NA	NA	0.488121	-0.870183	NA	NA	NA
Hipk1	NA	NA	NA	NA	NA	NA	-1.4964	NA
Hist1h1c	0.319593	0.440022	0.474543	NA	-0.490987	NA	NA	NA
Hist1h2bc	NA	0.15808	0.640064	0.477545	NA	NA	NA	NA
Hist1h4i	NA	NA	0.656328	NA	NA	NA	NA	NA
Hist3h2a	NA	-0.18911	NA	0.541059	NA	NA	NA	NA
Hivep2	NA	NA	NA	NA	-0.530144	NA	-0.704893	NA
Hjurp	NA	NA	0.151223	NA	NA	NA	NA	NA
Hlf	0.211177	NA	0.256368	NA	NA	NA	NA	NA
Hmces	NA	NA	NA	-0.513774	NA	NA	NA	NA
Hmg20b	NA	-0.101279	NA	NA	NA	NA	1.07221	NA
Hmgb1	-0.17959	-0.282148	NA	NA	NA	NA	NA	NA
Hmgb2	-0.179186	-0.214206	NA	0.403866	-1.08884	NA	NA	NA
Hmgb3	-0.144598	NA	NA	NA	NA	NA	NA	NA
Hmgcl	NA	NA	0.33757	NA	NA	NA	NA	NA
Hmgcr	NA	NA	NA	NA	0.459031	NA	NA	NA
Hmgcs1	0.18372	NA	0.479579	0.396514	0.875151	NA	NA	NA
Hmgn1	-0.225211	-0.157395	NA	NA	NA	NA	NA	NA
Hmgn3	NA	-0.159122	NA	NA	NA	NA	NA	NA
Hmgn5	NA	-0.0201735	NA	NA	NA	NA	NA	NA
Hmmr	NA	NA	NA	NA	NA	0.4646	NA	NA
Hmox1	0.184079	0.293336	0.68897	NA	NA	NA	NA	NA
Hmox2	0.114949	NA	NA	NA	NA	NA	NA	NA
Hnf4a	0.142804	NA	0.33799	NA	NA	0.791409	NA	NA
Hnrnpa0	NA	-0.243254	NA	NA	NA	NA	NA	NA
Hnrnpa1	-0.154826	-0.131009	NA	NA	-0.638935	NA	NA	NA
Hnrnpa2b1	NA	NA	NA	NA	-0.682273	NA	NA	NA
Hnrnpa3	-0.199511	-0.342431	NA	NA	NA	NA	-0.568033	NA
Hnrnpab	NA	-0.24071	NA	NA	NA	NA	NA	NA
Hnrnpc	-0.149558	NA	NA	NA	NA	NA	NA	NA
Hnrnpd	-0.0728319	NA	NA	NA	NA	NA	NA	-0.977472
Hnrnpdl	NA	NA	NA	0.325872	NA	NA	NA	NA
Hnrnpf	-0.117749	-0.182966	-0.259068	NA	NA	NA	NA	NA
Hnrnph3	NA	-0.081623	NA	NA	NA	NA	NA	NA
Hnrnpk	NA	-0.0879848	NA	NA	NA	NA	NA	NA
Hnrnpl	NA	-0.0451511	0.235002	NA	-0.375298	NA	NA	NA
Hnrnpll	NA	NA	NA	0.37837	NA	NA	NA	NA
Hnrnpm	-0.0911514	NA	NA	NA	NA	NA	NA	NA
Hnrnpr	NA	-0.10526	NA	NA	-0.453708	NA	NA	NA
Hnrnpu	NA	NA	NA	NA	-0.544883	0.710762	NA	NA
Hnrnpul1	-0.111158	NA	NA	NA	NA	NA	NA	NA
Hopx	NA	NA	NA	NA	NA	-0.588961	NA	NA
Hotairm1	NA	-0.04615	NA	NA	NA	NA	NA	NA
Hoxa10	NA	NA	0.170589	NA	NA	NA	NA	NA
Hoxa7	NA	NA	0.398694	0.553491	NA	NA	-0.725191	NA
Hoxa9	NA	NA	0.365185	NA	NA	NA	NA	NA
Hoxb3	NA	NA	NA	-0.258724	-0.607053	NA	-0.695772	NA
Hoxb3os	NA	NA	NA	0.254882	NA	NA	NA	NA
Hoxb4	NA	NA	NA	NA	-0.633459	NA	NA	NA
Hoxb5	NA	NA	-0.212517	NA	NA	NA	NA	NA
Hoxb5os	NA	NA	NA	NA	0.0743288	NA	NA	NA
Hoxb7	NA	-0.184414	NA	NA	NA	NA	NA	NA
Hoxb8	NA	-0.154831	NA	NA	-0.662818	NA	NA	-1.34924
Hoxb9	NA	NA	NA	NA	-0.907607	NA	NA	NA
Hoxd8	NA	NA	NA	NA	0.749816	NA	NA	NA
Hpcal1	NA	NA	NA	NA	NA	-0.521245	NA	NA
Hpf1	NA	-0.167339	NA	NA	NA	NA	NA	NA
Hpn	NA	NA	NA	NA	0.534511	NA	NA	NA
Hprt	NA	-0.22948	NA	NA	NA	NA	NA	NA
Hps3	NA	NA	0.280554	NA	NA	NA	NA	NA
Hps5	NA	NA	0.301457	NA	NA	NA	NA	NA
Hsd11b2	NA	NA	NA	NA	-0.242061	NA	NA	NA
Hsd17b10	-0.113165	NA	NA	NA	NA	NA	NA	NA
Hsd17b11	NA	-0.204778	NA	NA	NA	NA	NA	NA
Hsd3b2	0.262208	NA	0.332384	NA	NA	NA	NA	NA
Hsd3b3	NA	NA	0.173637	NA	NA	NA	NA	NA
Hsf2	NA	NA	NA	0.425821	-0.672577	NA	NA	NA
Hsp90aa1	NA	NA	NA	0.449841	NA	NA	NA	NA
Hspa14	NA	NA	NA	-0.257763	NA	NA	NA	NA
Hspa1a	NA	NA	-0.745766	NA	NA	NA	NA	NA
Hspa4l	NA	NA	0.241578	NA	NA	NA	NA	NA
Hspa5	NA	NA	-0.489074	NA	NA	NA	NA	NA
Hspa8	0.0990668	0.107978	0.251133	0.530701	0.557064	NA	NA	NA
Hspa9	0.175233	NA	NA	NA	NA	NA	NA	0.926407
Hspb1	-0.450779	-0.713923	-0.902558	NA	-0.437491	NA	NA	-1.3283
Hspe1	NA	-0.105417	NA	NA	0.350163	NA	NA	NA
Hsph1	NA	NA	NA	NA	0.386763	NA	NA	NA
Htra1	-0.205253	NA	NA	NA	NA	NA	NA	NA
Htra2	-0.0412505	NA	NA	NA	NA	NA	NA	NA
Huwe1	-0.0646998	NA	NA	NA	NA	NA	NA	NA
Hykk	NA	NA	0.259365	NA	NA	NA	NA	NA
Hypk	-0.138745	-0.219259	NA	0.321078	NA	NA	NA	NA
Icam1	NA	NA	-0.754129	-0.784127	NA	NA	NA	NA
Id1	NA	NA	NA	0.192085	-0.655683	NA	NA	NA
Id2	0.148715	NA	0.622691	0.316994	-0.949536	NA	NA	NA
Id4	NA	-0.103776	NA	NA	NA	NA	NA	NA
Idh1	0.231492	0.305368	0.235791	NA	NA	1.23163	NA	NA
Idh2	NA	-0.150311	NA	NA	0.835458	NA	NA	NA
Idh3a	NA	NA	NA	NA	0.605797	NA	NA	NA
Idh3b	NA	NA	0.235497	NA	0.550561	NA	NA	NA
Idh3g	NA	NA	NA	NA	0.444659	NA	NA	NA
Idi1	NA	NA	NA	NA	0.69912	NA	NA	NA
Ier2	NA	NA	NA	NA	-1.72656	NA	NA	NA
Ier3	NA	NA	NA	NA	NA	NA	-1.3032	NA
Ier3ip1	NA	NA	NA	NA	NA	NA	NA	-0.719151
Ier5	NA	NA	NA	NA	-1.03915	NA	NA	NA
Ier5l	NA	NA	NA	NA	-1.13439	NA	NA	NA
Ifi211	NA	NA	NA	NA	NA	NA	-1.08108	NA
Ifi27	-0.20881	-0.345118	NA	NA	NA	NA	NA	-0.837522
Ifi27l2a	NA	NA	NA	NA	NA	NA	-1.02899	NA
Ifit3b	NA	NA	NA	NA	NA	NA	NA	-0.751227
Ifitm2	-0.196115	-0.261537	-0.278123	NA	0.586001	NA	NA	NA
Ifitm3	NA	NA	NA	NA	-0.468918	NA	NA	NA
Ifnar2	-0.0959265	NA	NA	NA	NA	NA	NA	NA
Ifngr1	-0.195405	NA	-0.52589	NA	NA	NA	NA	NA
Ifngr2	NA	-0.234313	NA	NA	NA	NA	NA	NA
Ifrd1	NA	NA	-0.435367	NA	NA	NA	NA	NA
Ift20	-0.105589	NA	NA	NA	NA	NA	NA	NA
Ift22	NA	-0.0398937	NA	NA	NA	NA	NA	NA
Ift27	NA	-0.180678	NA	NA	NA	NA	NA	NA
Ift43	NA	-0.220466	NA	NA	NA	NA	NA	NA
Ift80	NA	NA	NA	NA	NA	NA	-0.430801	NA
Ift81	NA	NA	NA	NA	-0.49854	NA	NA	NA
Igf2bp2	NA	NA	-0.238708	NA	NA	NA	NA	NA
Igf2bp3	NA	NA	-0.31951	NA	NA	NA	-0.27822	NA
Igfbp4	NA	NA	0.309583	-0.560688	NA	NA	NA	NA
Igfbp5	NA	NA	NA	NA	NA	NA	1.6167	NA
Igsf11	NA	0.196792	0.310238	NA	NA	NA	NA	NA
Igsf5	NA	NA	NA	NA	NA	NA	NA	-0.473767
Igsf8	NA	NA	NA	NA	-0.216625	NA	NA	NA
Ihh	-0.187281	NA	NA	NA	NA	NA	NA	NA
Ik	NA	NA	NA	NA	-0.432785	NA	-0.665418	NA
Ikbip	NA	-0.146224	NA	NA	NA	NA	NA	NA
Il10rb	-0.198612	-0.299219	NA	NA	NA	NA	NA	-0.669404
Il11ra1	NA	NA	NA	NA	0.591301	NA	NA	NA
Il17ra	NA	NA	NA	NA	NA	NA	-0.586484	NA
Il17rd	NA	NA	-0.138547	NA	NA	NA	NA	NA
Il17re	NA	NA	NA	NA	-0.670353	NA	NA	NA
Il1f6	NA	NA	NA	NA	-1.11428	NA	NA	NA
Il21r	NA	NA	NA	NA	NA	-0.345584	NA	NA
Il34	-0.0821161	NA	-0.289735	NA	NA	NA	NA	NA
Il6	NA	NA	NA	NA	NA	NA	-0.451631	NA
Il6st	NA	NA	NA	NA	NA	NA	-0.918336	NA
Ilf2	-0.0553444	NA	NA	NA	NA	NA	NA	NA
Immp1l	NA	-0.151994	NA	NA	NA	NA	-0.477912	NA
Imp3	NA	-0.175594	NA	NA	NA	NA	NA	NA
Imp4	NA	NA	NA	NA	0.336161	NA	NA	NA
Impa2	NA	NA	NA	NA	0.53174	NA	NA	NA
Impact	NA	NA	NA	0.269954	NA	NA	NA	NA
Impdh2	-0.0739346	-0.144331	NA	NA	NA	NA	NA	NA
Ing4	NA	NA	NA	NA	-0.63445	NA	NA	NA
Ino80b	-0.119368	NA	NA	NA	NA	NA	NA	NA
Ino80d	NA	NA	NA	NA	-0.887869	NA	NA	NA
Ino80e	NA	NA	NA	NA	NA	NA	-0.403234	NA
Inpp5b	NA	NA	0.370255	NA	NA	NA	NA	NA
Inpp5d	NA	NA	NA	NA	NA	-0.518698	NA	NA
Inpp5f	-0.0735172	NA	NA	-0.362944	NA	NA	NA	NA
Inpp5k	NA	NA	NA	0.345237	NA	NA	NA	NA
Ints11	NA	NA	NA	NA	NA	NA	NA	-0.392628
Ints12	NA	NA	NA	NA	NA	NA	-0.516489	NA
Ints4	NA	NA	NA	-0.445484	NA	NA	NA	NA
Ints6	NA	NA	0.221889	NA	NA	NA	NA	NA
Ints6l	NA	NA	NA	NA	-0.595488	NA	NA	NA
Invs	NA	NA	0.153627	NA	NA	NA	NA	NA
Ip6k2	NA	NA	NA	NA	-0.282109	NA	NA	NA
Ipmk	NA	0.17062	NA	NA	NA	NA	NA	NA
Iqcg	-0.0675418	NA	NA	NA	NA	NA	NA	NA
Iqgap1	NA	NA	NA	NA	-0.752799	NA	NA	NA
Iqsec1	NA	NA	NA	-0.442135	NA	NA	NA	NA
Irak1	NA	NA	NA	NA	-0.634317	NA	NA	NA
Irak1bp1	NA	NA	NA	NA	0.465919	NA	NA	NA
Irf1	NA	NA	-0.207834	-0.523114	-1.02244	NA	NA	NA
Irf2	NA	NA	NA	NA	NA	NA	NA	-0.529947
Irf2bp2	NA	0.232861	NA	NA	-0.495354	NA	NA	NA
Irf2bpl	-0.0948189	NA	NA	NA	NA	NA	NA	NA
Irf7	NA	-0.115143	NA	NA	NA	NA	NA	NA
Irs2	NA	NA	-0.497562	NA	-0.641026	NA	NA	NA
Irx3	0.104778	NA	NA	NA	NA	NA	NA	NA
Isca1	-0.133909	NA	NA	NA	NA	NA	NA	NA
Iscu	0.253668	NA	NA	NA	0.618054	NA	NA	NA
Ist1	NA	NA	NA	NA	-0.366171	-0.789244	NA	NA
Itgax	NA	NA	NA	NA	NA	-1.17741	NA	NA
Itgb1bp1	NA	-0.0991649	NA	NA	NA	NA	NA	NA
Itgb3bp	-0.109261	NA	NA	NA	NA	NA	NA	NA
Itgb5	-0.0658204	NA	NA	NA	NA	NA	NA	-0.517505
Itgb7	NA	NA	NA	NA	NA	-0.562233	NA	NA
Itm2b	-0.0688095	NA	-0.439113	NA	0.793051	NA	NA	NA
Itm2c	-0.0677494	-0.142463	-0.295717	NA	NA	-0.865911	-0.41576	NA
Itpkb	NA	NA	NA	NA	NA	-0.940292	NA	NA
Itpkc	NA	NA	-0.187403	NA	-0.394346	NA	NA	NA
Itpr1	NA	NA	NA	NA	-0.650045	NA	NA	NA
Itpripl2	NA	NA	NA	NA	NA	NA	-1.19435	NA
Itsn2	NA	NA	0.145123	NA	-0.612051	NA	NA	NA
Ivd	0.178576	NA	0.229186	NA	NA	NA	NA	NA
Ivns1abp	NA	NA	NA	NA	-0.686932	NA	NA	-1.17391
Jade1	NA	NA	0.128333	NA	NA	NA	NA	NA
Jade2	NA	NA	NA	NA	-0.571281	NA	NA	NA
Jag1	NA	NA	-0.317797	NA	NA	NA	NA	NA
Jagn1	NA	NA	NA	NA	NA	NA	NA	-0.533452
Jam3	NA	NA	NA	NA	NA	NA	-0.663416	NA
Jarid2	NA	NA	0.404505	0.618376	NA	NA	NA	NA
Jkamp	-0.0562451	-0.186548	NA	NA	NA	NA	NA	NA
Josd2	NA	NA	0.221457	NA	NA	0.670411	NA	NA
Jpt1	-0.204571	-0.187677	NA	NA	NA	NA	NA	NA
Jun	-0.527842	0.383292	NA	NA	-1.46151	NA	NA	NA
Junb	-0.495605	NA	-0.549967	-0.488738	-1.38612	NA	NA	NA
Jund	-0.517428	-0.269576	NA	NA	-0.978912	NA	NA	-0.7609
Kansl1l	NA	NA	NA	NA	-0.591842	NA	NA	NA
Kap	0.799531	1.70985	0.801383	0.895567	NA	2.35566	NA	NA
Kat2a	NA	NA	NA	NA	NA	NA	NA	-0.613777
Katnbl1	NA	NA	0.196566	NA	NA	NA	NA	NA
Kcmf1	NA	NA	NA	0.196959	NA	NA	NA	NA
Kcnj15	NA	0.244155	NA	0.302099	NA	0.877323	NA	NA
Kcnj8	NA	NA	NA	NA	NA	NA	-0.529847	NA
Kcnk1	NA	-0.216789	NA	NA	0.633745	NA	NA	NA
Kcnk5	NA	NA	-0.193886	NA	NA	NA	NA	NA
Kcnq1ot1	NA	NA	NA	0.233121	NA	NA	NA	NA
Kctd13	NA	-0.081888	NA	-0.186574	NA	NA	NA	NA
Kctd2	NA	-0.0435245	NA	-0.411262	NA	NA	NA	NA
Kctd3	NA	NA	NA	NA	-0.2558	NA	NA	NA
Kctd6	NA	NA	NA	NA	NA	NA	-0.309401	NA
Kdelr1	-0.0293573	-0.159224	NA	NA	NA	NA	NA	NA
Kdelr2	-0.0743728	NA	-0.342717	-0.274153	NA	NA	NA	NA
Kdm1a	NA	-0.151785	NA	0.436046	-0.490856	NA	NA	NA
Kdm2a	NA	NA	NA	NA	-1.05128	NA	NA	NA
Kdm3a	NA	NA	0.200993	NA	NA	NA	NA	NA
Kdm3b	NA	NA	NA	NA	-0.445017	NA	NA	NA
Kdm5d	NA	NA	NA	0.309865	NA	NA	NA	NA
Kdm6b	NA	NA	-0.304147	NA	-0.380715	NA	NA	NA
Keg1	0.363235	NA	0.549218	NA	NA	NA	NA	1.83468
Khk	0.120144	NA	0.33463	NA	NA	NA	NA	NA
Khnyn	NA	NA	NA	NA	-0.56893	NA	NA	NA
Khsrp	NA	-0.0727476	0.181667	NA	NA	NA	NA	NA
Kidins220	NA	NA	NA	NA	NA	NA	-1.05319	NA
Kif11	NA	NA	NA	NA	NA	0.200367	NA	NA
Kif12	NA	-0.141085	0.266331	NA	NA	NA	NA	NA
Kif13b	NA	NA	NA	NA	-0.414416	NA	NA	NA
Kif1b	NA	NA	-0.200214	NA	NA	NA	NA	NA
Kif1bp	-0.0610119	NA	NA	NA	NA	NA	NA	NA
Kifap3	NA	-0.125125	NA	NA	NA	NA	NA	NA
Kiz	-0.093922	NA	NA	NA	NA	NA	NA	NA
Klc1	NA	NA	NA	NA	-0.896519	NA	NA	NA
Klc4	NA	-0.139092	NA	NA	NA	NA	NA	NA
Klf13	NA	-0.104163	-0.351432	NA	NA	-0.800186	NA	NA
Klf15	0.131602	NA	0.27263	NA	NA	NA	NA	NA
Klf2	NA	NA	NA	NA	-0.965251	NA	NA	NA
Klf3	NA	NA	NA	NA	-0.593405	NA	NA	NA
Klf5	NA	NA	NA	NA	-0.655006	NA	NA	NA
Klf6	-0.452902	NA	-0.270804	NA	-1.9009	NA	NA	NA
Klf7	NA	NA	-0.18681	NA	NA	NA	NA	NA
Klf9	0.20173	0.278542	NA	NA	NA	NA	NA	NA
Klhdc10	NA	NA	NA	NA	-0.428597	NA	NA	NA
Klhdc2	-0.0684093	NA	NA	NA	NA	0.351138	NA	NA
Klhdc8a	-0.187549	-0.0390988	NA	NA	NA	NA	NA	-0.392628
Klhl18	NA	NA	NA	NA	NA	NA	-0.403234	NA
Klhl24	NA	NA	NA	NA	-0.602502	NA	NA	NA
Klhl5	NA	NA	NA	NA	-0.724861	NA	NA	NA
Klhl9	NA	-0.0894913	NA	NA	NA	NA	NA	NA
Klk1	NA	NA	NA	NA	0.196796	NA	NA	NA
Kmo	0.125341	NA	NA	NA	NA	NA	NA	NA
Kmt2a	NA	NA	NA	NA	-0.454407	NA	NA	NA
Kmt5b	NA	NA	NA	NA	-1.00829	NA	NA	NA
Kmt5c	NA	NA	0.404472	NA	-0.285209	NA	NA	NA
Kng2	NA	NA	NA	NA	0.536452	NA	NA	NA
Knl1	NA	NA	NA	NA	NA	0.411311	NA	NA
Kpna4	NA	NA	NA	NA	NA	NA	-0.414963	NA
Kpna6	-0.111359	NA	NA	NA	NA	NA	NA	NA
Krt10	NA	-0.0951228	NA	NA	NA	NA	NA	NA
Krt18	NA	-0.224909	NA	NA	-0.642472	NA	NA	NA
Krt8	-0.449442	-0.423752	-0.904687	-0.840123	-0.469673	NA	NA	NA
Krtcap3	NA	-0.120898	NA	NA	-0.735138	NA	NA	-0.541245
Kti12	NA	NA	0.236385	NA	NA	NA	NA	NA
Ktn1	NA	-0.143778	NA	NA	NA	NA	NA	NA
Kxd1	NA	-0.112609	0.225484	NA	NA	NA	NA	NA
Kyat1	NA	NA	0.332956	NA	NA	NA	NA	NA
Kynu	NA	NA	0.29688	NA	NA	NA	NA	NA
L1cam	NA	NA	NA	NA	-0.767591	NA	NA	NA
L3hypdh	0.12727	NA	NA	NA	NA	NA	NA	NA
Lactb2	0.194049	NA	NA	NA	NA	NA	NA	NA
Lage3	NA	-0.120061	NA	-0.309073	NA	NA	NA	NA
Lair1	NA	NA	NA	NA	NA	-0.721611	NA	NA
Lama5	NA	NA	NA	NA	-0.838454	NA	NA	NA
Lamb1	-0.0573243	NA	NA	NA	NA	NA	NA	NA
Lamb2	NA	NA	NA	NA	NA	NA	1.20116	NA
Lamp1	NA	NA	-0.395406	NA	0.576359	NA	NA	NA
Lamp2	NA	NA	-0.324384	NA	NA	NA	NA	NA
Lamtor1	NA	NA	NA	NA	NA	-0.80215	NA	NA
Lamtor5	NA	NA	0.129724	NA	NA	NA	NA	NA
Laptm4a	-0.165172	NA	-0.493833	NA	NA	NA	NA	NA
Large2	NA	NA	NA	NA	-0.71855	NA	NA	NA
Larp4b	NA	NA	0.177708	NA	NA	NA	NA	NA
Larp7	NA	-0.228646	NA	NA	NA	NA	NA	NA
Lars2	-0.304123	-0.31123	NA	NA	-1.73997	-1.22083	NA	NA
Las1l	NA	NA	NA	NA	NA	NA	-0.311496	NA
Lasp1	-0.103946	NA	-0.501378	NA	NA	NA	NA	NA
Lbh	NA	NA	-0.375525	NA	NA	-0.633012	-1.3764	NA
Lcn2	NA	NA	NA	NA	-1.47238	NA	NA	NA
Lcorl	NA	NA	NA	NA	-0.425422	NA	NA	NA
Lcp2	NA	NA	NA	NA	NA	-0.311613	NA	NA
Ldb1	NA	NA	0.213308	NA	NA	NA	NA	NA
Ldha	NA	NA	-0.330385	NA	NA	NA	NA	NA
Ldhb	NA	-0.144127	NA	NA	0.252648	0.687275	NA	NA
Ldhd	NA	0.34729	0.35293	NA	NA	1.03126	NA	NA
Ldlrap1	NA	NA	NA	-0.522578	NA	NA	NA	NA
Lemd3	NA	NA	NA	-0.527248	NA	NA	NA	NA
Leng8	NA	NA	NA	NA	-1.53734	NA	NA	NA
Leprot	NA	NA	-0.21949	NA	NA	NA	NA	NA
Leprotl1	NA	-0.112673	NA	NA	NA	NA	NA	NA
Lgals1	NA	-0.346351	NA	NA	NA	NA	NA	NA
Lgals3	NA	-0.298801	-0.759391	NA	NA	NA	NA	-1.3892
Lgals4	NA	NA	NA	0.358152	NA	NA	NA	NA
Lgals8	NA	-0.0473941	NA	NA	-0.837769	NA	NA	NA
Lgalsl	NA	NA	NA	NA	-0.410462	NA	NA	NA
Lgmn	NA	0.281996	NA	NA	NA	NA	NA	0.844653
Lhx1	NA	NA	0.311844	NA	NA	NA	NA	NA
Lhx1os	NA	NA	NA	NA	0.549936	NA	NA	NA
Lifr	-0.0642787	NA	NA	NA	NA	NA	NA	NA
Lilr4b	NA	NA	NA	NA	NA	-1.45228	NA	NA
Limch1	NA	NA	NA	0.476987	NA	NA	NA	NA
Limd2	NA	-0.100166	NA	NA	NA	NA	NA	NA
Litaf	-0.111206	NA	-0.243829	NA	NA	NA	-1.09383	NA
Llgl2	NA	NA	0.246588	NA	NA	NA	NA	NA
Llph	-0.0962179	NA	NA	NA	NA	NA	NA	NA
Lman2l	NA	NA	NA	0.378886	NA	NA	NA	NA
Lmbrd2	0.176991	NA	NA	NA	NA	NA	NA	NA
Lmf2	NA	NA	-0.160203	NA	NA	NA	NA	NA
Lmna	-0.158867	NA	-0.764735	NA	NA	NA	NA	NA
Lmtk2	NA	NA	NA	NA	-0.692764	NA	NA	NA
Lnpep	NA	NA	NA	0.506718	NA	NA	NA	NA
Lnpk	NA	NA	-0.227361	NA	NA	NA	NA	NA
Lonp1	NA	NA	NA	NA	NA	0.571824	NA	NA
Lonp2	NA	-0.0844407	NA	NA	NA	NA	NA	NA
Lpar6	NA	NA	0.25402	NA	NA	NA	NA	NA
Lpcat3	NA	NA	NA	-0.493277	NA	NA	NA	NA
Lpin1	0.115235	NA	0.501253	0.425382	NA	NA	NA	NA
Lpl	0.29385	0.281274	0.93842	0.5807	1.20069	NA	NA	NA
Lpp	NA	-0.248025	NA	NA	NA	NA	NA	NA
Lrch3	NA	NA	NA	NA	-0.276643	NA	NA	NA
Lrp2	0.138654	0.474799	0.290007	0.424879	NA	NA	NA	NA
Lrp6	NA	-0.0980974	NA	NA	NA	NA	NA	NA
Lrrc25	NA	NA	NA	NA	NA	-1.03071	NA	NA
Lrrc59	NA	-0.132649	NA	NA	NA	NA	-1.17202	NA
Lrrc8d	0.0721151	NA	NA	NA	NA	NA	NA	NA
Lrrfip1	NA	NA	NA	NA	-0.60347	NA	NA	NA
Lrrfip2	NA	-0.0958348	NA	NA	NA	NA	NA	NA
Lrrk2	NA	NA	0.373432	NA	NA	NA	NA	NA
Lrwd1	NA	NA	NA	NA	NA	NA	-0.311496	NA
Lsg1	NA	NA	NA	-0.584988	NA	NA	NA	NA
Lsm10	NA	-0.171368	NA	NA	-0.0853436	NA	NA	NA
Lsm12	NA	-0.177151	NA	NA	NA	NA	NA	NA
Lsm14a	NA	NA	0.183143	NA	NA	NA	NA	NA
Lsm2	-0.0376373	-0.0943209	NA	NA	NA	NA	NA	NA
Lsm3	NA	-0.176573	NA	NA	NA	NA	NA	NA
Lsm4	-0.161646	NA	NA	NA	NA	NA	NA	NA
Lsm5	NA	-0.250041	NA	NA	NA	NA	NA	NA
Lsm6	NA	-0.134695	NA	NA	NA	NA	NA	NA
Lsm7	NA	NA	NA	NA	NA	NA	-0.642949	NA
Lsr	-0.0995992	NA	NA	NA	NA	NA	NA	NA
Ltbr	NA	NA	NA	-0.41476	NA	NA	NA	NA
Ly6a	-0.374794	-0.589972	-0.533996	NA	NA	-1.07079	1.12179	NA
Ly6e	-0.516209	-0.769351	-0.629668	-0.544209	NA	-0.724056	NA	NA
Lyn	NA	NA	NA	NA	NA	-0.746113	NA	NA
Lypla1	0.191009	NA	NA	NA	NA	NA	NA	NA
Lypla2	NA	NA	NA	NA	NA	NA	-0.907009	NA
Lyplal1	NA	NA	NA	NA	NA	NA	NA	1.12409
Lyrm9	NA	NA	NA	NA	NA	NA	NA	-0.40093
Lztfl1	NA	NA	NA	NA	NA	NA	-0.614729	NA
Lztr1	NA	NA	0.269064	NA	NA	NA	NA	NA
M6pr	NA	-0.114366	-0.30325	NA	NA	NA	NA	NA
Madd	NA	NA	NA	NA	NA	NA	-0.536422	NA
Maea	NA	NA	-0.318572	NA	NA	NA	NA	NA
Maf	0.219009	NA	0.7714	0.194854	NA	NA	NA	NA
Mafb	NA	NA	0.379501	NA	NA	NA	NA	NA
Maff	NA	-0.208513	-0.476018	NA	NA	-0.451474	NA	NA
Mafg	NA	NA	NA	NA	-0.0920038	NA	NA	NA
Maged1	NA	-0.0553013	NA	NA	NA	NA	NA	NA
Mageh1	NA	-0.151668	NA	NA	NA	NA	NA	NA
Magoh	-0.168205	-0.225721	NA	NA	NA	NA	NA	NA
Magt1	-0.0926215	NA	NA	NA	NA	NA	-0.71526	NA
Maip1	NA	-0.122214	NA	NA	NA	NA	NA	NA
Mal	NA	NA	NA	NA	0.730368	NA	1.83165	NA
Malat1	0.715532	1.17893	-0.152623	NA	-1.57447	NA	NA	NA
Man1a	NA	NA	NA	0.367777	NA	NA	NA	NA
Man1c1	NA	NA	NA	NA	NA	NA	-1.09517	NA
Man2a2	NA	NA	NA	NA	-0.547897	NA	NA	NA
Man2b1	NA	NA	NA	0.326114	NA	NA	NA	NA
Man2c1	NA	NA	-0.110139	0.328363	NA	NA	NA	NA
Manba	NA	-0.177042	NA	NA	NA	NA	NA	NA
Manbal	NA	-0.125653	NA	NA	NA	NA	NA	NA
Map1lc3b	NA	-0.147278	NA	NA	0.655437	NA	NA	NA
Map1s	NA	NA	-0.153965	NA	NA	NA	NA	NA
Map2k1	NA	NA	NA	NA	NA	0.351568	-0.644059	NA
Map2k5	NA	NA	NA	NA	NA	NA	NA	-0.517505
Map3k1	NA	NA	-0.341354	-0.2514	-0.797892	NA	NA	NA
Map3k11	-0.040999	NA	NA	NA	NA	NA	NA	NA
Map3k13	NA	NA	NA	-0.391439	NA	NA	NA	NA
Map3k14	NA	NA	-0.247053	NA	NA	NA	-0.574585	NA
Map3k20	NA	NA	NA	NA	-0.577357	NA	NA	NA
Map3k7	NA	NA	0.212688	NA	NA	NA	NA	NA
Map3k7cl	-0.101776	NA	NA	NA	NA	NA	NA	NA
Map4	NA	NA	-0.142833	NA	NA	NA	NA	NA
Map4k3	NA	NA	NA	NA	-0.568842	NA	NA	NA
Map4k4	NA	NA	-0.252821	NA	-0.693264	NA	NA	NA
Map7	NA	NA	NA	0.452396	NA	NA	NA	NA
Mapk1	NA	NA	NA	NA	NA	NA	-0.543613	NA
Mapk12	NA	NA	NA	NA	-0.50879	NA	NA	NA
Mapk1ip1	NA	NA	NA	NA	-0.550078	NA	NA	NA
Mapk1ip1l	NA	NA	NA	NA	-0.32799	NA	NA	NA
Mapk6	NA	NA	NA	NA	NA	NA	-0.340889	NA
Mapk7	NA	NA	NA	NA	-0.496086	NA	NA	NA
Mapk8	NA	NA	NA	NA	-0.570724	NA	NA	NA
2022-03-02	NA	NA	-0.20544	NA	0.33879	NA	NA	NA
Marcks	NA	NA	NA	NA	-0.286045	NA	NA	NA
Marcksl1	NA	-0.124216	NA	NA	-0.564606	NA	NA	-0.566773
Marf1	NA	NA	0.106256	NA	NA	NA	NA	NA
Marveld2	NA	NA	-0.321717	NA	NA	NA	NA	NA
Marveld3	NA	NA	-0.0808415	NA	NA	NA	NA	NA
Masp1	NA	NA	-0.24631	NA	NA	NA	NA	NA
Mat2a	0.203981	NA	NA	NA	-0.959568	NA	NA	NA
Mau2	NA	NA	NA	0.350043	NA	NA	NA	NA
Mbd1	NA	NA	0.220854	NA	NA	0.605339	NA	NA
Mbd6	NA	NA	0.200603	NA	NA	NA	NA	NA
Mbnl1	0.148377	NA	NA	NA	NA	NA	NA	NA
Mbnl2	NA	NA	-0.393308	NA	NA	NA	NA	NA
Mbtps1	NA	NA	NA	NA	NA	0.320725	NA	NA
Mcee	NA	-0.100908	NA	NA	0.0379166	NA	NA	NA
Mcmbp	-0.132203	NA	-0.28922	NA	NA	NA	NA	NA
Mcrip2	0.157507	NA	NA	NA	0.665426	NA	NA	NA
Mcrs1	NA	-0.111073	NA	NA	NA	NA	NA	NA
Mcts1	NA	-0.115466	NA	NA	NA	NA	NA	NA
Mcts2	-0.0410788	NA	NA	NA	NA	NA	NA	NA
Mcu	NA	NA	NA	NA	NA	NA	-0.442213	NA
Mdh1	0.172309	NA	NA	0.540628	1.12781	NA	NA	NA
Mdh2	NA	NA	NA	NA	0.805757	NA	NA	NA
Mdk	0.309856	0.707523	0.211465	NA	NA	NA	NA	NA
Mdm4	NA	NA	NA	NA	-0.95934	NA	NA	NA
Me1	0.266329	NA	NA	NA	NA	NA	NA	NA
Mecp2	NA	NA	NA	NA	-0.572565	NA	NA	NA
Med13	NA	NA	NA	NA	-0.680946	NA	NA	NA
Med13l	NA	NA	NA	-0.488865	NA	NA	NA	NA
Med16	NA	NA	NA	NA	NA	NA	-0.342919	NA
Med28	0.213744	NA	NA	NA	NA	NA	NA	NA
Med29	NA	NA	NA	NA	-0.384119	NA	NA	NA
Med30	-0.0991606	-0.0525292	NA	NA	NA	NA	NA	NA
Med4	NA	NA	0.370678	NA	NA	NA	NA	NA
Med6	NA	-0.0563637	NA	NA	NA	NA	NA	NA
Med7	NA	NA	0.228703	NA	NA	NA	NA	NA
Med8	NA	-0.109549	NA	NA	NA	NA	NA	NA
Med9	NA	-0.154142	NA	NA	NA	NA	NA	NA
Mef2a	NA	NA	-0.346365	NA	NA	NA	NA	NA
Mef2d	NA	NA	-0.336209	NA	NA	NA	NA	NA
Megf8	NA	NA	0.245453	NA	NA	NA	NA	NA
Mep1a	-0.139078	NA	NA	NA	NA	NA	NA	NA
Mertk	NA	NA	0.262685	0.284401	NA	NA	NA	NA
Metap1d	NA	NA	NA	NA	-0.459099	NA	NA	NA
Mettl17	NA	NA	0.262626	NA	NA	NA	NA	NA
[truncated: 2,099 more rows]

## Sheet: Suppl-tab-6
Control
ligand	receptor	cell_from_mean_exprs	cell_from	cell_to_mean_exprs	cell_to	comm_type
Hbegf	Cd9	1.3132	2	1.69646	4	growth factor
Hbegf	Cd9	1.3132	2	0.98008	7	growth factor
Hbegf	Cd9	0.718171	3	1.69646	4	growth factor
Hbegf	Cd9	1.3132	2	0.876413	1	growth factor
Igfbp4	Lrp6	1.69326	0	0.625865	7	growth factor
Igfbp4	Lrp6	1.57375	3	0.625865	7	growth factor
Hbegf	Cd9	0.565895	4	1.69646	4	growth factor
Igfbp4	Lrp6	1.69326	0	0.534082	2	growth factor
Vegfa	Itgb1	1.05708	3	0.821634	7	growth factor
Igfbp4	Lrp6	1.57375	3	0.534082	2	growth factor
Igfbp4	Lrp6	1.69326	0	0.485398	3	growth factor
Vegfa	Itgav	1.05708	3	0.739331	4	growth factor
Igfbp4	Lrp6	1.57375	3	0.485398	3	growth factor
Igfbp4	Lrp6	1.15829	1	0.625865	7	growth factor
Hbegf	Cd82	1.3132	2	0.550997	7	growth factor
Vegfa	Itgb1	0.880554	2	0.821634	7	growth factor
Hbegf	Cd9	1.3132	2	0.536398	5	growth factor
Hbegf	Cd9	0.718171	3	0.98008	7	growth factor
Vegfa	Itgb1	1.05708	3	0.63996	2	growth factor
Vegfa	Itgav	0.880554	2	0.739331	4	growth factor
Igfbp4	Lrp6	1.01723	7	0.625865	7	growth factor
Hbegf	Cd9	0.373698	7	1.69646	4	growth factor
Hbegf	Cd9	0.718171	3	0.876413	1	growth factor
Igfbp4	Lrp6	1.15829	1	0.534082	2	growth factor
Vegfa	Itgb1	1.05708	3	0.569978	1	growth factor
Hbegf	Egfr	1.3132	2	0.457356	2	growth factor
Vegfa	Itgb1	0.880554	2	0.63996	2	growth factor
Igfbp4	Lrp6	1.15829	1	0.485398	3	growth factor
Pdgfb	Itgav	0.76021	2	0.739331	4	growth factor
Hbegf	Prlr	1.3132	2	0.425275	7	growth factor
Hbegf	Cd9	0.565895	4	0.98008	7	growth factor
Igfbp4	Lrp6	1.01723	7	0.534082	2	growth factor
Vegfa	Sirpa	1.05708	3	0.499598	3	growth factor
Hbegf	Cd9	0.298245	1	1.69646	4	growth factor
Vegfa	Itgb1	0.880554	2	0.569978	1	growth factor
Vegfa	Itgb1	1.05708	3	0.473279	5	growth factor
Hbegf	Cd9	0.565895	4	0.876413	1	growth factor
Igfbp4	Lrp6	1.01723	7	0.485398	3	growth factor
Hbegf	Cd9	1.3132	2	0.372944	0	growth factor
Hbegf	Cd9	1.3132	2	0.368182	2	growth factor
Vegfa	Egfr	1.05708	3	0.457356	2	growth factor
Vegfa	Itgb1	1.05708	3	0.445505	0	growth factor
Igfbp4	Fzd8	1.69326	0	0.273921	4	growth factor
Vegfa	Sirpa	0.880554	2	0.499598	3	growth factor
Vegfa	Itgb1	0.530785	4	0.821634	7	growth factor
Hbegf	Egfr	1.3132	2	0.329757	3	growth factor
Igfbp4	Fzd8	1.57375	3	0.273921	4	growth factor
Vegfa	Itgb1	0.880554	2	0.473279	5	growth factor
Vegfa	Egfr	0.880554	2	0.457356	2	growth factor
Hbegf	Cd82	0.718171	3	0.550997	7	growth factor
Vegfa	Itgav	0.530785	4	0.739331	4	growth factor
Vegfa	Itgb1	0.880554	2	0.445505	0	growth factor
Hbegf	Cd9	0.718171	3	0.536398	5	growth factor
Igfbp4	Lrp6	0.607597	2	0.625865	7	growth factor
Hbegf	Cd82	1.3132	2	0.287324	4	growth factor
Vegfa	Itgb1	1.05708	3	0.356652	4	growth factor
Vegfa	Itgav	1.05708	3	0.35558	2	growth factor
Hbegf	Cd9	0.373698	7	0.98008	7	growth factor
Igfbp4	Lrp6	1.69326	0	0.211983	1	growth factor
Vegfa	Itgav	1.05708	3	0.337719	1	growth factor
Vegfa	Sirpa	1.05708	3	0.332955	2	growth factor
Vegfa	Itgb1	1.05708	3	0.332459	3	growth factor
Vegfa	Egfr	1.05708	3	0.329757	3	growth factor
Hbegf	Erbb2	1.3132	2	0.265386	3	growth factor
Hbegf	Cd44	1.3132	2	0.26467	5	growth factor
Vegfa	Sirpa	1.05708	3	0.327084	5	growth factor
Vegfa	Itgb1	0.530785	4	0.63996	2	growth factor
Igfbp4	Lrp6	1.57375	3	0.211983	1	growth factor
Hbegf	Egfr	0.718171	3	0.457356	2	growth factor
Hbegf	Cd9	0.373698	7	0.876413	1	growth factor
Igfbp4	Lrp6	0.607597	2	0.534082	2	growth factor
Igfbp4	Lrp6	1.69326	0	0.189817	0	growth factor
Igfbp4	Fzd8	1.15829	1	0.273921	4	growth factor
Vegfa	Itgb1	0.880554	2	0.356652	4	growth factor
Vegfa	Itgav	0.880554	2	0.35558	2	growth factor
Hbegf	Cd82	0.565895	4	0.550997	7	growth factor
Hbegf	Prlr	0.718171	3	0.425275	7	growth factor
Hbegf	Cd9	0.565895	4	0.536398	5	growth factor
Vegfa	Itgb1	0.530785	4	0.569978	1	growth factor
Igfbp4	Lrp6	1.57375	3	0.189817	0	growth factor
Vegfa	Itgav	0.880554	2	0.337719	1	growth factor
Igfbp4	Lrp6	0.607597	2	0.485398	3	growth factor
Hbegf	Erbb4	1.3132	2	0.224434	4	growth factor
Vegfa	Sirpa	0.880554	2	0.332955	2	growth factor
Vegfa	Itgb1	0.880554	2	0.332459	3	growth factor
Hbegf	Cd9	0.298245	1	0.98008	7	growth factor
Pdgfb	Itgav	0.393949	3	0.739331	4	growth factor
Vegfa	Egfr	0.880554	2	0.329757	3	growth factor
Vegfa	Sirpa	0.880554	2	0.327084	5	growth factor
Vegfa	Sirpa	1.05708	3	0.272129	1	growth factor
Igfbp4	Lrp6	0.448041	5	0.625865	7	growth factor
Igfbp4	Fzd8	1.01723	7	0.273921	4	growth factor
Tgfb1	Itgav	0.370371	5	0.739331	4	growth factor
Pdgfb	Itgav	0.76021	2	0.35558	2	growth factor
Vegfa	Itgav	1.05708	3	0.254233	3	growth factor
Hbegf	Cd9	0.718171	3	0.372944	0	growth factor
Vegfa	Sirpa	0.530785	4	0.499598	3	growth factor
Hbegf	Cd9	0.718171	3	0.368182	2	growth factor
Hbegf	Cd9	0.298245	1	0.876413	1	growth factor
Vegfa	Itgav	1.05708	3	0.246634	0	growth factor
Hbegf	Egfr	0.565895	4	0.457356	2	growth factor
Pdgfb	Itgav	0.76021	2	0.337719	1	growth factor
Vegfa	Itgb1	0.530785	4	0.473279	5	growth factor
Igfbp4	Lrp6	1.15829	1	0.211983	1	growth factor
Tgfb1	Itgb8	0.370371	5	0.655465	2	growth factor
Vegfa	Egfr	0.530785	4	0.457356	2	growth factor
Vegfa	Sirpa	1.05708	3	0.228065	0	growth factor
Hbegf	Prlr	0.565895	4	0.425275	7	growth factor
Vegfa	Sirpa	0.880554	2	0.272129	1	growth factor
Igfbp4	Lrp6	0.448041	5	0.534082	2	growth factor
Tgfb1	Itgb6	0.370371	5	0.645168	2	growth factor
Hbegf	Egfr	0.718171	3	0.329757	3	growth factor
Vegfa	Itgb1	0.530785	4	0.445505	0	growth factor
Tgfb1	Tgfbr1	0.370371	5	0.623636	5	growth factor
Pdgfb	Itgav	0.307794	1	0.739331	4	growth factor
Vegfa	Itgav	0.880554	2	0.254233	3	growth factor
Vegfa	Nrp1	1.05708	3	0.210791	2	growth factor
Igfbp4	Fzd8	1.69326	0	0.131422	2	growth factor
Igfbp4	Lrp6	1.15829	1	0.189817	0	growth factor
Igfbp4	Lrp6	0.448041	5	0.485398	3	growth factor
Vegfa	Itgav	0.880554	2	0.246634	0	growth factor
Igfbp4	Lrp6	1.01723	7	0.211983	1	growth factor
Hbegf	Cd9	0.565895	4	0.372944	0	growth factor
Igfbp4	Lrp6	1.69326	0	0.124454	4	growth factor
Hbegf	Cd9	0.565895	4	0.368182	2	growth factor
Igfbp4	Fzd8	1.57375	3	0.131422	2	growth factor
Hbegf	Cd82	0.718171	3	0.287324	4	growth factor
Hbegf	Cd82	0.373698	7	0.550997	7	growth factor
Vegfa	Sirpa	0.880554	2	0.228065	0	growth factor
Hbegf	Cd9	0.373698	7	0.536398	5	growth factor
Hbegf	Erbb2	1.3132	2	0.150711	2	growth factor
Igfbp4	Lrp6	1.57375	3	0.124454	4	growth factor
Pdgfb	Itgav	0.76021	2	0.254233	3	growth factor
Igfbp4	Lrp6	1.01723	7	0.189817	0	growth factor
Hbegf	Erbb2	0.718171	3	0.265386	3	growth factor
Hbegf	Cd44	0.718171	3	0.26467	5	growth factor
Vegfa	Itgb1	0.530785	4	0.356652	4	growth factor
Igf1	Igf1r	0.161881	5	1.16682	2	growth factor
Vegfa	Itgav	0.530785	4	0.35558	2	growth factor
Pdgfb	Itgav	0.76021	2	0.246634	0	growth factor
Hbegf	Egfr	0.565895	4	0.329757	3	growth factor
Vegfa	Nrp1	0.880554	2	0.210791	2	growth factor
Tgfb1	Cxcr4	0.370371	5	0.498225	5	growth factor
Hbegf	Cd9	0.10839	5	1.69646	4	growth factor
Vegfa	Itgav	0.530785	4	0.337719	1	growth factor
Pdgfb	Itgav	0.241291	5	0.739331	4	growth factor
Tgfb1	Tgfbr1	0.370371	5	0.480951	4	growth factor
Vegfa	Sirpa	0.530785	4	0.332955	2	growth factor
Vegfa	Itgb1	0.530785	4	0.332459	3	growth factor
Pdgfb	Lrp1	0.76021	2	0.231512	5	growth factor
Vegfa	Egfr	0.530785	4	0.329757	3	growth factor
Vegfa	Sirpa	0.530785	4	0.327084	5	growth factor
Hbegf	Cd9	0.102131	0	1.69646	4	growth factor
Hbegf	Egfr	0.373698	7	0.457356	2	growth factor
Igfbp4	Fzd8	0.607597	2	0.273921	4	growth factor
Hbegf	Egfr	1.3132	2	0.125722	7	growth factor
Hbegf	Erbb2	1.3132	2	0.125722	7	growth factor
Hbegf	Cd82	0.298245	1	0.550997	7	growth factor
Hbegf	Cd82	1.3132	2	0.125094	1	growth factor
Hbegf	Cd82	0.565895	4	0.287324	4	growth factor
Hbegf	Erbb4	0.718171	3	0.224434	4	growth factor
Hbegf	Cd9	0.298245	1	0.536398	5	growth factor
Hbegf	Egfr	1.3132	2	0.121669	1	growth factor
Hbegf	Prlr	0.373698	7	0.425275	7	growth factor
Tgfb1	Itgb8	0.370371	5	0.414615	3	growth factor
Tgfb1	Itgb6	0.370371	5	0.414231	3	growth factor
Igfbp4	Fzd8	1.15829	1	0.131422	2	growth factor
Hbegf	Erbb2	0.565895	4	0.265386	3	growth factor
Hbegf	Cd44	0.565895	4	0.26467	5	growth factor
Hbegf	Egfr	1.3132	2	0.112786	0	growth factor
Tgfb1	Itgb6	0.370371	5	0.398588	1	growth factor
Hbegf	Prlr	1.3132	2	0.112316	2	growth factor
Igf1	Igf1r	0.161881	5	0.897252	3	growth factor
Vegfa	Sirpa	0.530785	4	0.272129	1	growth factor
Igfbp4	Lrp6	1.15829	1	0.124454	4	growth factor
Hbegf	Erbb2	1.3132	2	0.108289	4	growth factor
Pdgfb	Itgav	0.393949	3	0.35558	2	growth factor
Hbegf	Cd9	0.373698	7	0.372944	0	growth factor
Tgfb1	Tgfbr1	0.370371	5	0.375132	2	growth factor
Hbegf	Cd9	0.373698	7	0.368182	2	growth factor
Hbegf	Egfr	0.298245	1	0.457356	2	growth factor
Vegfa	Itgav	0.530785	4	0.254233	3	growth factor
Igfbp4	Fzd8	1.01723	7	0.131422	2	growth factor
Pdgfb	Itgav	0.393949	3	0.337719	1	growth factor
Vegfa	Egfr	1.05708	3	0.125722	7	growth factor
Tgfb1	Itgav	0.370371	5	0.35558	2	growth factor
Vegfa	Itgav	0.530785	4	0.246634	0	growth factor
Igfbp4	Fzd8	1.69326	0	0.0764679	3	growth factor
Igfbp4	Lrp6	0.607597	2	0.211983	1	growth factor
Vegfa	Egfr	1.05708	3	0.121669	1	growth factor
Hbegf	Erbb4	0.565895	4	0.224434	4	growth factor
Hbegf	Cd82	1.3132	2	0.0966145	5	growth factor
Hbegf	Prlr	0.298245	1	0.425275	7	growth factor
Igfbp4	Lrp6	1.01723	7	0.124454	4	growth factor
Tgfb1	Itgav	0.370371	5	0.337719	1	growth factor
Igfbp4	Lrp6	1.69326	0	0.0737744	5	growth factor
Hbegf	Egfr	0.373698	7	0.329757	3	growth factor
Ctgf	Lrp6	0.196398	1	0.625865	7	growth factor
Igfbp4	Fzd8	0.448041	5	0.273921	4	growth factor
Vegfa	Sirpa	0.530785	4	0.228065	0	growth factor
Igfbp4	Fzd8	1.57375	3	0.0764679	3	growth factor
Vegfa	Egfr	1.05708	3	0.112786	0	growth factor
Igfbp4	Lrp6	1.57375	3	0.0737744	5	growth factor
Ctgf	Lrp6	0.185226	4	0.625865	7	growth factor
Igfbp4	Lrp6	0.607597	2	0.189817	0	growth factor
Ctgf	Lrp6	0.184038	2	0.625865	7	growth factor
Igfbp4	Lrp6	0.182253	4	0.625865	7	growth factor
Tgfb1	Itgb8	0.370371	5	0.302283	7	growth factor
Vegfa	Nrp1	0.530785	4	0.210791	2	growth factor
Hbegf	Cd9	0.298245	1	0.372944	0	growth factor
Vegfa	Egfr	0.880554	2	0.125722	7	growth factor
Egf	Egfr	0.240848	4	0.457356	2	growth factor
Hbegf	Cd9	0.298245	1	0.368182	2	growth factor
Hbegf	Erbb2	1.3132	2	0.0835522	1	growth factor
Pdgfb	Itgav	0.307794	1	0.35558	2	growth factor
Hbegf	Erbb2	0.718171	3	0.150711	2	growth factor
Hbegf	Cd82	1.3132	2	0.0818811	2	growth factor
Hbegf	Cd82	0.373698	7	0.287324	4	growth factor
Vegfa	Nrp1	1.05708	3	0.101448	5	growth factor
Vegfa	Egfr	0.880554	2	0.121669	1	growth factor
Vegfa	Itgb1	0.129463	5	0.821634	7	growth factor
Hbegf	Cd9	0.10839	5	0.98008	7	growth factor
Tgfb1	Tgfbr2	0.370371	5	0.285569	5	growth factor
Ctgf	Lrp6	0.196398	1	0.534082	2	growth factor
Pdgfb	Itgav	0.307794	1	0.337719	1	growth factor
Hbegf	Prlr	1.3132	2	0.0790903	0	growth factor
Tgfb1	Itgb6	0.370371	5	0.270773	0	growth factor
Pdgfb	Itgav	0.393949	3	0.254233	3	growth factor
Hbegf	Cd9	0.102131	0	0.98008	7	growth factor
Pdgfb	Lrp1	0.76021	2	0.130753	7	growth factor
Vegfa	Egfr	0.880554	2	0.112786	0	growth factor
Hbegf	Erbb2	0.373698	7	0.265386	3	growth factor
Ctgf	Lrp6	0.185226	4	0.534082	2	growth factor
Hbegf	Cd44	0.373698	7	0.26467	5	growth factor
Vegfa	Itgb1	0.119953	0	0.821634	7	growth factor
Hbegf	Egfr	0.298245	1	0.329757	3	growth factor
Ctgf	Lrp6	0.184038	2	0.534082	2	growth factor
Tgfb1	Itgb8	0.370371	5	0.26411	0	growth factor
Igfbp4	Lrp6	0.182253	4	0.534082	2	growth factor
Pdgfb	Itgav	0.393949	3	0.246634	0	growth factor
Tgfb1	Sdc2	0.370371	5	0.260305	1	growth factor
Vegfa	Itgav	0.129463	5	0.739331	4	growth factor
Ctgf	Lrp6	0.196398	1	0.485398	3	growth factor
Hbegf	Cd9	0.10839	5	0.876413	1	growth factor
Igfbp4	Lrp6	0.448041	5	0.211983	1	growth factor
Tgfb1	Itgav	0.370371	5	0.254233	3	growth factor
Vegfa	Nrp1	1.05708	3	0.0883998	0	growth factor
Pdgfb	S1pr1	0.76021	2	0.122788	5	growth factor
Pdgfb	Itgav	0.125722	7	0.739331	4	growth factor
Tgfb1	Itgav	0.370371	5	0.246634	0	growth factor
Pdgfb	Lrp1	0.393949	3	0.231512	5	growth factor
Hbegf	Egfr	0.718171	3	0.125722	7	growth factor
Hbegf	Erbb2	0.718171	3	0.125722	7	growth factor
Hbegf	Cd9	1.3132	2	0.0686265	3	growth factor
Ctgf	Lrp6	0.185226	4	0.485398	3	growth factor
Hbegf	Cd82	0.718171	3	0.125094	1	growth factor
Hbegf	Cd9	0.102131	0	0.876413	1	growth factor
Ctgf	Lrp6	0.184038	2	0.485398	3	growth factor
Vegfa	Nrp1	0.880554	2	0.101448	5	growth factor
Vegfa	Itgav	0.119953	0	0.739331	4	growth factor
Igfbp4	Fzd8	1.15829	1	0.0764679	3	growth factor
Igfbp4	Lrp6	0.182253	4	0.485398	3	growth factor
Hbegf	Egfr	0.718171	3	0.121669	1	growth factor
Hbegf	Erbb2	1.3132	2	0.0662981	0	growth factor
Vegfa	Nrp1	1.05708	3	0.0822567	1	growth factor
Vegfa	Itga9	1.05708	3	0.081605	5	growth factor
Pdgfb	Itgav	0.241291	5	0.35558	2	growth factor
Hbegf	Cd82	0.298245	1	0.287324	4	growth factor
Igfbp4	Lrp6	1.15829	1	0.0737744	5	growth factor
Hbegf	Erbb2	0.565895	4	0.150711	2	growth factor
Igfbp4	Lrp6	0.448041	5	0.189817	0	growth factor
Hbegf	Prlr	1.3132	2	0.0643118	3	growth factor
Hbegf	Erbb4	0.373698	7	0.224434	4	growth factor
Ngf	Kidins220	0.125722	7	0.665028	3	growth factor
Vegfa	Itgb1	0.129463	5	0.63996	2	growth factor
Pdgfb	Itgav	0.111654	4	0.739331	4	growth factor
Pdgfb	Itgav	0.241291	5	0.337719	1	growth factor
Hbegf	Egfr	0.718171	3	0.112786	0	growth factor
Vegfa	Itgav	1.05708	3	0.0765962	5	growth factor
Ctgf	Lrp6	0.12899	3	0.625865	7	growth factor
Hbegf	Prlr	0.718171	3	0.112316	2	growth factor
Igfbp4	Fzd8	0.607597	2	0.131422	2	growth factor
Ctgf	Itgb2	0.196398	1	0.40593	5	growth factor
Egf	Egfr	0.240848	4	0.329757	3	growth factor
Hbegf	Erbb2	0.298245	1	0.265386	3	growth factor
Hbegf	Cd44	0.298245	1	0.26467	5	growth factor
Tgfb1	Itgav	0.105977	4	0.739331	4	growth factor
Pdgfb	Itgav	0.307794	1	0.254233	3	growth factor
Vegfa	Nrp1	0.880554	2	0.0883998	0	growth factor
Igfbp4	Fzd8	1.01723	7	0.0764679	3	growth factor
Hbegf	Erbb2	0.718171	3	0.108289	4	growth factor
Vegfa	Itgb1	0.119953	0	0.63996	2	growth factor
Tgfb1	Itgb6	0.370371	5	0.206907	4	growth factor
Pdgfb	Itgav	0.307794	1	0.246634	0	growth factor
Igfbp4	Lrp6	0.607597	2	0.124454	4	growth factor
Vegfb	Nrp1	0.358149	0	0.210791	2	growth factor
Vegfa	Nrp1	1.05708	3	0.0712347	4	growth factor
Ctgf	Itgb2	0.185226	4	0.40593	5	growth factor
Igfbp4	Lrp6	1.01723	7	0.0737744	5	growth factor
Pdgfb	Itgav	0.101098	0	0.739331	4	growth factor
Ctgf	Itgb2	0.184038	2	0.40593	5	growth factor
Vegfa	Itgb1	0.129463	5	0.569978	1	growth factor
Tgfb1	Tgfbr2	0.370371	5	0.195769	7	growth factor
Vegfa	Nrp1	0.880554	2	0.0822567	1	growth factor
Vegfa	Itga9	0.880554	2	0.081605	5	growth factor
Pdgfb	Lrp1	0.307794	1	0.231512	5	growth factor
Hbegf	Egfr	0.565895	4	0.125722	7	growth factor
Hbegf	Erbb2	0.565895	4	0.125722	7	growth factor
Tgfb1	Sdc2	0.370371	5	0.191542	7	growth factor
Hbegf	Cd82	0.565895	4	0.125094	1	growth factor
Tgfb1	Itgav	0.0955783	1	0.739331	4	growth factor
Ngf	Kidins220	0.125722	7	0.560599	2	growth factor
Tgfb1	Itgb8	0.105977	4	0.655465	2	growth factor
Hbegf	Cd82	0.718171	3	0.0966145	5	growth factor
Ctgf	Lrp6	0.12899	3	0.534082	2	growth factor
Hbegf	Egfr	0.565895	4	0.121669	1	growth factor
Tgfb1	Itgb8	0.370371	5	0.184908	1	growth factor
Tgfb1	Itgb6	0.105977	4	0.645168	2	growth factor
Vegfa	Itgb1	0.119953	0	0.569978	1	growth factor
Ngf	Kidins220	0.102156	1	0.665028	3	growth factor
Vegfb	Nrp1	0.321491	7	0.210791	2	growth factor
Vegfa	Itgav	0.880554	2	0.0765962	5	growth factor
Hbegf	Erbb4	0.298245	1	0.224434	4	growth factor
Ngf	Kidins220	0.100491	2	0.665028	3	growth factor
Vegfa	Egfr	0.530785	4	0.125722	7	growth factor
Tgfb1	Tgfbr1	0.105977	4	0.623636	5	growth factor
Vegfa	Sirpa	0.129463	5	0.499598	3	growth factor
Vegfa	Egfr	0.530785	4	0.121669	1	growth factor
Egf	Erbb2	0.240848	4	0.265386	3	growth factor
Hbegf	Egfr	0.565895	4	0.112786	0	growth factor
Hbegf	Prlr	0.565895	4	0.112316	2	growth factor
Hbegf	Cd82	1.3132	2	0.0480623	0	growth factor
Vegfb	Nrp1	0.297838	5	0.210791	2	growth factor
Vegfa	Nrp1	0.880554	2	0.0712347	4	growth factor
Fgf1	Egfr	0.137013	0	0.457356	2	growth factor
Tgfb1	Itgb8	0.0955783	1	0.655465	2	growth factor
Ctgf	Lrp6	0.12899	3	0.485398	3	growth factor
Tgfb1	Itgb6	0.0955783	1	0.645168	2	growth factor
Pdgfb	Itgav	0.241291	5	0.254233	3	growth factor
Vegfb	Nrp1	0.291001	1	0.210791	2	growth factor
Hbegf	Erbb2	0.565895	4	0.108289	4	growth factor
Vegfa	Itgb1	0.129463	5	0.473279	5	growth factor
Igf1	Igf1r	0.161881	5	0.373291	7	growth factor
Hbegf	Erbb2	0.718171	3	0.0835522	1	growth factor
Vegfa	Sirpa	0.119953	0	0.499598	3	growth factor
Vegfa	Egfr	0.530785	4	0.112786	0	growth factor
Hbegf	Cd82	0.10839	5	0.550997	7	growth factor
Tgfb1	Tgfbr1	0.0955783	1	0.623636	5	growth factor
Pdgfb	Itgav	0.241291	5	0.246634	0	growth factor
Vegfa	Egfr	0.129463	5	0.457356	2	growth factor
Vegfa	Nrp2	1.05708	3	0.0557677	3	growth factor
Igfbp4	Fzd8	0.448041	5	0.131422	2	growth factor
Hbegf	Cd82	0.718171	3	0.0818811	2	growth factor
Pdgfb	Itgav	0.76021	2	0.0765962	5	growth factor
Hbegf	Cd9	0.10839	5	0.536398	5	growth factor
Vegfa	Itgb1	0.129463	5	0.445505	0	growth factor
Egf	Erbb3	0.240848	4	0.238342	2	growth factor
Ngf	Kidins220	0.102156	1	0.560599	2	growth factor
Hbegf	Prlr	0.718171	3	0.0790903	0	growth factor
Vegfa	Itgb1	0.119953	0	0.473279	5	growth factor
Vegfa	Itgb1	0.0689307	1	0.821634	7	growth factor
Ngf	Kidins220	0.100491	2	0.560599	2	growth factor
Hbegf	Erbb2	0.373698	7	0.150711	2	growth factor
Hbegf	Cd82	0.102131	0	0.550997	7	growth factor
Vegfb	Nrp1	0.265062	4	0.210791	2	growth factor
Pdgfb	Lrp1	0.241291	5	0.231512	5	growth factor
Igfbp4	Lrp6	0.448041	5	0.124454	4	growth factor
Igf1	Insr	0.161881	5	0.342469	2	growth factor
Vegfa	Egfr	0.119953	0	0.457356	2	growth factor
Hbegf	Cd9	0.102131	0	0.536398	5	growth factor
Hbegf	Cd82	0.565895	4	0.0966145	5	growth factor
Egf	Erbb4	0.240848	4	0.224434	4	growth factor
Tgfb1	Itgb8	0.370371	5	0.145443	4	growth factor
Vegfa	Nrp1	0.530785	4	0.101448	5	growth factor
Vegfa	Itgb1	0.119953	0	0.445505	0	growth factor
Vegfb	Nrp1	0.252678	3	0.210791	2	growth factor
Tgfb1	Cxcr4	0.105977	4	0.498225	5	growth factor
Igf1	Igf1r	0.161881	5	0.325229	0	growth factor
Ctgf	Itgb2	0.12899	3	0.40593	5	growth factor
Ctgf	Itgam	0.196398	1	0.266131	5	growth factor
Pdgfb	Lrp1	0.393949	3	0.130753	7	growth factor
Ngf	Maged1	0.125722	7	0.406376	4	growth factor
Ngf	Maged1	0.125722	7	0.40614	7	growth factor
Tgfb1	Tgfbr1	0.105977	4	0.480951	4	growth factor
Vegfa	Itgav	0.0689307	1	0.739331	4	growth factor
Tgfb1	Sdc2	0.370371	5	0.136987	0	growth factor
Ngf	Maged1	0.125722	7	0.400294	1	growth factor
Ctgf	Lrp6	0.0799782	5	0.625865	7	growth factor
Igfbp4	Fzd8	0.182253	4	0.273921	4	growth factor
Hbegf	Egfr	0.10839	5	0.457356	2	growth factor
Ctgf	Itgam	0.185226	4	0.266131	5	growth factor
Hbegf	Cd9	0.718171	3	0.0686265	3	growth factor
Fgf1	Egfr	0.107418	2	0.457356	2	growth factor
Vegfa	Nrp2	0.880554	2	0.0557677	3	growth factor
Ctgf	Itgam	0.184038	2	0.266131	5	growth factor
Ngf	Kidins220	0.125722	7	0.386385	4	growth factor
Ngf	Maged1	0.125722	7	0.385246	2	growth factor
Pdgfb	S1pr1	0.393949	3	0.122788	5	growth factor
Tgfb1	Cxcr4	0.0955783	1	0.498225	5	growth factor
Hbegf	Erbb2	0.718171	3	0.0662981	0	growth factor
Hbegf	Erbb2	0.565895	4	0.0835522	1	growth factor
Hbegf	Egfr	0.373698	7	0.125722	7	growth factor
Hbegf	Erbb2	0.373698	7	0.125722	7	growth factor
Vegfa	Nrp1	0.530785	4	0.0883998	0	growth factor
Hbegf	Cd82	0.373698	7	0.125094	1	growth factor
Hbegf	Egfr	0.102131	0	0.457356	2	growth factor
Igfbp4	Fzd8	0.607597	2	0.0764679	3	growth factor
Hbegf	Cd82	0.565895	4	0.0818811	2	growth factor
Hbegf	Prlr	0.718171	3	0.0643118	3	growth factor
Vegfa	Itgb1	0.129463	5	0.356652	4	growth factor
Igf1	Igf1r	0.161881	5	0.284971	1	growth factor
Hbegf	Prlr	0.10839	5	0.425275	7	growth factor
Vegfa	Itgav	0.129463	5	0.35558	2	growth factor
Tgfb1	Tgfbr1	0.0955783	1	0.480951	4	growth factor
Egf	Erbb3	0.240848	4	0.190496	3	growth factor
Ctgf	Lrp1	0.196398	1	0.231512	5	growth factor
Hbegf	Egfr	0.373698	7	0.121669	1	growth factor
Fgf1	Egfr	0.137013	0	0.329757	3	growth factor
Ngf	Kidins220	0.125722	7	0.358571	7	growth factor
Hbegf	Erbb2	0.298245	1	0.150711	2	growth factor
Igfbp4	Lrp6	0.607597	2	0.0737744	5	growth factor
Hbegf	Prlr	0.565895	4	0.0790903	0	growth factor
Pdgfb	Itgav	0.125722	7	0.35558	2	growth factor
Tgfb1	Tgfbr2	0.370371	5	0.120043	2	growth factor
Tgfb1	Tgfbr2	0.370371	5	0.119829	4	growth factor
Ngf	Sort1	0.125722	7	0.350954	4	growth factor
Vegfa	Itgb1	0.0689307	1	0.63996	2	growth factor
Ctgf	Erbb4	0.196398	1	0.224434	4	growth factor
Tgfb1	Itgb8	0.105977	4	0.414615	3	growth factor
Tgfb1	Itgb6	0.105977	4	0.414231	3	growth factor
Vegfa	Itgav	0.129463	5	0.337719	1	growth factor
Vegfa	Nrp1	0.530785	4	0.0822567	1	growth factor
Hbegf	Prlr	0.102131	0	0.425275	7	growth factor
Vegfa	Itga9	0.530785	4	0.081605	5	growth factor
Tgfb1	Tgfbr3	0.370371	5	0.116593	3	growth factor
Vegfa	Sirpa	0.129463	5	0.332955	2	growth factor
Vegfa	Itgb1	0.129463	5	0.332459	3	growth factor
Ctgf	Lrp1	0.185226	4	0.231512	5	growth factor
Vegfa	Itgb1	0.119953	0	0.356652	4	growth factor
Ctgf	Lrp6	0.0799782	5	0.534082	2	growth factor
Vegfa	Egfr	0.129463	5	0.329757	3	growth factor
Vegfa	Itgav	0.119953	0	0.35558	2	growth factor
Ctgf	Lrp1	0.184038	2	0.231512	5	growth factor
Pdgfb	Itgav	0.125722	7	0.337719	1	growth factor
Vegfa	Sirpa	0.129463	5	0.327084	5	growth factor
Tgfb1	Itgb6	0.105977	4	0.398588	1	growth factor
Hbegf	Egfr	0.373698	7	0.112786	0	growth factor
Hbegf	Prlr	0.373698	7	0.112316	2	growth factor
Ctgf	Lrp6	0.196398	1	0.211983	1	growth factor
Ctgf	Erbb4	0.185226	4	0.224434	4	growth factor
Ngf	Maged1	0.102156	1	0.406376	4	growth factor
Ngf	Maged1	0.102156	1	0.40614	7	growth factor
Ctgf	Erbb4	0.184038	2	0.224434	4	growth factor
Ngf	Maged1	0.102156	1	0.400294	1	growth factor
Ngf	Maged1	0.100491	2	0.406376	4	growth factor
Ngf	Maged1	0.100491	2	0.40614	7	growth factor
Vegfa	Itgav	0.530785	4	0.0765962	5	growth factor
Vegfa	Itgav	0.119953	0	0.337719	1	growth factor
Hbegf	Erbb2	0.373698	7	0.108289	4	growth factor
Hbegf	Cd9	0.10839	5	0.372944	0	growth factor
Pdgfb	Lrp1	0.307794	1	0.130753	7	growth factor
Ngf	Maged1	0.100491	2	0.400294	1	growth factor
Vegfa	Sirpa	0.119953	0	0.332955	2	growth factor
Hbegf	Cd9	0.10839	5	0.368182	2	growth factor
Vegfa	Itgb1	0.119953	0	0.332459	3	growth factor
Tgfb1	Tgfbr1	0.105977	4	0.375132	2	growth factor
Pdgfb	Itgav	0.111654	4	0.35558	2	growth factor
Tgfb1	Itgb8	0.0955783	1	0.414615	3	growth factor
Tgfb1	Itgb6	0.0955783	1	0.414231	3	growth factor
Vegfa	Egfr	0.119953	0	0.329757	3	growth factor
Ngf	Kidins220	0.102156	1	0.386385	4	growth factor
Ngf	Maged1	0.102156	1	0.385246	2	growth factor
Vegfa	Itgb1	0.0689307	1	0.569978	1	growth factor
Ctgf	Lrp6	0.185226	4	0.211983	1	growth factor
Vegfa	Sirpa	0.119953	0	0.327084	5	growth factor
Ctgf	Lrp6	0.184038	2	0.211983	1	growth factor
Hbegf	Cd9	0.565895	4	0.0686265	3	growth factor
Ngf	Kidins220	0.100491	2	0.386385	4	growth factor
Ctgf	Lrp6	0.0799782	5	0.485398	3	growth factor
Ngf	Maged1	0.100491	2	0.385246	2	growth factor
Igfbp4	Lrp6	0.182253	4	0.211983	1	growth factor
Tgfb1	Tgfbr2	0.370371	5	0.103359	1	growth factor
Tgfb1	Itgb6	0.0955783	1	0.398588	1	growth factor
Hbegf	Cd9	0.102131	0	0.372944	0	growth factor
Vegfa	Nrp1	0.530785	4	0.0712347	4	growth factor
Pdgfb	S1pr1	0.307794	1	0.122788	5	growth factor
Pdgfb	Itgav	0.111654	4	0.337719	1	growth factor
Tgfb1	Itgav	0.105977	4	0.35558	2	growth factor
Hbegf	Cd9	0.102131	0	0.368182	2	growth factor
Hbegf	Erbb2	0.565895	4	0.0662981	0	growth factor
Hbegf	Egfr	0.298245	1	0.125722	7	growth factor
Hbegf	Erbb2	0.298245	1	0.125722	7	growth factor
Hbegf	Cd82	0.298245	1	0.125094	1	growth factor
Ctgf	Lrp6	0.196398	1	0.189817	0	growth factor
Tgfb1	Sdc2	0.370371	5	0.0994706	2	growth factor
Ngf	Kidins220	0.102156	1	0.358571	7	growth factor
Ngf	Maged1	0.125722	7	0.291267	0	growth factor
Hbegf	Prlr	0.565895	4	0.0643118	3	growth factor
Vegfb	Nrp1	0.358149	0	0.101448	5	growth factor
Egf	Erbb2	0.240848	4	0.150711	2	growth factor
Hbegf	Egfr	0.298245	1	0.121669	1	growth factor
Fgf1	Cd44	0.137013	0	0.26467	5	growth factor
Hbegf	Cd82	0.373698	7	0.0966145	5	growth factor
Igf1	Igf1r	0.161881	5	0.222864	4	growth factor
Ngf	Kidins220	0.100491	2	0.358571	7	growth factor
Pdgfb	Itgav	0.101098	0	0.35558	2	growth factor
Tgfb1	Tgfbr1	0.0955783	1	0.375132	2	growth factor
Ngf	Sort1	0.102156	1	0.350954	4	growth factor
Tgfb1	Itgav	0.105977	4	0.337719	1	growth factor
Hbegf	Egfr	0.10839	5	0.329757	3	growth factor
Tgfb1	Tgfbr1	0.370371	5	0.0962162	3	growth factor
Fgf1	Egfr	0.107418	2	0.329757	3	growth factor
Ngf	Sort1	0.100491	2	0.350954	4	growth factor
Vegfa	Sirpa	0.129463	5	0.272129	1	growth factor
Ctgf	Lrp6	0.185226	4	0.189817	0	growth factor
Ctgf	Lrp6	0.184038	2	0.189817	0	growth factor
Igfbp4	Lrp6	0.182253	4	0.189817	0	growth factor
Hbegf	Cd82	0.718171	3	0.0480623	0	growth factor
Vegfa	Sirpa	0.0689307	1	0.499598	3	growth factor
Ctgf	Itgam	0.12899	3	0.266131	5	growth factor
Igfbp4	Fzd8	0.448041	5	0.0764679	3	growth factor
Pdgfb	Itgav	0.101098	0	0.337719	1	growth factor
Tgfb1	Itgav	0.0955783	1	0.35558	2	growth factor
Fgf1	Egfr	0.0742087	4	0.457356	2	growth factor
Hbegf	Egfr	0.102131	0	0.329757	3	growth factor
Hbegf	Egfr	0.298245	1	0.112786	0	growth factor
Ngf	Maged1	0.125722	7	0.266608	3	growth factor
Hbegf	Prlr	0.298245	1	0.112316	2	growth factor
Igfbp4	Lrp6	0.448041	5	0.0737744	5	growth factor
Vegfa	Itgav	0.129463	5	0.254233	3	growth factor
Vegfa	Sirpa	0.119953	0	0.272129	1	growth factor
Vegfa	Itgb1	0.0689307	1	0.473279	5	growth factor
Vegfb	Nrp1	0.321491	7	0.101448	5	growth factor
Ctgf	Itgb2	0.0799782	5	0.40593	5	growth factor
Tgfb1	Sdc2	0.370371	5	0.0873304	5	growth factor
Hbegf	Erbb2	0.298245	1	0.108289	4	growth factor
Tgfb1	Itgav	0.0955783	1	0.337719	1	growth factor
Tgfb1	Itgb8	0.105977	4	0.302283	7	growth factor
Pdgfb	Itgav	0.125722	7	0.254233	3	growth factor
Vegfa	Itgav	0.129463	5	0.246634	0	growth factor
Vegfb	Nrp1	0.151033	2	0.210791	2	growth factor
Vegfb	Nrp1	0.358149	0	0.0883998	0	growth factor
Tgfb1	Tgfbr2	0.370371	5	0.0853939	0	growth factor
Pdgfb	Lrp1	0.241291	5	0.130753	7	growth factor
Vegfa	Egfr	0.0689307	1	0.457356	2	growth factor
Hbegf	Erbb2	0.373698	7	0.0835522	1	growth factor
Hbegf	Cd82	0.10839	5	0.287324	4	growth factor
Pdgfb	Itgav	0.125722	7	0.246634	0	growth factor
Vegfa	Itgb1	0.0689307	1	0.445505	0	growth factor
Hbegf	Cd82	0.373698	7	0.0818811	2	growth factor
Vegfa	Itgav	0.119953	0	0.254233	3	growth factor
Tgfb2	Tgfbr1	0.0485939	4	0.623636	5	growth factor
Egf	Egfr	0.240848	4	0.125722	7	growth factor
Egf	Erbb2	0.240848	4	0.125722	7	growth factor
Tgfb1	Tgfbr2	0.105977	4	0.285569	5	growth factor
Vegfb	Nrp1	0.297838	5	0.101448	5	growth factor
Pdgfb	Itgav	0.393949	3	0.0765962	5	growth factor
Fgf1	Fgfr3	0.137013	0	0.219614	2	growth factor
Ctgf	Lrp1	0.12899	3	0.231512	5	growth factor
Ngf	Maged1	0.102156	1	0.291267	0	growth factor
Pdgfb	S1pr1	0.241291	5	0.122788	5	growth factor
Vegfa	Nrp2	0.530785	4	0.0557677	3	growth factor
Vegfa	Itgav	0.119953	0	0.246634	0	growth factor
Hbegf	Prlr	0.373698	7	0.0790903	0	growth factor
Vegfa	Sirpa	0.129463	5	0.228065	0	growth factor
Vegfb	Nrp1	0.291001	1	0.101448	5	growth factor
Igf1	Insr	0.161881	5	0.182128	3	growth factor
Vegfb	Nrp1	0.358149	0	0.0822567	1	growth factor
Hbegf	Cd82	0.102131	0	0.287324	4	growth factor
Egf	Egfr	0.240848	4	0.121669	1	growth factor
Tgfb1	Sdc2	0.370371	5	0.0791147	4	growth factor
Ngf	Maged1	0.100491	2	0.291267	0	growth factor
Fgf1	Egfr	0.0638729	3	0.457356	2	growth factor
Pdgfb	Lrp1	0.125722	7	0.231512	5	growth factor
Egf	Erbb3	0.240848	4	0.120772	4	growth factor
Tgfb1	Tgfbr3	0.370371	5	0.0784506	4	growth factor
Ctgf	Erbb4	0.12899	3	0.224434	4	growth factor
Tgfb1	Itgb8	0.0955783	1	0.302283	7	growth factor
Fgf1	Nrp1	0.137013	0	0.210791	2	growth factor
Hbegf	Cd82	0.298245	1	0.0966145	5	growth factor
Hbegf	Erbb2	0.10839	5	0.265386	3	growth factor
Tgfb1	Itgb6	0.105977	4	0.270773	0	growth factor
Hbegf	Cd44	0.10839	5	0.26467	5	growth factor
Fgf1	Cd44	0.107418	2	0.26467	5	growth factor
Vegfb	Nrp1	0.321491	7	0.0883998	0	growth factor
Pdgfb	Itgav	0.111654	4	0.254233	3	growth factor
Tgfb1	Itgav	0.370371	5	0.0765962	5	growth factor
Tgfb1	Itgb8	0.105977	4	0.26411	0	growth factor
Tgfb1	Sdc2	0.105977	4	0.260305	1	growth factor
Pdgfb	Itgav	0.111654	4	0.246634	0	growth factor
Tgfb1	Cxcr4	0.370371	5	0.0742087	4	growth factor
Vegfa	Sirpa	0.119953	0	0.228065	0	growth factor
Ctgf	Lrp6	0.12899	3	0.211983	1	growth factor
Tgfb1	Tgfbr2	0.0955783	1	0.285569	5	growth factor
Vegfa	Nrp1	0.129463	5	0.210791	2	growth factor
Ngf	Maged1	0.102156	1	0.266608	3	growth factor
Hbegf	Cd82	0.565895	4	0.0480623	0	growth factor
Egf	Egfr	0.240848	4	0.112786	0	growth factor
Hbegf	Erbb2	0.102131	0	0.265386	3	growth factor
Hbegf	Cd44	0.102131	0	0.26467	5	growth factor
Tgfb1	Itgav	0.105977	4	0.254233	3	growth factor
Vegfb	Nrp1	0.265062	4	0.101448	5	growth factor
Ngf	Maged1	0.100491	2	0.266608	3	growth factor
Vegfb	Nrp1	0.321491	7	0.0822567	1	growth factor
Vegfb	Nrp1	0.297838	5	0.0883998	0	growth factor
Tgfb1	Itgav	0.105977	4	0.246634	0	growth factor
Egf	Erbb2	0.240848	4	0.108289	4	growth factor
Tgfb1	Itgb6	0.0955783	1	0.270773	0	growth factor
Pdgfb	Lrp1	0.111654	4	0.231512	5	growth factor
Vegfb	Nrp1	0.291001	1	0.0883998	0	growth factor
Pdgfb	Itgav	0.101098	0	0.254233	3	growth factor
Ctgf	Lrp1	0.196398	1	0.130753	7	growth factor
Hbegf	Cd9	0.373698	7	0.0686265	3	growth factor
Vegfb	Nrp1	0.252678	3	0.101448	5	growth factor
Vegfb	Nrp1	0.358149	0	0.0712347	4	growth factor
Vegfa	Nrp1	0.119953	0	0.210791	2	growth factor
Tgfb1	Itgb8	0.0955783	1	0.26411	0	growth factor
Pdgfb	Itgav	0.101098	0	0.246634	0	growth factor
Hbegf	Erbb2	0.298245	1	0.0835522	1	growth factor
Tgfb1	Sdc2	0.0955783	1	0.260305	1	growth factor
Tgfb1	Acvrl1	0.370371	5	0.0670684	5	growth factor
Hbegf	Erbb2	0.373698	7	0.0662981	0	growth factor
Vegfa	Itgb1	0.0689307	1	0.356652	4	growth factor
Egf	Erbb3	0.240848	4	0.101948	1	growth factor
Vegfa	Itgav	0.0689307	1	0.35558	2	growth factor
Vegfb	Nrp1	0.297838	5	0.0822567	1	growth factor
Ctgf	Lrp6	0.12899	3	0.189817	0	growth factor
Fgf1	Egfr	0.0742087	4	0.329757	3	growth factor
Ctgf	Lrp6	0.196398	1	0.124454	4	growth factor
Hbegf	Cd82	0.298245	1	0.0818811	2	growth factor
Hbegf	Erbb4	0.10839	5	0.224434	4	growth factor
Tgfb1	Itgav	0.0955783	1	0.254233	3	growth factor
Ctgf	Lrp1	0.185226	4	0.130753	7	growth factor
Ctgf	Lrp1	0.184038	2	0.130753	7	growth factor
Hbegf	Prlr	0.373698	7	0.0643118	3	growth factor
Igfbp4	Fzd8	0.182253	4	0.131422	2	growth factor
Vegfb	Nrp1	0.291001	1	0.0822567	1	growth factor
Fgf1	Fgfr3	0.107418	2	0.219614	2	growth factor
Tgfb1	Sdc2	0.370371	5	0.0636929	3	growth factor
Hbegf	Prlr	0.298245	1	0.0790903	0	growth factor
Pdgfb	Itgav	0.307794	1	0.0765962	5	growth factor
Tgfb1	Itgav	0.0955783	1	0.246634	0	growth factor
Vegfb	Nrp1	0.265062	4	0.0883998	0	growth factor
Pdgfb	Lrp1	0.101098	0	0.231512	5	growth factor
Tgfb2	Tgfbr1	0.0485939	4	0.480951	4	growth factor
Fgf1	Egfr	0.0509242	1	0.457356	2	growth factor
Vegfa	Itgav	0.0689307	1	0.337719	1	growth factor
Tgfb1	Tgfbr1	0.370371	5	0.0627172	0	growth factor
Ctgf	Lrp6	0.037031	0	0.625865	7	growth factor
Ctgf	Lrp6	0.185226	4	0.124454	4	growth factor
Vegfa	Sirpa	0.0689307	1	0.332955	2	growth factor
Hbegf	Erbb4	0.102131	0	0.224434	4	growth factor
Vegfa	Itgb1	0.0689307	1	0.332459	3	growth factor
Ctgf	Lrp6	0.184038	2	0.124454	4	growth factor
Vegfb	Nrp1	0.321491	7	0.0712347	4	growth factor
Ngf	Kidins220	0.125722	7	0.18164	0	growth factor
Tgfb1	Cav1	0.370371	5	0.0614849	4	growth factor
Vegfa	Egfr	0.0689307	1	0.329757	3	growth factor
Fgf1	Fgfr3	0.137013	0	0.165713	3	growth factor
Igfbp4	Lrp6	0.182253	4	0.124454	4	growth factor
Fgf1	Nrp1	0.107418	2	0.210791	2	growth factor
Vegfa	Sirpa	0.0689307	1	0.327084	5	growth factor
Vegfb	Nrp1	0.252678	3	0.0883998	0	growth factor
Egf	Erbb3	0.240848	4	0.0923002	0	growth factor
Tgfb1	Itgb6	0.105977	4	0.206907	4	growth factor
Vegfb	Nrp1	0.265062	4	0.0822567	1	growth factor
Fgf1	Fgfr1	0.137013	0	0.158656	2	growth factor
Ctgf	Itgam	0.0799782	5	0.266131	5	growth factor
Vegfb	Nrp1	0.297838	5	0.0712347	4	growth factor
Fgf1	Egfr	0.0638729	3	0.329757	3	growth factor
Vegfb	Nrp1	0.252678	3	0.0822567	1	growth factor
Tgfb1	Tgfbr2	0.105977	4	0.195769	7	growth factor
Vegfb	Nrp1	0.291001	1	0.0712347	4	growth factor
Hbegf	Cd9	0.298245	1	0.0686265	3	growth factor
Fgf1	Fgfr4	0.137013	0	0.148336	3	growth factor
Tgfb1	Sdc2	0.105977	4	0.191542	7	growth factor
Egf	Erbb2	0.240848	4	0.0835522	1	growth factor
Fgf1	Fgfr4	0.137013	0	0.144497	2	growth factor
Ctgf	Lrp6	0.037031	0	0.534082	2	growth factor
Tgfb1	Itgb6	0.0955783	1	0.206907	4	growth factor
Hbegf	Erbb2	0.298245	1	0.0662981	0	growth factor
Fgf1	Cd44	0.0742087	4	0.26467	5	growth factor
Tgfb1	Itgb8	0.105977	4	0.184908	1	growth factor
Hbegf	Prlr	0.298245	1	0.0643118	3	growth factor
Fgf1	Fgfrl1	0.137013	0	0.137953	0	growth factor
Vegfb	Nrp1	0.265062	4	0.0712347	4	growth factor
Vegfa	Sirpa	0.0689307	1	0.272129	1	growth factor
Tgfb1	Tgfbr2	0.0955783	1	0.195769	7	growth factor
Tgfb1	Acvrl1	0.370371	5	0.0502454	4	growth factor
Ngf	Kidins220	0.102156	1	0.18164	0	growth factor
Ctgf	Lrp1	0.0799782	5	0.231512	5	growth factor
Pdgfb	Itgav	0.241291	5	0.0765962	5	growth factor
Tgfb1	Sdc2	0.0955783	1	0.191542	7	growth factor
Ngf	Kidins220	0.100491	2	0.18164	0	growth factor
Tgfb2	Tgfbr1	0.0485939	4	0.375132	2	growth factor
Fgf1	Fgfr1	0.137013	0	0.132668	4	growth factor
Tgfb1	Itgb6	0.370371	5	0.0489572	5	growth factor
Vegfb	Nrp1	0.252678	3	0.0712347	4	growth factor
Ctgf	Lrp6	0.037031	0	0.485398	3	growth factor
Hbegf	Cd82	0.373698	7	0.0480623	0	growth factor
Ctgf	Erbb4	0.0799782	5	0.224434	4	growth factor
Fgf1	Fgfr3	0.137013	0	0.130753	7	growth factor
Fgf1	Fgfr3	0.107418	2	0.165713	3	growth factor
Tgfb1	Itgb8	0.0955783	1	0.184908	1	growth factor
Vegfa	Itgav	0.0689307	1	0.254233	3	growth factor
Fgf1	Egfr	0.137013	0	0.125722	7	growth factor
Fgf1	Fgfr1	0.107418	2	0.158656	2	growth factor
Vegfa	Itgav	0.0689307	1	0.246634	0	growth factor
Ctgf	Lrp6	0.0799782	5	0.211983	1	growth factor
Fgf1	Cd44	0.0638729	3	0.26467	5	growth factor
Ctgf	Lrp1	0.12899	3	0.130753	7	growth factor
Fgf1	Egfr	0.0509242	1	0.329757	3	growth factor
Fgf1	Fgfrl1	0.137013	0	0.121711	2	growth factor
Fgf1	Egfr	0.137013	0	0.121669	1	growth factor
Igf1	Igf1r	0.161881	5	0.10224	5	growth factor
Ngf	Kidins220	0.125722	7	0.131363	1	growth factor
Pdgfb	Lrp1	0.125722	7	0.130753	7	growth factor
Hbegf	Erbb2	0.10839	5	0.150711	2	growth factor
Fgf1	Fgfr3	0.0742087	4	0.219614	2	growth factor
Vegfa	Egfr	0.129463	5	0.125722	7	growth factor
Ctgf	Lrp6	0.12899	3	0.124454	4	growth factor
Egf	Erbb2	0.240848	4	0.0662981	0	growth factor
Fgf1	Fgfr4	0.107418	2	0.148336	3	growth factor
Vegfa	Egfr	0.129463	5	0.121669	1	growth factor
Vegfa	Sirpa	0.0689307	1	0.228065	0	growth factor
Fgf1	Nrp1	0.0742087	4	0.210791	2	growth factor
Fgf1	Fgfr4	0.107418	2	0.144497	2	growth factor
Fgf1	Egfr	0.137013	0	0.112786	0	growth factor
Pdgfb	S1pr1	0.125722	7	0.122788	5	growth factor
Tgfb1	Itgb8	0.105977	4	0.145443	4	growth factor
Hbegf	Erbb2	0.102131	0	0.150711	2	growth factor
Vegfb	Nrp1	0.151033	2	0.101448	5	growth factor
Ctgf	Lrp6	0.0799782	5	0.189817	0	growth factor
Vegfa	Egfr	0.119953	0	0.125722	7	growth factor
Ctgf	Itgb2	0.037031	0	0.40593	5	growth factor
Fgf1	Fgfrl1	0.107418	2	0.137953	0	growth factor
Egf	Cav1	0.240848	4	0.0614849	4	growth factor
Tgfb1	Tgfbr3	0.370371	5	0.039508	5	growth factor
Vegfa	Egfr	0.129463	5	0.112786	0	growth factor
Pdgfb	Lrp1	0.111654	4	0.130753	7	growth factor
Vegfa	Egfr	0.119953	0	0.121669	1	growth factor
Vegfa	Nrp1	0.0689307	1	0.210791	2	growth factor
Tgfb1	Sdc2	0.105977	4	0.136987	0	growth factor
Ctgf	Lrp6	0.196398	1	0.0737744	5	growth factor
Hbegf	Cd82	0.298245	1	0.0480623	0	growth factor
Fgf1	Fgfr1	0.107418	2	0.132668	4	growth factor
Fgf1	Fgfrl1	0.137013	0	0.103949	3	growth factor
Fgf1	Fgfr3	0.107418	2	0.130753	7	growth factor
Ngf	Kidins220	0.125722	7	0.111627	5	growth factor
Fgf1	Fgfr3	0.0638729	3	0.219614	2	growth factor
Igfbp4	Fzd8	0.182253	4	0.0764679	3	growth factor
Tgfb1	Itgb8	0.0955783	1	0.145443	4	growth factor
Fgf1	Nrp1	0.137013	0	0.101448	5	growth factor
Tgfb2	Tgfbr2	0.0485939	4	0.285569	5	growth factor
Igf1	Insr	0.161881	5	0.0847321	0	growth factor
Pdgfb	S1pr1	0.111654	4	0.122788	5	growth factor
Ctgf	Lrp6	0.185226	4	0.0737744	5	growth factor
Hbegf	Egfr	0.10839	5	0.125722	7	growth factor
Hbegf	Erbb2	0.10839	5	0.125722	7	growth factor
Ctgf	Lrp6	0.184038	2	0.0737744	5	growth factor
Hbegf	Cd82	0.10839	5	0.125094	1	growth factor
Vegfa	Egfr	0.119953	0	0.112786	0	growth factor
Fgf1	Egfr	0.107418	2	0.125722	7	growth factor
Fgf1	Cd44	0.0509242	1	0.26467	5	growth factor
Fgf1	Nrp1	0.0638729	3	0.210791	2	growth factor
Igfbp4	Lrp6	0.182253	4	0.0737744	5	growth factor
Ngf	Kidins220	0.102156	1	0.131363	1	growth factor
Vegfb	Nrp1	0.151033	2	0.0883998	0	growth factor
Pdgfb	Lrp1	0.101098	0	0.130753	7	growth factor
Ngf	Kidins220	0.100491	2	0.131363	1	growth factor
Hbegf	Egfr	0.10839	5	0.121669	1	growth factor
Vegfa	Nrp1	0.129463	5	0.101448	5	growth factor
Tgfb1	Sdc2	0.0955783	1	0.136987	0	growth factor
Fgf1	Fgfrl1	0.107418	2	0.121711	2	growth factor
Fgf1	Egfr	0.107418	2	0.121669	1	growth factor
Hbegf	Egfr	0.102131	0	0.125722	7	growth factor
Hbegf	Erbb2	0.102131	0	0.125722	7	growth factor
Hbegf	Cd82	0.102131	0	0.125094	1	growth factor
Tgfb1	Tgfbr2	0.105977	4	0.120043	2	growth factor
Tgfb1	Tgfbr2	0.105977	4	0.119829	4	growth factor
Hbegf	Egfr	0.102131	0	0.121669	1	growth factor
Vegfb	Nrp1	0.151033	2	0.0822567	1	growth factor
Pdgfb	S1pr1	0.101098	0	0.122788	5	growth factor
Tgfb1	Tgfbr3	0.105977	4	0.116593	3	growth factor
Fgf1	Fgfr3	0.0742087	4	0.165713	3	growth factor
Hbegf	Egfr	0.10839	5	0.112786	0	growth factor
Hbegf	Prlr	0.10839	5	0.112316	2	growth factor
Vegfa	Nrp1	0.119953	0	0.101448	5	growth factor
Fgf1	Egfr	0.107418	2	0.112786	0	growth factor
Fgf1	Nrp1	0.137013	0	0.0883998	0	growth factor
Fgf1	Fgfr1	0.0742087	4	0.158656	2	growth factor
Hbegf	Erbb2	0.10839	5	0.108289	4	growth factor
Fgf9	Fgfr3	0.0526265	4	0.219614	2	growth factor
Hbegf	Egfr	0.102131	0	0.112786	0	growth factor
Tgfb1	Tgfbr2	0.0955783	1	0.120043	2	growth factor
Hbegf	Prlr	0.102131	0	0.112316	2	growth factor
Tgfb1	Tgfbr2	0.0955783	1	0.119829	4	growth factor
Vegfa	Nrp1	0.129463	5	0.0883998	0	growth factor
Ngf	Kidins220	0.102156	1	0.111627	5	growth factor
Fgf1	Nrp1	0.137013	0	0.0822567	1	growth factor
Ngf	Kidins220	0.100491	2	0.111627	5	growth factor
Fgf1	Fgfr3	0.0509242	1	0.219614	2	growth factor
Fgf1	Fgfrl1	0.107418	2	0.103949	3	growth factor
Tgfb1	Tgfbr3	0.0955783	1	0.116593	3	growth factor
Hbegf	Erbb2	0.102131	0	0.108289	4	growth factor
Fgf1	Fgfr4	0.0742087	4	0.148336	3	growth factor
Tgfb1	Tgfbr2	0.105977	4	0.103359	1	growth factor
Fgf1	Nrp1	0.107418	2	0.101448	5	growth factor
Vegfb	Nrp1	0.151033	2	0.0712347	4	growth factor
Fgf1	Nrp1	0.0509242	1	0.210791	2	growth factor
Fgf1	Fgfr4	0.0742087	4	0.144497	2	growth factor
Fgf12	Fgfr3	0.0487662	1	0.219614	2	growth factor
Vegfa	Nrp1	0.129463	5	0.0822567	1	growth factor
Vegfa	Nrp1	0.119953	0	0.0883998	0	growth factor
Fgf1	Fgfr3	0.0638729	3	0.165713	3	growth factor
Vegfa	Itga9	0.129463	5	0.081605	5	growth factor
Tgfb1	Sdc2	0.105977	4	0.0994706	2	growth factor
Igf1	Insr	0.161881	5	0.0647036	1	growth factor
Hbegf	Cd82	0.10839	5	0.0966145	5	growth factor
Ctgf	Lrp1	0.0799782	5	0.130753	7	growth factor
Fgf1	Fgfrl1	0.0742087	4	0.137953	0	growth factor
Tgfb1	Tgfbr1	0.105977	4	0.0962162	3	growth factor
Fgf1	Fgfr1	0.0638729	3	0.158656	2	growth factor
Ctgf	Lrp6	0.0799782	5	0.124454	4	growth factor
Vegfa	Itgav	0.129463	5	0.0765962	5	growth factor
Tgfb1	Tgfbr2	0.0955783	1	0.103359	1	growth factor
Hbegf	Cd82	0.102131	0	0.0966145	5	growth factor
Vegfa	Nrp1	0.119953	0	0.0822567	1	growth factor
Ctgf	Itgam	0.037031	0	0.266131	5	growth factor
Fgf1	Fgfr1	0.0742087	4	0.132668	4	growth factor
Vegfa	Itga9	0.119953	0	0.081605	5	growth factor
Fgf1	Nrp1	0.137013	0	0.0712347	4	growth factor
Fgf1	Fgfr3	0.0742087	4	0.130753	7	growth factor
Fgf1	Fgfrl1	0.137013	0	0.0705181	1	growth factor
Pdgfb	Itgav	0.125722	7	0.0765962	5	growth factor
Ctgf	Lrp6	0.12899	3	0.0737744	5	growth factor
Egf	Erbb3	0.240848	4	0.039508	5	growth factor
Tgfb2	Tgfbr2	0.0485939	4	0.195769	7	growth factor
Tgfb1	Sdc2	0.0955783	1	0.0994706	2	growth factor
Fgf1	Nrp1	0.107418	2	0.0883998	0	growth factor
Fgf1	Fgfr4	0.0638729	3	0.148336	3	growth factor
Fgf1	Egfr	0.0742087	4	0.125722	7	growth factor
Tgfb1	Sdc2	0.105977	4	0.0873304	5	growth factor
Fgf1	Fgfr4	0.0638729	3	0.144497	2	growth factor
Vegfa	Nrp1	0.129463	5	0.0712347	4	growth factor
Tgfb1	Tgfbr1	0.0955783	1	0.0962162	3	growth factor
Vegfa	Itgav	0.119953	0	0.0765962	5	growth factor
Hbegf	Erbb2	0.10839	5	0.0835522	1	growth factor
Tgfb1	Tgfbr2	0.105977	4	0.0853939	0	growth factor
Fgf1	Fgfrl1	0.0742087	4	0.121711	2	growth factor
Fgf1	Egfr	0.0742087	4	0.121669	1	growth factor
Hbegf	Cd82	0.10839	5	0.0818811	2	growth factor
Fgf1	Nrp1	0.107418	2	0.0822567	1	growth factor
Fgf1	Fgfrl1	0.0638729	3	0.137953	0	growth factor
Fgf9	Fgfr3	0.0526265	4	0.165713	3	growth factor
Vegfa	Egfr	0.0689307	1	0.125722	7	growth factor
Ctgf	Lrp1	0.037031	0	0.231512	5	growth factor
Hbegf	Prlr	0.10839	5	0.0790903	0	growth factor
Pdgfb	Itgav	0.111654	4	0.0765962	5	growth factor
Vegfa	Nrp1	0.119953	0	0.0712347	4	growth factor
Hbegf	Erbb2	0.102131	0	0.0835522	1	growth factor
Fgf1	Fgfr1	0.0638729	3	0.132668	4	growth factor
Fgf1	Fgfr3	0.0509242	1	0.165713	3	growth factor
Vegfa	Egfr	0.0689307	1	0.121669	1	growth factor
Tgfb1	Sdc2	0.105977	4	0.0791147	4	growth factor
Fgf1	Egfr	0.0742087	4	0.112786	0	growth factor
Fgf1	Fgfr4	0.137013	0	0.0610567	0	growth factor
Hbegf	Cd82	0.102131	0	0.0818811	2	growth factor
Fgf1	Fgfr3	0.0638729	3	0.130753	7	growth factor
Fgf9	Fgfr1	0.0526265	4	0.158656	2	growth factor
Tgfb1	Sdc2	0.0955783	1	0.0873304	5	growth factor
Tgfb1	Tgfbr3	0.105977	4	0.0784506	4	growth factor
Ctgf	Erbb4	0.037031	0	0.224434	4	growth factor
Tgfb1	Tgfbr2	0.0955783	1	0.0853939	0	growth factor
Ctgf	Itga5	0.196398	1	0.0415041	5	growth factor
Tgfb1	Itgav	0.105977	4	0.0765962	5	growth factor
Fgf12	Fgfr3	0.0487662	1	0.165713	3	growth factor
Fgf1	Fgfr1	0.0509242	1	0.158656	2	growth factor
Hbegf	Prlr	0.102131	0	0.0790903	0	growth factor
Fgf1	Egfr	0.0638729	3	0.125722	7	growth factor
Tgfb1	Cxcr4	0.105977	4	0.0742087	4	growth factor
Ctgf	Lrp6	0.037031	0	0.211983	1	growth factor
Fgf9	Fgfr4	0.0526265	4	0.148336	3	growth factor
Vegfa	Egfr	0.0689307	1	0.112786	0	growth factor
Fgf1	Fgfrl1	0.0638729	3	0.121711	2	growth factor
Fgf1	Egfr	0.0638729	3	0.121669	1	growth factor
Pdgfb	Itgav	0.101098	0	0.0765962	5	growth factor
Fgf12	Fgfr1	0.0487662	1	0.158656	2	growth factor
Fgf1	Fgfrl1	0.0742087	4	0.103949	3	growth factor
Ctgf	Itga5	0.185226	4	0.0415041	5	growth factor
Fgf1	Nrp1	0.107418	2	0.0712347	4	growth factor
Ctgf	Itga5	0.184038	2	0.0415041	5	growth factor
Fgf9	Fgfr4	0.0526265	4	0.144497	2	growth factor
Fgf1	Fgfrl1	0.107418	2	0.0705181	1	growth factor
Tgfb1	Sdc2	0.0955783	1	0.0791147	4	growth factor
Fgf1	Fgfr4	0.0509242	1	0.148336	3	growth factor
Fgf1	Nrp1	0.0742087	4	0.101448	5	growth factor
Tgfb1	Tgfbr3	0.0955783	1	0.0784506	4	growth factor
Hbegf	Cd9	0.10839	5	0.0686265	3	growth factor
Fgf1	Fgfr4	0.0509242	1	0.144497	2	growth factor
Tgfb1	Itgav	0.0955783	1	0.0765962	5	growth factor
Fgf12	Fgfr4	0.0487662	1	0.148336	3	growth factor
Vegfa	Nrp2	0.129463	5	0.0557677	3	growth factor
Fgf1	Fgfr4	0.137013	0	0.0526265	4	growth factor
Fgf1	Egfr	0.0638729	3	0.112786	0	growth factor
Hbegf	Erbb2	0.10839	5	0.0662981	0	growth factor
Tgfb1	Acvrl1	0.105977	4	0.0670684	5	growth factor
Tgfb1	Cxcr4	0.0955783	1	0.0742087	4	growth factor
Fgf12	Fgfr4	0.0487662	1	0.144497	2	growth factor
Ctgf	Lrp6	0.037031	0	0.189817	0	growth factor
Fgf1	Fgfrl1	0.0509242	1	0.137953	0	growth factor
Hbegf	Cd9	0.102131	0	0.0686265	3	growth factor
Vegfa	Nrp1	0.0689307	1	0.101448	5	growth factor
Fgf9	Fgfr1	0.0526265	4	0.132668	4	growth factor
Hbegf	Prlr	0.10839	5	0.0643118	3	growth factor
Fgf9	Fgfr3	0.0526265	4	0.130753	7	growth factor
Hbegf	Erbb2	0.102131	0	0.0662981	0	growth factor
Fgf1	Fgfr1	0.0509242	1	0.132668	4	growth factor
Tgfb1	Sdc2	0.105977	4	0.0636929	3	growth factor
Vegfa	Nrp2	0.119953	0	0.0557677	3	growth factor
Fgf1	Fgfr3	0.0509242	1	0.130753	7	growth factor
Fgf1	Fgfr3	0.137013	0	0.0485939	4	growth factor
Tgfb1	Tgfbr1	0.105977	4	0.0627172	0	growth factor
Fgf1	Fgfrl1	0.0638729	3	0.103949	3	growth factor
Hbegf	Prlr	0.102131	0	0.0643118	3	growth factor
Fgf1	Nrp1	0.0742087	4	0.0883998	0	growth factor
Fgf1	Fgfr4	0.107418	2	0.0610567	0	growth factor
Tgfb1	Cav1	0.105977	4	0.0614849	4	growth factor
Fgf1	Nrp1	0.0638729	3	0.101448	5	growth factor
Fgf12	Fgfr1	0.0487662	1	0.132668	4	growth factor
Tgfb1	Acvrl1	0.0955783	1	0.0670684	5	growth factor
Fgf1	Egfr	0.0509242	1	0.125722	7	growth factor
Igf1	Insr	0.161881	5	0.039508	5	growth factor
Fgf12	Fgfr3	0.0487662	1	0.130753	7	growth factor
Tgfb2	Acvr1	0.0485939	4	0.130753	7	growth factor
Fgf1	Fgfrl1	0.0509242	1	0.121711	2	growth factor
Fgf1	Egfr	0.0509242	1	0.121669	1	growth factor
Fgf1	Nrp1	0.0742087	4	0.0822567	1	growth factor
Vegfa	Nrp1	0.0689307	1	0.0883998	0	growth factor
Tgfb1	Sdc2	0.0955783	1	0.0636929	3	growth factor
Tgfb1	Tgfbr1	0.0955783	1	0.0627172	0	growth factor
Ctgf	Lrp6	0.0799782	5	0.0737744	5	growth factor
Tgfb1	Cav1	0.0955783	1	0.0614849	4	growth factor
Tgfb2	Tgfbr2	0.0485939	4	0.120043	2	growth factor
Tgfb2	Tgfbr2	0.0485939	4	0.119829	4	growth factor
Fgf1	Fgfr4	0.137013	0	0.0424712	1	growth factor
Fgf1	Egfr	0.0509242	1	0.112786	0	growth factor
Vegfa	Nrp1	0.0689307	1	0.0822567	1	growth factor
Tgfb2	Tgfbr3	0.0485939	4	0.116593	3	growth factor
Fgf1	Fgfr1	0.137013	0	0.0412691	5	growth factor
Fgf1	Fgfr4	0.107418	2	0.0526265	4	growth factor
Fgf1	Nrp1	0.0638729	3	0.0883998	0	growth factor
Vegfa	Itga9	0.0689307	1	0.081605	5	growth factor
Fgf1	Fgfr4	0.137013	0	0.039508	5	growth factor
Ctgf	Itga5	0.12899	3	0.0415041	5	growth factor
Tgfb1	Acvrl1	0.105977	4	0.0502454	4	growth factor
Fgf1	Fgfrl1	0.0509242	1	0.103949	3	growth factor
Fgf1	Nrp1	0.0742087	4	0.0712347	4	growth factor
Vegfa	Itgav	0.0689307	1	0.0765962	5	growth factor
Fgf1	Fgfr1	0.137013	0	0.038403	0	growth factor
Fgf1	Nrp1	0.0638729	3	0.0822567	1	growth factor
Fgf1	Fgfrl1	0.0742087	4	0.0705181	1	growth factor
Fgf1	Fgfr3	0.107418	2	0.0485939	4	growth factor
Hbegf	Cd82	0.10839	5	0.0480623	0	growth factor
Tgfb1	Itgb6	0.105977	4	0.0489572	5	growth factor
Fgf1	Nrp1	0.0509242	1	0.101448	5	growth factor
Tgfb2	Tgfbr2	0.0485939	4	0.103359	1	growth factor
Vegfa	Nrp1	0.0689307	1	0.0712347	4	growth factor
Hbegf	Cd82	0.102131	0	0.0480623	0	growth factor
Ctgf	Lrp1	0.037031	0	0.130753	7	growth factor
Tgfb1	Acvrl1	0.0955783	1	0.0502454	4	growth factor
Tgfb1	Itgb6	0.0955783	1	0.0489572	5	growth factor
Tgfb2	Tgfbr1	0.0485939	4	0.0962162	3	growth factor
Ctgf	Lrp6	0.037031	0	0.124454	4	growth factor
Fgf1	Fgfr4	0.107418	2	0.0424712	1	growth factor
Fgf1	Nrp1	0.0638729	3	0.0712347	4	growth factor
Fgf1	Fgfr4	0.0742087	4	0.0610567	0	growth factor
Fgf1	Fgfrl1	0.0638729	3	0.0705181	1	growth factor
Fgf1	Nrp1	0.0509242	1	0.0883998	0	growth factor
Fgf1	Fgfr1	0.107418	2	0.0412691	5	growth factor
Fgf1	Fgfr4	0.107418	2	0.039508	5	growth factor
Fgf1	Nrp1	0.0509242	1	0.0822567	1	growth factor
Tgfb1	Tgfbr3	0.105977	4	0.039508	5	growth factor
Tgfb2	Tgfbr2	0.0485939	4	0.0853939	0	growth factor
Fgf1	Fgfr1	0.107418	2	0.038403	0	growth factor
Fgf1	Fgfr4	0.0742087	4	0.0526265	4	growth factor
Fgf1	Fgfr4	0.0638729	3	0.0610567	0	growth factor
Tgfb2	Acvr1	0.0485939	4	0.0799782	5	growth factor
Vegfa	Nrp2	0.0689307	1	0.0557677	3	growth factor
Tgfb2	Tgfbr3	0.0485939	4	0.0784506	4	growth factor
Tgfb1	Tgfbr3	0.0955783	1	0.039508	5	growth factor
Fgf1	Nrp1	0.0509242	1	0.0712347	4	growth factor
Fgf1	Fgfr3	0.0742087	4	0.0485939	4	growth factor
Fgf1	Fgfrl1	0.0509242	1	0.0705181	1	growth factor
Fgf1	Fgfr4	0.0638729	3	0.0526265	4	growth factor
Ctgf	Itga5	0.0799782	5	0.0415041	5	growth factor
Fgf9	Fgfr4	0.0526265	4	0.0610567	0	growth factor
Fgf1	Fgfr4	0.0742087	4	0.0424712	1	growth factor
Fgf1	Fgfr4	0.0509242	1	0.0610567	0	growth factor
Fgf1	Fgfr3	0.0638729	3	0.0485939	4	growth factor
Fgf1	Fgfr1	0.0742087	4	0.0412691	5	growth factor
Tgfb2	Tgfbr1	0.0485939	4	0.0627172	0	growth factor
Fgf12	Fgfr4	0.0487662	1	0.0610567	0	growth factor
Fgf1	Fgfr4	0.0742087	4	0.039508	5	growth factor
Fgf1	Fgfr1	0.0742087	4	0.038403	0	growth factor
Fgf9	Fgfr4	0.0526265	4	0.0526265	4	growth factor
Ctgf	Lrp6	0.037031	0	0.0737744	5	growth factor
Fgf1	Fgfr4	0.0638729	3	0.0424712	1	growth factor
Fgf1	Fgfr4	0.0509242	1	0.0526265	4	growth factor
Fgf1	Fgfr1	0.0638729	3	0.0412691	5	growth factor
Fgf12	Fgfr4	0.0487662	1	0.0526265	4	growth factor
Fgf9	Fgfr3	0.0526265	4	0.0485939	4	growth factor
Fgf1	Fgfr4	0.0638729	3	0.039508	5	growth factor
Fgf1	Fgfr3	0.0509242	1	0.0485939	4	growth factor
Fgf1	Fgfr1	0.0638729	3	0.038403	0	growth factor
Fgf12	Fgfr3	0.0487662	1	0.0485939	4	growth factor
Fgf9	Fgfr4	0.0526265	4	0.0424712	1	growth factor
Fgf9	Fgfr1	0.0526265	4	0.0412691	5	growth factor
Fgf1	Fgfr4	0.0509242	1	0.0424712	1	growth factor
Fgf1	Fgfr1	0.0509242	1	0.0412691	5	growth factor
Fgf9	Fgfr4	0.0526265	4	0.039508	5	growth factor
Fgf12	Fgfr4	0.0487662	1	0.0424712	1	growth factor
Fgf9	Fgfr1	0.0526265	4	0.038403	0	growth factor
Fgf12	Fgfr1	0.0487662	1	0.0412691	5	growth factor
Fgf1	Fgfr4	0.0509242	1	0.039508	5	growth factor
Fgf1	Fgfr1	0.0509242	1	0.038403	0	growth factor
Fgf12	Fgfr4	0.0487662	1	0.039508	5	growth factor
Tgfb2	Tgfbr3	0.0485939	4	0.039508	5	growth factor
Fgf12	Fgfr1	0.0487662	1	0.038403	0	growth factor
Ctgf	Itga5	0.037031	0	0.0415041	5	growth factor
PGE2
ligand	receptor	cell_from_mean_exprs	cell_from	cell_to_mean_exprs	cell_to	comm_type
Hbegf	Cd9	1.11259	2	1.22856	4	growth factor
Hbegf	Cd9	0.650447	3	1.22856	4	growth factor
Igfbp4	Lrp6	1.74278	0	0.454138	2	growth factor
Vegfa	Itgb1	1.40697	2	0.534421	7	growth factor
Vegfa	Sirpa	1.40697	2	0.484031	3	growth factor
Vegfa	Itgav	1.40697	2	0.483053	5	growth factor
Vegfa	Itgb1	1.40697	2	0.472457	1	growth factor
Vegfa	Itgb1	1.21483	3	0.534421	7	growth factor
Vegfa	Itgav	1.40697	2	0.456606	2	growth factor
Vegfa	Itgb1	1.40697	2	0.437904	2	growth factor
Vegfa	Sirpa	1.21483	3	0.484031	3	growth factor
Vegfa	Itgav	1.21483	3	0.483053	5	growth factor
Hbegf	Cd9	1.11259	2	0.5205	7	growth factor
Vegfa	Itgb1	1.40697	2	0.410017	5	growth factor
Vegfa	Itgb1	1.21483	3	0.472457	1	growth factor
Hbegf	Cd9	1.11259	2	0.500259	1	growth factor
Vegfa	Itgav	1.40697	2	0.394395	4	growth factor
Vegfa	Itgav	1.21483	3	0.456606	2	growth factor
Vegfa	Itgav	1.40697	2	0.392883	3	growth factor
Igfbp4	Lrp6	1.74278	0	0.316	3	growth factor
Igfbp4	Lrp6	1.21187	3	0.454138	2	growth factor
Vegfa	Itgb1	1.21483	3	0.437904	2	growth factor
Vegfa	Itgb1	1.21483	3	0.410017	5	growth factor
Vegfa	Itgb1	1.40697	2	0.353573	4	growth factor
Vegfa	Sirpa	1.40697	2	0.350961	1	growth factor
Igfbp4	Lrp6	1.08684	1	0.454138	2	growth factor
Vegfa	Egfr	1.40697	2	0.349591	2	growth factor
Vegfa	Itgav	1.21483	3	0.394395	4	growth factor
Vegfa	Itgav	1.21483	3	0.392883	3	growth factor
Vegfa	Itgb1	1.40697	2	0.335767	0	growth factor
Vegfa	Itgb1	1.40697	2	0.322066	3	growth factor
Igfbp4	Lrp6	1.74278	0	0.258454	4	growth factor
Hbegf	Cd82	1.11259	2	0.391931	4	growth factor
Vegfa	Itgav	1.40697	2	0.308207	1	growth factor
Vegfa	Itgb1	1.21483	3	0.353573	4	growth factor
Vegfa	Sirpa	1.21483	3	0.350961	1	growth factor
Vegfa	Egfr	1.21483	3	0.349591	2	growth factor
Igfbp4	Lrp6	0.906862	2	0.454138	2	growth factor
Vegfa	Sirpa	1.40697	2	0.292515	5	growth factor
Vegfa	Itgb1	1.21483	3	0.335767	0	growth factor
Hbegf	Prlr	1.11259	2	0.359371	7	growth factor
Hbegf	Cd9	1.11259	2	0.358332	5	growth factor
Vegfa	Itgav	1.40697	2	0.282228	7	growth factor
Vegfa	Itgb1	1.21483	3	0.322066	3	growth factor
Hbegf	Egfr	1.11259	2	0.349591	2	growth factor
Egf	Egfr	1.10914	4	0.349591	2	growth factor
Igfbp4	Lrp6	1.21187	3	0.316	3	growth factor
Vegfa	Itgav	1.21483	3	0.308207	1	growth factor
Vegfa	Sirpa	1.40697	2	0.26021	2	growth factor
Igfbp4	Lrp6	0.797596	7	0.454138	2	growth factor
Vegfa	Sirpa	1.21483	3	0.292515	5	growth factor
Igfbp4	Lrp6	1.08684	1	0.316	3	growth factor
Vegfa	Itgav	1.21483	3	0.282228	7	growth factor
Hbegf	Cd9	0.650447	3	0.5205	7	growth factor
Vegfa	Itgav	1.40697	2	0.239766	0	growth factor
Hbegf	Cd9	0.650447	3	0.500259	1	growth factor
Igfbp4	Lrp6	1.74278	0	0.183691	7	growth factor
Vegfa	Sirpa	1.21483	3	0.26021	2	growth factor
Igfbp4	Lrp6	1.21187	3	0.258454	4	growth factor
Igfbp4	Lrp6	0.64763	5	0.454138	2	growth factor
Vegfa	Itgav	1.21483	3	0.239766	0	growth factor
Igfbp4	Lrp6	0.906862	2	0.316	3	growth factor
Vegfa	Egfr	1.40697	2	0.202175	3	growth factor
Igfbp4	Lrp6	1.08684	1	0.258454	4	growth factor
Vegfa	Sirpa	1.40697	2	0.19802	0	growth factor
Igfbp4	Lrp6	1.74278	0	0.150955	0	growth factor
Hbegf	Cd82	0.650447	3	0.391931	4	growth factor
Igfbp4	Lrp6	0.797596	7	0.316	3	growth factor
Vegfa	Egfr	1.21483	3	0.202175	3	growth factor
Vegfa	Sirpa	1.21483	3	0.19802	0	growth factor
Igfbp4	Lrp6	1.74278	0	0.135321	1	growth factor
Igfbp4	Lrp6	0.906862	2	0.258454	4	growth factor
Hbegf	Prlr	0.650447	3	0.359371	7	growth factor
Hbegf	Cd9	0.650447	3	0.358332	5	growth factor
Egf	Erbb3	1.10914	4	0.206347	2	growth factor
Hbegf	Egfr	0.650447	3	0.349591	2	growth factor
Hbegf	Egfr	1.11259	2	0.202175	3	growth factor
Egf	Egfr	1.10914	4	0.202175	3	growth factor
Igfbp4	Lrp6	1.21187	3	0.183691	7	growth factor
Hbegf	Erbb2	1.11259	2	0.200081	7	growth factor
Egf	Erbb2	1.10914	4	0.200081	7	growth factor
Vegfa	Flt1	1.40697	2	0.155844	5	growth factor
Hbegf	Cd82	1.11259	2	0.188719	7	growth factor
Egf	Erbb3	1.10914	4	0.186744	3	growth factor
Hbegf	Cd9	0.167895	4	1.22856	4	growth factor
Igfbp4	Lrp6	0.797596	7	0.258454	4	growth factor
Igfbp4	Lrp6	0.64763	5	0.316	3	growth factor
Hbegf	Cd44	1.11259	2	0.181659	5	growth factor
Igfbp4	Lrp6	1.08684	1	0.183691	7	growth factor
Hbegf	Erbb2	1.11259	2	0.174731	3	growth factor
Egf	Erbb2	1.10914	4	0.174731	3	growth factor
Hbegf	Cd82	1.11259	2	0.173634	5	growth factor
Vegfa	Egfr	1.40697	2	0.136565	1	growth factor
Hbegf	Cd9	1.11259	2	0.171994	0	growth factor
Vegfa	Flt1	1.21483	3	0.155844	5	growth factor
Hbegf	Cd9	0.149969	1	1.22856	4	growth factor
Igfbp4	Lrp6	1.21187	3	0.150955	0	growth factor
Fgf1	Egfr	0.508683	2	0.349591	2	growth factor
Tgfb1	Itgb8	0.237982	5	0.726787	2	growth factor
Fgf1	Fgfr3	0.508683	2	0.337371	7	growth factor
Igfbp4	Lrp6	0.64763	5	0.258454	4	growth factor
Igfbp4	Lrp6	0.906862	2	0.183691	7	growth factor
Vegfa	Egfr	1.21483	3	0.136565	1	growth factor
Hbegf	Cd9	1.11259	2	0.147713	2	growth factor
Igfbp4	Lrp6	1.08684	1	0.150955	0	growth factor
Igfbp4	Lrp6	1.21187	3	0.135321	1	growth factor
Hbegf	Erbb2	1.11259	2	0.146617	2	growth factor
Egf	Erbb2	1.10914	4	0.146617	2	growth factor
Igf1	Igf1r	0.157284	5	1.03154	2	growth factor
Hbegf	Cd9	0.128933	0	1.22856	4	growth factor
Pdgfb	Itgav	0.319447	2	0.483053	5	growth factor
Hbegf	Erbb2	1.11259	2	0.138194	4	growth factor
Egf	Erbb2	1.10914	4	0.138194	4	growth factor
Hbegf	Egfr	1.11259	2	0.136565	1	growth factor
Egf	Egfr	1.10914	4	0.136565	1	growth factor
Hbegf	Erbb4	1.11259	2	0.135858	4	growth factor
Egf	Erbb4	1.10914	4	0.135858	4	growth factor
Hbegf	Prlr	1.11259	2	0.135106	3	growth factor
Vegfa	Egfr	1.40697	2	0.104765	7	growth factor
Igfbp4	Lrp6	1.08684	1	0.135321	1	growth factor
Igfbp4	Lrp6	0.797596	7	0.183691	7	growth factor
Pdgfb	Itgav	0.319447	2	0.456606	2	growth factor
Vegfa	Itgb1	0.269196	4	0.534421	7	growth factor
Tgfb1	Itgb6	0.237982	5	0.595275	2	growth factor
Fgf1	Fgfr3	0.508683	2	0.275594	2	growth factor
Igfbp4	Lrp6	0.906862	2	0.150955	0	growth factor
Igf1	Igf1r	0.157284	5	0.858334	3	growth factor
Vegfa	Sirpa	1.40697	2	0.0957556	7	growth factor
Fgf1	Fgfr4	0.508683	2	0.262584	3	growth factor
Hbegf	Egfr	0.650447	3	0.202175	3	growth factor
Vegfa	Sirpa	0.269196	4	0.484031	3	growth factor
Hbegf	Erbb2	0.650447	3	0.200081	7	growth factor
Vegfa	Itgav	0.269196	4	0.483053	5	growth factor
Tgfb1	Itgb6	0.237982	5	0.544492	3	growth factor
Vegfa	Nrp2	1.40697	2	0.0915107	7	growth factor
Pdgfb	Itgav	0.264216	1	0.483053	5	growth factor
Vegfa	Egfr	1.21483	3	0.104765	7	growth factor
Vegfa	Itgb1	0.269196	4	0.472457	1	growth factor
Fgf1	Egfr	0.362019	7	0.349591	2	growth factor
Pdgfb	Itgav	0.319447	2	0.394395	4	growth factor
Pdgfb	Itgav	0.319447	2	0.392883	3	growth factor
Tgfb1	Itgb8	0.237982	5	0.523357	3	growth factor
Vegfa	Itgav	0.269196	4	0.456606	2	growth factor
Hbegf	Cd82	0.650447	3	0.188719	7	growth factor
Igfbp4	Lrp6	0.906862	2	0.135321	1	growth factor
Fgf1	Fgfr3	0.362019	7	0.337371	7	growth factor
Hbegf	Prlr	1.11259	2	0.10938	2	growth factor
Fgf1	Fgfr4	0.508683	2	0.23827	2	growth factor
Pdgfb	Itgav	0.264216	1	0.456606	2	growth factor
Igfbp4	Lrp6	0.797596	7	0.150955	0	growth factor
Igfbp4	Lrp6	0.64763	5	0.183691	7	growth factor
Igfbp4	Fzd8	1.74278	0	0.0682319	3	growth factor
Hbegf	Cd44	0.650447	3	0.181659	5	growth factor
Vegfa	Itgb1	0.269196	4	0.437904	2	growth factor
Hbegf	Egfr	1.11259	2	0.104765	7	growth factor
Vegfa	Sirpa	1.21483	3	0.0957556	7	growth factor
Egf	Egfr	1.10914	4	0.104765	7	growth factor
Fgf9	Fgfr3	0.341303	4	0.337371	7	growth factor
Tgfb1	Itgav	0.237982	5	0.483053	5	growth factor
Hbegf	Erbb2	0.650447	3	0.174731	3	growth factor
Hbegf	Cd82	0.650447	3	0.173634	5	growth factor
Hbegf	Cd9	0.650447	3	0.171994	0	growth factor
Vegfa	Nrp2	1.21483	3	0.0915107	7	growth factor
Vegfa	Itgb1	0.269196	4	0.410017	5	growth factor
Vegfa	Egfr	1.40697	2	0.0777332	0	growth factor
Tgfb1	Itgav	0.237982	5	0.456606	2	growth factor
Igfbp4	Lrp6	0.797596	7	0.135321	1	growth factor
Vegfa	Itgav	0.269196	4	0.394395	4	growth factor
Vegfa	Itgav	0.269196	4	0.392883	3	growth factor
Egf	Cav1	1.10914	4	0.0953529	4	growth factor
Pdgfb	Itgav	0.264216	1	0.394395	4	growth factor
Pdgfb	Itgav	0.264216	1	0.392883	3	growth factor
Fgf1	Egfr	0.508683	2	0.202175	3	growth factor
Hbegf	Prlr	1.11259	2	0.092435	0	growth factor
Fgf1	Egfr	0.292971	0	0.349591	2	growth factor
Hbegf	Erbb2	1.11259	2	0.0910183	1	growth factor
Vegfa	Gpc1	1.40697	2	0.0718411	4	growth factor
Egf	Erbb2	1.10914	4	0.0910183	1	growth factor
Tgfb1	Itgb6	0.237982	5	0.423728	7	growth factor
Vegfa	Nrp1	1.40697	2	0.0710885	4	growth factor
Fgf1	Fgfr3	0.362019	7	0.275594	2	growth factor
Vegfa	Nrp1	1.40697	2	0.0704082	3	growth factor
Fgf1	Fgfr3	0.292971	0	0.337371	7	growth factor
Pdgfb	Itgav	0.319447	2	0.308207	1	growth factor
Vegfb	Flt1	0.630913	4	0.155844	5	growth factor
Igfbp4	Lrp6	0.64763	5	0.150955	0	growth factor
Pdgfb	Itgav	0.201583	3	0.483053	5	growth factor
Hbegf	Cd9	0.650447	3	0.147713	2	growth factor
Hbegf	Erbb2	0.650447	3	0.146617	2	growth factor
Vegfa	Itgb1	0.269196	4	0.353573	4	growth factor
Fgf1	Fgfr4	0.362019	7	0.262584	3	growth factor
Vegfa	Sirpa	0.269196	4	0.350961	1	growth factor
Vegfa	Egfr	1.21483	3	0.0777332	0	growth factor
Vegfa	Egfr	0.269196	4	0.349591	2	growth factor
Fgf9	Fgfr3	0.341303	4	0.275594	2	growth factor
Tgfb1	Itgav	0.237982	5	0.394395	4	growth factor
Vegfa	Nrp1	1.40697	2	0.0667016	2	growth factor
Tgfb1	Itgav	0.237982	5	0.392883	3	growth factor
Fgf1	Cd44	0.508683	2	0.181659	5	growth factor
Pdgfb	Itgav	0.201583	3	0.456606	2	growth factor
Vegfa	Itgb1	0.269196	4	0.335767	0	growth factor
Pdgfb	Itgav	0.319447	2	0.282228	7	growth factor
Hbegf	Erbb2	0.650447	3	0.138194	4	growth factor
Fgf9	Fgfr4	0.341303	4	0.262584	3	growth factor
Vegfa	Egfr	1.40697	2	0.0631672	5	growth factor
Hbegf	Egfr	0.650447	3	0.136565	1	growth factor
Hbegf	Erbb4	0.650447	3	0.135858	4	growth factor
Fgf1	Fgfr3	0.508683	2	0.172765	3	growth factor
Hbegf	Prlr	0.650447	3	0.135106	3	growth factor
Igfbp4	Lrp6	0.64763	5	0.135321	1	growth factor
Hbegf	Cd9	0.167895	4	0.5205	7	growth factor
Vegfa	Gpc1	1.21483	3	0.0718411	4	growth factor
Vegfa	Itgb1	0.269196	4	0.322066	3	growth factor
Hbegf	Egfr	1.11259	2	0.0777332	0	growth factor
Vegfa	Nrp1	1.21483	3	0.0710885	4	growth factor
Fgf1	Fgfr4	0.362019	7	0.23827	2	growth factor
Egf	Egfr	1.10914	4	0.0777332	0	growth factor
Igfbp4	Lrp6	0.188353	4	0.454138	2	growth factor
Vegfa	Nrp1	1.21483	3	0.0704082	3	growth factor
Hbegf	Cd9	1.11259	2	0.0762695	3	growth factor
Hbegf	Cd9	0.167895	4	0.500259	1	growth factor
Tgfb1	Cxcr4	0.237982	5	0.352167	5	growth factor
Igfbp4	Fzd8	1.74278	0	0.0480554	4	growth factor
Vegfa	Itgav	0.269196	4	0.308207	1	growth factor
Igfbp4	Fzd8	1.21187	3	0.0682319	3	growth factor
Vegfa	Itgb1	0.154084	0	0.534421	7	growth factor
Pdgfb	Itgav	0.264216	1	0.308207	1	growth factor
Fgf9	Fgfr4	0.341303	4	0.23827	2	growth factor
Vegfa	Nrp1	1.21483	3	0.0667016	2	growth factor
Fgf1	Fgfr3	0.292971	0	0.275594	2	growth factor
Pdgfb	Itgav	0.201583	3	0.394395	4	growth factor
Pdgfb	Itgav	0.201583	3	0.392883	3	growth factor
Vegfa	Sirpa	0.269196	4	0.292515	5	growth factor
Hbegf	Cd9	0.149969	1	0.5205	7	growth factor
Fgf1	Fgfr1	0.508683	2	0.152954	7	growth factor
Fgf1	Fgfr4	0.292971	0	0.262584	3	growth factor
Vegfa	Egfr	1.21483	3	0.0631672	5	growth factor
Pdgfb	Itgav	0.319447	2	0.239766	0	growth factor
Egf	Erbb3	1.10914	4	0.0690307	0	growth factor
Pdgfb	Lrp1	0.319447	2	0.239214	5	growth factor
Vegfa	Itgav	0.269196	4	0.282228	7	growth factor
Hbegf	Cd9	0.0611682	5	1.22856	4	growth factor
Hbegf	Cd9	0.149969	1	0.500259	1	growth factor
Vegfa	Sirpa	0.154084	0	0.484031	3	growth factor
Pdgfb	Itgav	0.264216	1	0.282228	7	growth factor
Vegfa	Itgav	0.154084	0	0.483053	5	growth factor
Igfbp4	Fzd8	1.74278	0	0.0426687	1	growth factor
Igfbp4	Fzd8	1.08684	1	0.0682319	3	growth factor
Tgfb1	Itgav	0.237982	5	0.308207	1	growth factor
Fgf1	Egfr	0.362019	7	0.202175	3	growth factor
Vegfa	Nrp1	1.40697	2	0.0519864	1	growth factor
Tgfb1	Itgb6	0.237982	5	0.307163	1	growth factor
Vegfa	Itgb1	0.154084	0	0.472457	1	growth factor
Hbegf	Cd82	1.11259	2	0.0647212	1	growth factor
Hbegf	Prlr	0.650447	3	0.10938	2	growth factor
Vegfa	Itgav	0.154084	0	0.456606	2	growth factor
Hbegf	Egfr	1.11259	2	0.0631672	5	growth factor
Egf	Egfr	1.10914	4	0.0631672	5	growth factor
Vegfa	Sirpa	0.269196	4	0.26021	2	growth factor
Fgf1	Fgfr4	0.292971	0	0.23827	2	growth factor
Fgf1	Egfr	0.508683	2	0.136565	1	growth factor
Hbegf	Egfr	0.650447	3	0.104765	7	growth factor
Vegfa	Itgb1	0.154084	0	0.437904	2	growth factor
Tgfb1	Itgav	0.237982	5	0.282228	7	growth factor
Hbegf	Cd9	0.128933	0	0.5205	7	growth factor
Hbegf	Erbb2	1.11259	2	0.060236	0	growth factor
Egf	Erbb2	1.10914	4	0.060236	0	growth factor
Hbegf	Cd82	0.167895	4	0.391931	4	growth factor
Fgf1	Cd44	0.362019	7	0.181659	5	growth factor
Vegfa	Itgav	0.269196	4	0.239766	0	growth factor
Hbegf	Cd9	0.128933	0	0.500259	1	growth factor
Fgf1	Egfr	0.18447	3	0.349591	2	growth factor
Pdgfb	Itgav	0.264216	1	0.239766	0	growth factor
Pdgfb	Lrp1	0.264216	1	0.239214	5	growth factor
Vegfa	Itgb1	0.154084	0	0.410017	5	growth factor
Vegfa	Nrp1	1.21483	3	0.0519864	1	growth factor
Egf	Erbb3	1.10914	4	0.0567824	1	growth factor
Fgf1	Fgfr1	0.508683	2	0.123101	4	growth factor
Fgf1	Fgfr3	0.362019	7	0.172765	3	growth factor
Vegfa	Nrp1	1.40697	2	0.0444522	0	growth factor
Fgf1	Fgfr3	0.18447	3	0.337371	7	growth factor
Pdgfb	Itgav	0.201583	3	0.308207	1	growth factor
Igfbp4	Fzd8	0.906862	2	0.0682319	3	growth factor
Vegfa	Itgb1	0.115707	1	0.534421	7	growth factor
Vegfa	Itgav	0.154084	0	0.394395	4	growth factor
Vegfa	Itgav	0.154084	0	0.392883	3	growth factor
Tgfb1	Tgfbr1	0.237982	5	0.253664	5	growth factor
Hbegf	Prlr	0.167895	4	0.359371	7	growth factor
Hbegf	Cd9	0.167895	4	0.358332	5	growth factor
Hbegf	Prlr	0.650447	3	0.092435	0	growth factor
Tgfb1	Itgb8	0.237982	5	0.250975	0	growth factor
Igfbp4	Lrp6	0.188353	4	0.316	3	growth factor
Vegfb	Flt1	0.381484	0	0.155844	5	growth factor
Fgf1	Egfr	0.292971	0	0.202175	3	growth factor
Hbegf	Erbb2	0.650447	3	0.0910183	1	growth factor
Fgf9	Fgfr3	0.341303	4	0.172765	3	growth factor
Hbegf	Cd82	0.149969	1	0.391931	4	growth factor
Hbegf	Egfr	0.167895	4	0.349591	2	growth factor
Igfbp4	Fzd8	1.21187	3	0.0480554	4	growth factor
Tgfb1	Sdc2	0.237982	5	0.244653	1	growth factor
Tgfb1	Itgav	0.237982	5	0.239766	0	growth factor
Pdgfb	Itgav	0.201583	3	0.282228	7	growth factor
Egf	Erbb3	1.10914	4	0.0506526	7	growth factor
Vegfa	Sirpa	0.115707	1	0.484031	3	growth factor
Vegfa	Itgav	0.115707	1	0.483053	5	growth factor
Fgf1	Fgfr1	0.362019	7	0.152954	7	growth factor
Tgfb1	Itgb6	0.237982	5	0.231367	0	growth factor
Vegfa	Itgb1	0.115707	1	0.472457	1	growth factor
Vegfa	Itgb1	0.154084	0	0.353573	4	growth factor
Vegfa	Egfr	0.269196	4	0.202175	3	growth factor
Igfbp4	Fzd8	0.797596	7	0.0682319	3	growth factor
Vegfa	Itgb1	0.101404	7	0.534421	7	growth factor
Vegfa	Sirpa	0.154084	0	0.350961	1	growth factor
Vegfa	Nrp1	1.21483	3	0.0444522	0	growth factor
Hbegf	Prlr	0.149969	1	0.359371	7	growth factor
Vegfa	Egfr	0.154084	0	0.349591	2	growth factor
Hbegf	Cd9	0.149969	1	0.358332	5	growth factor
Vegfa	Sirpa	0.269196	4	0.19802	0	growth factor
Fgf1	Egfr	0.508683	2	0.104765	7	growth factor
Fgf1	Cd44	0.292971	0	0.181659	5	growth factor
Igf1	Insr	0.157284	5	0.337493	2	growth factor
Vegfa	Itgav	0.115707	1	0.456606	2	growth factor
Hbegf	Egfr	0.149969	1	0.349591	2	growth factor
Igfbp4	Fzd8	1.08684	1	0.0480554	4	growth factor
Fgf9	Fgfr1	0.341303	4	0.152954	7	growth factor
Tgfb1	Tgfbr2	0.237982	5	0.217528	5	growth factor
Vegfa	Itgb1	0.154084	0	0.335767	0	growth factor
Igfbp4	Fzd8	1.21187	3	0.0426687	1	growth factor
Tgfb1	Itgb6	0.237982	5	0.213632	4	growth factor
Fgf1	Fgfr3	0.18447	3	0.275594	2	growth factor
Vegfa	Itgb1	0.115707	1	0.437904	2	growth factor
Fgf1	Fgfr3	0.292971	0	0.172765	3	growth factor
Hbegf	Egfr	0.650447	3	0.0777332	0	growth factor
Hbegf	Cd82	0.128933	0	0.391931	4	growth factor
Vegfa	Itgb1	0.154084	0	0.322066	3	growth factor
Hbegf	Cd9	0.650447	3	0.0762695	3	growth factor
Vegfb	Flt1	0.317812	7	0.155844	5	growth factor
Fgf1	Egfr	0.362019	7	0.136565	1	growth factor
Vegfa	Sirpa	0.101404	7	0.484031	3	growth factor
Vegfa	Itgav	0.101404	7	0.483053	5	growth factor
Igfbp4	Lrp6	0.188353	4	0.258454	4	growth factor
Fgf1	Fgfr4	0.18447	3	0.262584	3	growth factor
Pdgfb	Itgav	0.201583	3	0.239766	0	growth factor
Pdgfb	Lrp1	0.201583	3	0.239214	5	growth factor
Tgfb1	Tgfbr1	0.237982	5	0.201863	2	growth factor
Vegfa	Itgb1	0.101404	7	0.472457	1	growth factor
Vegfa	Itgav	0.154084	0	0.308207	1	growth factor
Vegfa	Itgb1	0.115707	1	0.410017	5	growth factor
Igf1	Igf1r	0.157284	5	0.295314	1	growth factor
Igfbp4	Fzd8	1.08684	1	0.0426687	1	growth factor
Hbegf	Prlr	0.128933	0	0.359371	7	growth factor
Vegfa	Itgav	0.101404	7	0.456606	2	growth factor
Hbegf	Cd9	0.128933	0	0.358332	5	growth factor
Fgf1	Fgfr1	0.508683	2	0.0902033	3	growth factor
Vegfa	Itgav	0.115707	1	0.394395	4	growth factor
Vegfa	Itgav	0.115707	1	0.392883	3	growth factor
Tgfb1	Sdc2	0.237982	5	0.190607	0	growth factor
Hbegf	Egfr	0.128933	0	0.349591	2	growth factor
Vegfa	Sirpa	0.154084	0	0.292515	5	growth factor
Fgf1	Egfr	0.128819	1	0.349591	2	growth factor
Vegfb	Nrp1	0.630913	4	0.0710885	4	growth factor
Fgf1	Fgfr1	0.292971	0	0.152954	7	growth factor
Vegfb	Flt1	0.286529	1	0.155844	5	growth factor
Fgf1	Fgfr1	0.362019	7	0.123101	4	growth factor
Igf1	Insr	0.157284	5	0.282843	3	growth factor
Vegfb	Nrp1	0.630913	4	0.0704082	3	growth factor
Vegfa	Itgb1	0.101404	7	0.437904	2	growth factor
Igfbp4	Fzd8	0.64763	5	0.0682319	3	growth factor
Fgf1	Fgfr4	0.18447	3	0.23827	2	growth factor
Tgfb1	Itgb8	0.0601934	1	0.726787	2	growth factor
Igfbp4	Fzd8	0.906862	2	0.0480554	4	growth factor
Vegfa	Itgav	0.154084	0	0.282228	7	growth factor
Igf1	Igf1r	0.0421465	4	1.03154	2	growth factor
Fgf1	Fgfr3	0.128819	1	0.337371	7	growth factor
Ctgf	Lrp6	0.0933469	1	0.454138	2	growth factor
Fgf1	Fgfrl1	0.508683	2	0.0829483	0	growth factor
Hbegf	Cd82	0.650447	3	0.0647212	1	growth factor
Vegfb	Nrp1	0.630913	4	0.0667016	2	growth factor
Fgf9	Fgfr1	0.341303	4	0.123101	4	growth factor
Vegfa	Flt1	0.269196	4	0.155844	5	growth factor
Igf1	Igf1r	0.157284	5	0.266661	0	growth factor
Vegfa	Itgb1	0.101404	7	0.410017	5	growth factor
Hbegf	Egfr	0.650447	3	0.0631672	5	growth factor
Vegfa	Itgb1	0.115707	1	0.353573	4	growth factor
Vegfa	Sirpa	0.115707	1	0.350961	1	growth factor
Vegfa	Egfr	0.115707	1	0.349591	2	growth factor
Vegfa	Sirpa	0.154084	0	0.26021	2	growth factor
Fgf1	Egfr	0.292971	0	0.136565	1	growth factor
Vegfa	Itgav	0.101404	7	0.394395	4	growth factor
Vegfa	Itgav	0.101404	7	0.392883	3	growth factor
Hbegf	Cd82	1.11259	2	0.0355942	0	growth factor
Fgf1	Egfr	0.508683	2	0.0777332	0	growth factor
Fgf1	Fgfrl1	0.508683	2	0.0774838	1	growth factor
Fgf1	Fgfrl1	0.508683	2	0.0774594	7	growth factor
Hbegf	Erbb2	0.650447	3	0.060236	0	growth factor
Igf1	Igf1r	0.157284	5	0.247539	4	growth factor
Vegfa	Itgb1	0.115707	1	0.335767	0	growth factor
Igfbp4	Fzd8	0.906862	2	0.0426687	1	growth factor
Igfbp4	Fzd8	0.797596	7	0.0480554	4	growth factor
Fgf1	Egfr	0.362019	7	0.104765	7	growth factor
Ctgf	Itgam	0.0933469	1	0.405924	5	growth factor
Fgf1	Egfr	0.18447	3	0.202175	3	growth factor
Vegfa	Itgb1	0.115707	1	0.322066	3	growth factor
Vegfa	Itgav	0.154084	0	0.239766	0	growth factor
Vegfa	Egfr	0.269196	4	0.136565	1	growth factor
Fgf1	Fgfr3	0.508683	2	0.0713238	5	growth factor
Igf1	Igf1r	0.0421465	4	0.858334	3	growth factor
Fgf1	Nrp1	0.508683	2	0.0710885	4	growth factor
Fgf1	Fgfr1	0.292971	0	0.123101	4	growth factor
Vegfa	Itgb1	0.101404	7	0.353573	4	growth factor
Tgfb1	Itgb6	0.0601934	1	0.595275	2	growth factor
Fgf1	Nrp1	0.508683	2	0.0704082	3	growth factor
Vegfa	Itgav	0.115707	1	0.308207	1	growth factor
Vegfa	Sirpa	0.101404	7	0.350961	1	growth factor
Fgf1	Fgfr3	0.128819	1	0.275594	2	growth factor
Vegfa	Egfr	0.101404	7	0.349591	2	growth factor
Tgfb1	Sdc2	0.237982	5	0.146928	4	growth factor
Igfbp4	Lrp6	0.188353	4	0.183691	7	growth factor
Fgf1	Fgfr2	0.508683	2	0.0670475	4	growth factor
Vegfa	Itgb1	0.101404	7	0.335767	0	growth factor
Igfbp4	Fzd8	0.797596	7	0.0426687	1	growth factor
Hbegf	Egfr	0.167895	4	0.202175	3	growth factor
Fgf1	Nrp1	0.508683	2	0.0667016	2	growth factor
Vegfa	Sirpa	0.115707	1	0.292515	5	growth factor
Fgf1	Fgfr4	0.128819	1	0.262584	3	growth factor
Hbegf	Erbb2	0.167895	4	0.200081	7	growth factor
Fgf1	Cd44	0.18447	3	0.181659	5	growth factor
Fgf1	Fgfr1	0.508683	2	0.0652376	2	growth factor
Vegfb	Nrp1	0.630913	4	0.0519864	1	growth factor
Tgfb1	Itgb6	0.0601934	1	0.544492	3	growth factor
Vegfa	Itgb1	0.101404	7	0.322066	3	growth factor
Vegfa	Itgav	0.115707	1	0.282228	7	growth factor
Fgf1	Fgfr1	0.362019	7	0.0902033	3	growth factor
Pdgfb	Itgav	0.0675186	0	0.483053	5	growth factor
Fgf1	Fgfrl1	0.508683	2	0.0637269	3	growth factor
Fgf1	Egfr	0.508683	2	0.0631672	5	growth factor
Fgf1	Fgfr3	0.18447	3	0.172765	3	growth factor
Hbegf	Cd9	0.0611682	5	0.5205	7	growth factor
Hbegf	Cd82	0.167895	4	0.188719	7	growth factor
Tgfb1	Itgb8	0.0601934	1	0.523357	3	growth factor
Tgfb1	Itgb8	0.237982	5	0.131891	1	growth factor
Vegfa	Itgav	0.101404	7	0.308207	1	growth factor
Vegfa	Egfr	0.154084	0	0.202175	3	growth factor
Igfbp4	Fzd8	0.64763	5	0.0480554	4	growth factor
Pdgfb	Itgav	0.0675186	0	0.456606	2	growth factor
Fgf9	Fgfr1	0.341303	4	0.0902033	3	growth factor
Fgf1	Fgfr4	0.128819	1	0.23827	2	growth factor
Fgf1	Egfr	0.292971	0	0.104765	7	growth factor
Ctgf	Lrp6	0.0675353	3	0.454138	2	growth factor
Hbegf	Cd9	0.0611682	5	0.500259	1	growth factor
Vegfa	Sirpa	0.154084	0	0.19802	0	growth factor
Hbegf	Cd44	0.167895	4	0.181659	5	growth factor
Vegfa	Itgb1	0.056935	5	0.534421	7	growth factor
Hbegf	Egfr	0.149969	1	0.202175	3	growth factor
Vegfa	Sirpa	0.115707	1	0.26021	2	growth factor
Fgf1	Fgfrl1	0.362019	7	0.0829483	0	growth factor
Hbegf	Erbb2	0.149969	1	0.200081	7	growth factor
Vegfa	Sirpa	0.101404	7	0.292515	5	growth factor
Fgf1	Fgfr4	0.508683	2	0.0580598	7	growth factor
Ctgf	Lrp6	0.0933469	1	0.316	3	growth factor
Tgfb1	Tgfbr1	0.237982	5	0.123862	4	growth factor
Hbegf	Erbb2	0.167895	4	0.174731	3	growth factor
Fgf1	Egfr	0.0835469	4	0.349591	2	growth factor
Hbegf	Cd82	0.167895	4	0.173634	5	growth factor
Tgfb1	Itgav	0.0601934	1	0.483053	5	growth factor
Hbegf	Cd9	0.167895	4	0.171994	0	growth factor
Vegfa	Itgav	0.101404	7	0.282228	7	growth factor
Igfbp4	Lrp6	0.188353	4	0.150955	0	growth factor
Hbegf	Cd82	0.149969	1	0.188719	7	growth factor
Fgf1	Fgfr1	0.18447	3	0.152954	7	growth factor
Vegfa	Egfr	0.269196	4	0.104765	7	growth factor
Fgf1	Fgfr3	0.0835469	4	0.337371	7	growth factor
Fgf1	Egfr	0.362019	7	0.0777332	0	growth factor
Fgf1	Fgfrl1	0.362019	7	0.0774838	1	growth factor
Vegfb	Nrp1	0.630913	4	0.0444522	0	growth factor
Fgf1	Fgfrl1	0.362019	7	0.0774594	7	growth factor
Vegfa	Itgav	0.115707	1	0.239766	0	growth factor
Fgf1	Fgfr4	0.508683	2	0.0544222	0	growth factor
Igfbp4	Fzd8	0.64763	5	0.0426687	1	growth factor
Vegfa	Sirpa	0.056935	5	0.484031	3	growth factor
Vegfa	Itgav	0.056935	5	0.483053	5	growth factor
Tgfb1	Itgav	0.0601934	1	0.456606	2	growth factor
Ctgf	Itgam	0.0675353	3	0.405924	5	growth factor
Hbegf	Cd44	0.149969	1	0.181659	5	growth factor
Vegfb	Nrp1	0.381484	0	0.0710885	4	growth factor
Vegfa	Itgb1	0.056935	5	0.472457	1	growth factor
Vegfb	Nrp1	0.381484	0	0.0704082	3	growth factor
Pdgfb	Itgav	0.0675186	0	0.394395	4	growth factor
Pdgfb	Itgav	0.0675186	0	0.392883	3	growth factor
Ctgf	Itgb2	0.0933469	1	0.283597	5	growth factor
Fgf1	Nrp1	0.508683	2	0.0519864	1	growth factor
Fgf1	Fgfr1	0.292971	0	0.0902033	3	growth factor
Vegfa	Sirpa	0.101404	7	0.26021	2	growth factor
Hbegf	Erbb2	0.149969	1	0.174731	3	growth factor
Hbegf	Egfr	0.128933	0	0.202175	3	growth factor
Tgfb1	Tgfbr1	0.237982	5	0.109491	3	growth factor
Fgf1	Egfr	0.128819	1	0.202175	3	growth factor
Hbegf	Cd82	0.149969	1	0.173634	5	growth factor
Vegfa	Itgav	0.056935	5	0.456606	2	growth factor
Fgf1	Fgfr3	0.362019	7	0.0713238	5	growth factor
Hbegf	Erbb2	0.128933	0	0.200081	7	growth factor
Hbegf	Cd9	0.149969	1	0.171994	0	growth factor
Vegfa	Sirpa	0.269196	4	0.0957556	7	growth factor
Fgf1	Nrp1	0.362019	7	0.0710885	4	growth factor
Tgfb1	Itgb6	0.0601934	1	0.423728	7	growth factor
Fgf1	Nrp1	0.362019	7	0.0704082	3	growth factor
Igfbp4	Lrp6	0.188353	4	0.135321	1	growth factor
Vegfb	Nrp1	0.381484	0	0.0667016	2	growth factor
Fgf1	Egfr	0.18447	3	0.136565	1	growth factor
Vegfa	Itgb1	0.056935	5	0.437904	2	growth factor
Hbegf	Cd9	0.167895	4	0.147713	2	growth factor
Vegfa	Nrp2	0.269196	4	0.0915107	7	growth factor
Hbegf	Erbb2	0.167895	4	0.146617	2	growth factor
Fgf9	Fgfr3	0.341303	4	0.0713238	5	growth factor
Hbegf	Cd82	0.128933	0	0.188719	7	growth factor
Vegfa	Itgav	0.101404	7	0.239766	0	growth factor
Fgf1	Fgfrl1	0.292971	0	0.0829483	0	growth factor
Fgf1	Fgfr2	0.362019	7	0.0670475	4	growth factor
Fgf1	Nrp1	0.362019	7	0.0667016	2	growth factor
Ctgf	Lrp6	0.0933469	1	0.258454	4	growth factor
Vegfa	Flt1	0.154084	0	0.155844	5	growth factor
Hbegf	Cd82	0.0611682	5	0.391931	4	growth factor
Tgfb1	Itgav	0.0601934	1	0.394395	4	growth factor
Tgfb1	Itgav	0.0601934	1	0.392883	3	growth factor
Fgf1	Fgfr1	0.362019	7	0.0652376	2	growth factor
Fgf9	Fgfr3	0.0695574	7	0.337371	7	growth factor
Tgfb1	Tgfbr2	0.237982	5	0.0985836	4	growth factor
Pdgfb	Itgav	0.0485464	4	0.483053	5	growth factor
Hbegf	Cd44	0.128933	0	0.181659	5	growth factor
Fgf1	Cd44	0.128819	1	0.181659	5	growth factor
Vegfa	Egfr	0.115707	1	0.202175	3	growth factor
Tgfb1	Tgfbr2	0.237982	5	0.098253	2	growth factor
Vegfa	Itgb1	0.056935	5	0.410017	5	growth factor
Fgf1	Fgfr4	0.508683	2	0.0457853	1	growth factor
Hbegf	Erbb2	0.167895	4	0.138194	4	growth factor
Hbegf	Cd82	0.650447	3	0.0355942	0	growth factor
Fgf1	Fgfrl1	0.362019	7	0.0637269	3	growth factor
Fgf1	Fgfr3	0.0835469	4	0.275594	2	growth factor
Hbegf	Egfr	0.167895	4	0.136565	1	growth factor
Vegfa	Sirpa	0.115707	1	0.19802	0	growth factor
Fgf9	Fgfr2	0.341303	4	0.0670475	4	growth factor
Fgf1	Egfr	0.362019	7	0.0631672	5	growth factor
Hbegf	Erbb4	0.167895	4	0.135858	4	growth factor
Fgf1	Egfr	0.292971	0	0.0777332	0	growth factor
Fgf1	Fgfr1	0.18447	3	0.123101	4	growth factor
Fgf1	Fgfrl1	0.292971	0	0.0774838	1	growth factor
Fgf1	Fgfrl1	0.292971	0	0.0774594	7	growth factor
Tgfb1	Cav1	0.237982	5	0.0953529	4	growth factor
Hbegf	Prlr	0.167895	4	0.135106	3	growth factor
Fgf1	Nrp1	0.508683	2	0.0444522	0	growth factor
Vegfb	Nrp1	0.317812	7	0.0710885	4	growth factor
Hbegf	Erbb2	0.128933	0	0.174731	3	growth factor
Vegfa	Itgav	0.056935	5	0.394395	4	growth factor
Hbegf	Cd82	0.128933	0	0.173634	5	growth factor
Vegfb	Nrp1	0.317812	7	0.0704082	3	growth factor
Vegfa	Itgav	0.056935	5	0.392883	3	growth factor
Ctgf	Lrp1	0.0933469	1	0.239214	5	growth factor
Fgf9	Fgfr1	0.341303	4	0.0652376	2	growth factor
Fgf1	Fgfr3	0.128819	1	0.172765	3	growth factor
Hbegf	Cd9	0.128933	0	0.171994	0	growth factor
Pdgfb	Itgav	0.0485464	4	0.456606	2	growth factor
Hbegf	Cd9	0.149969	1	0.147713	2	growth factor
Hbegf	Erbb2	0.149969	1	0.146617	2	growth factor
Hbegf	Prlr	0.0611682	5	0.359371	7	growth factor
Fgf1	Fgfr4	0.0835469	4	0.262584	3	growth factor
Hbegf	Cd9	0.0611682	5	0.358332	5	growth factor
Hbegf	Egfr	0.0611682	5	0.349591	2	growth factor
Ctgf	Lrp6	0.0675353	3	0.316	3	growth factor
Fgf1	Fgfr1	0.508683	2	0.0417603	5	growth factor
Vegfb	Nrp1	0.317812	7	0.0667016	2	growth factor
Tgfb1	Cxcr4	0.0601934	1	0.352167	5	growth factor
Vegfa	Egfr	0.154084	0	0.136565	1	growth factor
Fgf1	Fgfr4	0.362019	7	0.0580598	7	growth factor
Vegfa	Egfr	0.269196	4	0.0777332	0	growth factor
Fgf1	Fgfr3	0.292971	0	0.0713238	5	growth factor
Fgf1	Nrp1	0.292971	0	0.0710885	4	growth factor
Pdgfb	Itgav	0.0675186	0	0.308207	1	growth factor
Vegfb	Flt1	0.133509	2	0.155844	5	growth factor
Hbegf	Erbb2	0.149969	1	0.138194	4	growth factor
Tgfb1	Itgb8	0.237982	5	0.0869402	7	growth factor
Fgf1	Nrp1	0.292971	0	0.0704082	3	growth factor
Tgfb1	Acvrl1	0.237982	5	0.0865411	5	growth factor
Vegfa	Egfr	0.101404	7	0.202175	3	growth factor
Hbegf	Egfr	0.149969	1	0.136565	1	growth factor
Hbegf	Erbb4	0.149969	1	0.135858	4	growth factor
Vegfb	Nrp1	0.286529	1	0.0710885	4	growth factor
Hbegf	Prlr	0.149969	1	0.135106	3	growth factor
Vegfb	Flt1	0.129577	5	0.155844	5	growth factor
Vegfb	Nrp1	0.286529	1	0.0704082	3	growth factor
Vegfa	Itgb1	0.056935	5	0.353573	4	growth factor
Vegfa	Sirpa	0.101404	7	0.19802	0	growth factor
Tgfa	Egfr	0.0571981	7	0.349591	2	growth factor
Vegfa	Sirpa	0.056935	5	0.350961	1	growth factor
Vegfb	Flt1	0.128084	3	0.155844	5	growth factor
Fgf1	Fgfr4	0.0835469	4	0.23827	2	growth factor
Vegfa	Egfr	0.056935	5	0.349591	2	growth factor
Vegfb	Nrp1	0.381484	0	0.0519864	1	growth factor
Egf	Egfr	0.0567069	5	0.349591	2	growth factor
Fgf9	Fgfr4	0.341303	4	0.0580598	7	growth factor
Fgf1	Fgfr1	0.128819	1	0.152954	7	growth factor
Fgf1	Fgfr4	0.362019	7	0.0544222	0	growth factor
Fgf1	Fgfr2	0.292971	0	0.0670475	4	growth factor
Tgfb1	Tgfbr2	0.237982	5	0.0823569	1	growth factor
Tgfb1	Sdc2	0.237982	5	0.0822852	2	growth factor
Fgf1	Nrp1	0.292971	0	0.0667016	2	growth factor
Vegfa	Gpc1	0.269196	4	0.0718411	4	growth factor
Fgf1	Egfr	0.18447	3	0.104765	7	growth factor
Fgf9	Fgfr3	0.0695574	7	0.275594	2	growth factor
Ctgf	Itgb2	0.0675353	3	0.283597	5	growth factor
Pdgfb	Itgav	0.0485464	4	0.394395	4	growth factor
Vegfa	Nrp1	0.269196	4	0.0710885	4	growth factor
Vegfa	Itgb1	0.056935	5	0.335767	0	growth factor
Fgf1	Fgfr1	0.292971	0	0.0652376	2	growth factor
Vegfb	Nrp1	0.286529	1	0.0667016	2	growth factor
Pdgfb	Itgav	0.0485464	4	0.392883	3	growth factor
Pdgfb	Itgav	0.0675186	0	0.282228	7	growth factor
Hbegf	Cd9	0.128933	0	0.147713	2	growth factor
Vegfa	Nrp1	0.269196	4	0.0704082	3	growth factor
Hbegf	Erbb2	0.128933	0	0.146617	2	growth factor
Igf1	Insr	0.157284	5	0.119842	7	growth factor
Fgf1	Nrp1	0.362019	7	0.0519864	1	growth factor
Fgf1	Fgfrl1	0.292971	0	0.0637269	3	growth factor
Fgf9	Fgfr4	0.341303	4	0.0544222	0	growth factor
Tgfb1	Itgav	0.0601934	1	0.308207	1	growth factor
Fgf1	Egfr	0.292971	0	0.0631672	5	growth factor
Tgfb1	Itgb6	0.0601934	1	0.307163	1	growth factor
Ctgf	Lrp6	0.0404481	0	0.454138	2	growth factor
Hbegf	Prlr	0.167895	4	0.10938	2	growth factor
Vegfa	Itgb1	0.056935	5	0.322066	3	growth factor
Fgf9	Fgfr4	0.0695574	7	0.262584	3	growth factor
Vegfa	Flt1	0.115707	1	0.155844	5	growth factor
Vegfa	Nrp1	0.269196	4	0.0667016	2	growth factor
Tgfb1	Sdc2	0.237982	5	0.0750037	3	growth factor
Hbegf	Erbb2	0.128933	0	0.138194	4	growth factor
Igf1	Insr	0.157284	5	0.112646	0	growth factor
Hbegf	Egfr	0.128933	0	0.136565	1	growth factor
Fgf1	Egfr	0.128819	1	0.136565	1	growth factor
Hbegf	Egfr	0.167895	4	0.104765	7	growth factor
Vegfa	Itgav	0.056935	5	0.308207	1	growth factor
Hbegf	Erbb4	0.128933	0	0.135858	4	growth factor
Ctgf	Lrp6	0.0675353	3	0.258454	4	growth factor
Hbegf	Prlr	0.128933	0	0.135106	3	growth factor
Igf1	Igf1r	0.157284	5	0.110663	5	growth factor
Tgfb1	Sdc2	0.237982	5	0.0725091	5	growth factor
Ctgf	Lrp6	0.0933469	1	0.183691	7	growth factor
Fgf1	Fgfr4	0.292971	0	0.0580598	7	growth factor
Vegfa	Egfr	0.269196	4	0.0631672	5	growth factor
Tgfb1	Itgav	0.0601934	1	0.282228	7	growth factor
Vegfb	Nrp1	0.381484	0	0.0444522	0	growth factor
Fgf1	Egfr	0.0835469	4	0.202175	3	growth factor
Vegfa	Sirpa	0.056935	5	0.292515	5	growth factor
Fgf1	Fgfr1	0.18447	3	0.0902033	3	growth factor
Fgf1	Fgfr4	0.362019	7	0.0457853	1	growth factor
Fgf9	Fgfr4	0.0695574	7	0.23827	2	growth factor
Vegfb	Nrp1	0.317812	7	0.0519864	1	growth factor
Igf1	Igf1r	0.157284	5	0.104765	7	growth factor
Ctgf	Itgam	0.0404481	0	0.405924	5	growth factor
Hbegf	Prlr	0.149969	1	0.10938	2	growth factor
Igf1	Insr	0.157284	5	0.103689	1	growth factor
Tgfb1	Tgfbr3	0.237982	5	0.0682199	3	growth factor
Pdgfb	Itgav	0.0675186	0	0.239766	0	growth factor
Ctgf	Lrp1	0.0675353	3	0.239214	5	growth factor
Pdgfb	Lrp1	0.0675186	0	0.239214	5	growth factor
Vegfa	Egfr	0.154084	0	0.104765	7	growth factor
Igf1	Insr	0.157284	5	0.102333	4	growth factor
Fgf1	Nrp1	0.362019	7	0.0444522	0	growth factor
Vegfa	Itgav	0.056935	5	0.282228	7	growth factor
Tgfb1	Tgfbr2	0.237982	5	0.0671524	3	growth factor
Fgf1	Fgfr4	0.292971	0	0.0544222	0	growth factor
Tgfb1	Tgfbr2	0.237982	5	0.0669615	0	growth factor
Fgf1	Fgfr1	0.128819	1	0.123101	4	growth factor
Vegfa	Flt1	0.101404	7	0.155844	5	growth factor
Vegfa	Egfr	0.115707	1	0.136565	1	growth factor
Hbegf	Egfr	0.149969	1	0.104765	7	growth factor
Fgf9	Fgfr4	0.341303	4	0.0457853	1	growth factor
Hbegf	Prlr	0.167895	4	0.092435	0	growth factor
Fgf1	Fgfrl1	0.18447	3	0.0829483	0	growth factor
Hbegf	Erbb2	0.167895	4	0.0910183	1	growth factor
Tgfb1	Tgfbr1	0.0601934	1	0.253664	5	growth factor
Fgf1	Nrp1	0.292971	0	0.0519864	1	growth factor
Fgf1	Cd44	0.0835469	4	0.181659	5	growth factor
Fgf1	Fgfr1	0.362019	7	0.0417603	5	growth factor
Tgfb1	Itgb8	0.0601934	1	0.250975	0	growth factor
Pdgfb	Itgav	0.0485464	4	0.308207	1	growth factor
Vegfb	Nrp1	0.286529	1	0.0519864	1	growth factor
Vegfa	Sirpa	0.056935	5	0.26021	2	growth factor
Vegfa	Sirpa	0.154084	0	0.0957556	7	growth factor
Tgfb1	Sdc2	0.0601934	1	0.244653	1	growth factor
Tgfb1	Tgfbr1	0.237982	5	0.0609826	1	growth factor
Fgf1	Fgfr3	0.0835469	4	0.172765	3	growth factor
Tgfb1	Itgav	0.0601934	1	0.239766	0	growth factor
Fgf1	Egfr	0.18447	3	0.0777332	0	growth factor
Fgf1	Fgfrl1	0.18447	3	0.0774838	1	growth factor
Fgf1	Fgfrl1	0.18447	3	0.0774594	7	growth factor
Fgf9	Fgfr1	0.341303	4	0.0417603	5	growth factor
Igf1	Insr	0.0421465	4	0.337493	2	growth factor
Vegfb	Nrp1	0.317812	7	0.0444522	0	growth factor
Hbegf	Prlr	0.128933	0	0.10938	2	growth factor
Vegfa	Nrp2	0.154084	0	0.0915107	7	growth factor
Ctgf	Lrp6	0.0933469	1	0.150955	0	growth factor
Vegfa	Nrp1	0.269196	4	0.0519864	1	growth factor
Tgfb1	Itgb6	0.0601934	1	0.231367	0	growth factor
Hbegf	Prlr	0.149969	1	0.092435	0	growth factor
Vegfa	Egfr	0.101404	7	0.136565	1	growth factor
Pdgfb	Itgav	0.0485464	4	0.282228	7	growth factor
Vegfa	Itgav	0.056935	5	0.239766	0	growth factor
Hbegf	Erbb2	0.149969	1	0.0910183	1	growth factor
Hbegf	Egfr	0.128933	0	0.104765	7	growth factor
Fgf1	Egfr	0.128819	1	0.104765	7	growth factor
Pdgfb	Lrp1	0.319447	2	0.0420583	7	growth factor
Fgf1	Fgfr4	0.292971	0	0.0457853	1	growth factor
Fgf1	Fgfr3	0.18447	3	0.0713238	5	growth factor
Fgf1	Nrp1	0.18447	3	0.0710885	4	growth factor
Tgfb1	Tgfbr2	0.0601934	1	0.217528	5	growth factor
Hbegf	Egfr	0.167895	4	0.0777332	0	growth factor
Fgf1	Nrp1	0.292971	0	0.0444522	0	growth factor
Fgf1	Nrp1	0.18447	3	0.0704082	3	growth factor
Tgfb1	Itgb6	0.0601934	1	0.213632	4	growth factor
Igfbp4	Fzd8	0.188353	4	0.0682319	3	growth factor
Hbegf	Cd9	0.167895	4	0.0762695	3	growth factor
Ctgf	Lrp6	0.0404481	0	0.316	3	growth factor
Tgfb1	Sdc2	0.237982	5	0.0536973	7	growth factor
Fgf1	Fgfr1	0.0835469	4	0.152954	7	growth factor
Vegfb	Nrp1	0.286529	1	0.0444522	0	growth factor
Ctgf	Erbb4	0.0933469	1	0.135858	4	growth factor
Ctgf	Lrp6	0.0933469	1	0.135321	1	growth factor
Igf1	Igf1r	0.0421465	4	0.295314	1	growth factor
Ctgf	Lrp6	0.0675353	3	0.183691	7	growth factor
Fgf1	Fgfr2	0.18447	3	0.0670475	4	growth factor
Hbegf	Egfr	0.0611682	5	0.202175	3	growth factor
Fgf1	Nrp1	0.18447	3	0.0667016	2	growth factor
Hbegf	Erbb2	0.0611682	5	0.200081	7	growth factor
Fgf1	Fgfr1	0.292971	0	0.0417603	5	growth factor
Tgfb1	Tgfbr1	0.0601934	1	0.201863	2	growth factor
Vegfa	Egfr	0.115707	1	0.104765	7	growth factor
Pdgfc	Flt1	0.0777237	4	0.155844	5	growth factor
Fgf1	Fgfr1	0.18447	3	0.0652376	2	growth factor
Fgf9	Fgfr3	0.0695574	7	0.172765	3	growth factor
Vegfa	Egfr	0.154084	0	0.0777332	0	growth factor
Vegfa	Nrp1	0.269196	4	0.0444522	0	growth factor
Igf1	Insr	0.0421465	4	0.282843	3	growth factor
Hbegf	Prlr	0.128933	0	0.092435	0	growth factor
Tgfa	Erbb3	0.0571981	7	0.206347	2	growth factor
Fgf1	Fgfrl1	0.18447	3	0.0637269	3	growth factor
Hbegf	Erbb2	0.128933	0	0.0910183	1	growth factor
Egf	Erbb3	0.0567069	5	0.206347	2	growth factor
Hbegf	Egfr	0.149969	1	0.0777332	0	growth factor
Fgf1	Egfr	0.18447	3	0.0631672	5	growth factor
Pdgfb	Itgav	0.0485464	4	0.239766	0	growth factor
Fgf1	Fgfr1	0.128819	1	0.0902033	3	growth factor
Fgf9	Fgfr3	0.0344236	5	0.337371	7	growth factor
Pdgfb	Lrp1	0.0485464	4	0.239214	5	growth factor
Tgfa	Egfr	0.0571981	7	0.202175	3	growth factor
Hbegf	Cd82	0.0611682	5	0.188719	7	growth factor
Vegfa	Egfr	0.056935	5	0.202175	3	growth factor
Tgfb1	Sdc2	0.0601934	1	0.190607	0	growth factor
Ctgf	Itgb2	0.0404481	0	0.283597	5	growth factor
Egf	Egfr	0.0567069	5	0.202175	3	growth factor
Tgfa	Erbb2	0.0571981	7	0.200081	7	growth factor
Hbegf	Cd9	0.149969	1	0.0762695	3	growth factor
Fgf1	Egfr	0.0835469	4	0.136565	1	growth factor
Egf	Erbb2	0.0567069	5	0.200081	7	growth factor
Vegfa	Sirpa	0.056935	5	0.19802	0	growth factor
Igf1	Igf1r	0.0421465	4	0.266661	0	growth factor
Pdgfb	Lrp1	0.264216	1	0.0420583	7	growth factor
Hbegf	Cd44	0.0611682	5	0.181659	5	growth factor
Vegfa	Sirpa	0.115707	1	0.0957556	7	growth factor
Vegfa	Gpc1	0.154084	0	0.0718411	4	growth factor
Pdgfc	Flt1	0.0706969	1	0.155844	5	growth factor
Vegfa	Nrp1	0.154084	0	0.0710885	4	growth factor
Hbegf	Cd82	0.167895	4	0.0647212	1	growth factor
Vegfa	Nrp1	0.154084	0	0.0704082	3	growth factor
Fgf1	Fgfr4	0.18447	3	0.0580598	7	growth factor
Hbegf	Erbb2	0.0611682	5	0.174731	3	growth factor
Fgf1	Fgfrl1	0.128819	1	0.0829483	0	growth factor
Tgfa	Erbb3	0.0571981	7	0.186744	3	growth factor
Fgf9	Fgfr1	0.0695574	7	0.152954	7	growth factor
Vegfa	Egfr	0.101404	7	0.104765	7	growth factor
Hbegf	Cd82	0.0611682	5	0.173634	5	growth factor
Hbegf	Egfr	0.167895	4	0.0631672	5	growth factor
Egf	Erbb3	0.0567069	5	0.186744	3	growth factor
Vegfa	Nrp2	0.115707	1	0.0915107	7	growth factor
Hbegf	Cd9	0.0611682	5	0.171994	0	growth factor
Ctgf	Lrp6	0.0404481	0	0.258454	4	growth factor
Igf1	Igf1r	0.0421465	4	0.247539	4	growth factor
Tgfb1	Tgfbr1	0.237982	5	0.0434471	0	growth factor
Fgf1	Fgfr1	0.0835469	4	0.123101	4	growth factor
Vegfa	Nrp1	0.154084	0	0.0667016	2	growth factor
Ctgf	Lrp6	0.0675353	3	0.150955	0	growth factor
Hbegf	Erbb2	0.167895	4	0.060236	0	growth factor
Fgf1	Fgfr4	0.18447	3	0.0544222	0	growth factor
Hbegf	Egfr	0.128933	0	0.0777332	0	growth factor
Fgf1	Egfr	0.128819	1	0.0777332	0	growth factor
Tgfa	Erbb2	0.0571981	7	0.174731	3	growth factor
Fgf1	Fgfrl1	0.128819	1	0.0774838	1	growth factor
Fgf1	Fgfrl1	0.128819	1	0.0774594	7	growth factor
Egf	Erbb2	0.0567069	5	0.174731	3	growth factor
Hbegf	Cd9	0.128933	0	0.0762695	3	growth factor
Ctgf	Itgam	0.0933469	1	0.104765	7	growth factor
Vegfa	Egfr	0.154084	0	0.0631672	5	growth factor
Vegfa	Sirpa	0.101404	7	0.0957556	7	growth factor
Hbegf	Cd82	0.149969	1	0.0647212	1	growth factor
Ctgf	Lrp1	0.0404481	0	0.239214	5	growth factor
Fgf1	Nrp1	0.18447	3	0.0519864	1	growth factor
Vegfb	Nrp1	0.133509	2	0.0710885	4	growth factor
Fgf9	Fgfr3	0.0344236	5	0.275594	2	growth factor
Hbegf	Egfr	0.149969	1	0.0631672	5	growth factor
Vegfb	Nrp1	0.133509	2	0.0704082	3	growth factor
Vegfa	Nrp2	0.101404	7	0.0915107	7	growth factor
Vegfb	Nrp1	0.129577	5	0.0710885	4	growth factor
Fgf1	Fgfr3	0.128819	1	0.0713238	5	growth factor
Ctgf	Erbb4	0.0675353	3	0.135858	4	growth factor
Fgf1	Nrp1	0.128819	1	0.0710885	4	growth factor
Ctgf	Lrp6	0.0675353	3	0.135321	1	growth factor
Vegfb	Nrp1	0.129577	5	0.0704082	3	growth factor
Vegfb	Nrp1	0.128084	3	0.0710885	4	growth factor
Fgf1	Nrp1	0.128819	1	0.0704082	3	growth factor
Igfbp4	Fzd8	0.188353	4	0.0480554	4	growth factor
Fgf9	Fgfr4	0.0344236	5	0.262584	3	growth factor
Hbegf	Cd9	0.0611682	5	0.147713	2	growth factor
Hbegf	Erbb2	0.149969	1	0.060236	0	growth factor
Vegfb	Nrp1	0.128084	3	0.0704082	3	growth factor
Vegfa	Egfr	0.115707	1	0.0777332	0	growth factor
Hbegf	Erbb2	0.0611682	5	0.146617	2	growth factor
Vegfb	Nrp1	0.133509	2	0.0667016	2	growth factor
Vegfa	Flt1	0.056935	5	0.155844	5	growth factor
Tgfb1	Sdc2	0.0601934	1	0.146928	4	growth factor
Tgfb1	Tgfbr3	0.237982	5	0.0369432	4	growth factor
Fgf1	Egfr	0.0835469	4	0.104765	7	growth factor
Vegfb	Nrp1	0.129577	5	0.0667016	2	growth factor
Fgf1	Fgfr2	0.128819	1	0.0670475	4	growth factor
Fgf1	Nrp1	0.128819	1	0.0667016	2	growth factor
Fgf9	Fgfr1	0.0695574	7	0.123101	4	growth factor
Vegfb	Nrp1	0.128084	3	0.0667016	2	growth factor
Pdgfb	Lrp1	0.201583	3	0.0420583	7	growth factor
Hbegf	Erbb2	0.0611682	5	0.138194	4	growth factor
Fgf1	Fgfr4	0.18447	3	0.0457853	1	growth factor
Fgf1	Fgfr1	0.128819	1	0.0652376	2	growth factor
Tgfa	Erbb2	0.0571981	7	0.146617	2	growth factor
Hbegf	Egfr	0.0611682	5	0.136565	1	growth factor
Hbegf	Cd82	0.128933	0	0.0647212	1	growth factor
Egf	Erbb2	0.0567069	5	0.146617	2	growth factor
Vegfa	Gpc1	0.115707	1	0.0718411	4	growth factor
Hbegf	Erbb4	0.0611682	5	0.135858	4	growth factor
Hbegf	Prlr	0.0611682	5	0.135106	3	growth factor
Vegfa	Nrp1	0.115707	1	0.0710885	4	growth factor
Fgf1	Fgfrl1	0.128819	1	0.0637269	3	growth factor
Fgf9	Fgfr4	0.0344236	5	0.23827	2	growth factor
Fgf1	Nrp1	0.18447	3	0.0444522	0	growth factor
Pdgfc	Flt1	0.0524068	0	0.155844	5	growth factor
Vegfa	Nrp1	0.115707	1	0.0704082	3	growth factor
Hbegf	Egfr	0.128933	0	0.0631672	5	growth factor
Fgf1	Egfr	0.128819	1	0.0631672	5	growth factor
Igfbp4	Fzd8	0.188353	4	0.0426687	1	growth factor
Vegfa	Nrp1	0.154084	0	0.0519864	1	growth factor
Tgfb1	Itgb8	0.0601934	1	0.131891	1	growth factor
Tgfa	Erbb2	0.0571981	7	0.138194	4	growth factor
[truncated: 152 more rows]

## Sheet: Suppl_tab-7
GroupID	Category	Term	Description	LogP	Log(q-value)	InTerm_InList	Genes	Symbols
[truncated: 79 more rows]

[truncated: 1 more sheets: Suppl_tab-8]
